# Supplementary material for: Expansion of the HSV-2–specific T cell repertoire in skin after immunotherapeutic HSV-2 vaccine
Source: JCI Insight. 2024 Jun 18;9(14):e179010. doi: 10.1172/jci.insight.179010 (PMC11383358; doi:10.1172/jci.insight.179010)
Supplement: Supplemental tables 1-10 [file jciinsight-9-179010-s158.xlsx]

## Sheet: Table S1
Supplementary Table 1. Procedures and study visits
Study Day	Screen	Enrollment	Day 0	Day 10	Day 30	Day 40	Day 180	Day 190
Visit (V) timing			30d after	10d after V2	1m after	10d after V4	6m after	10d after V7
			V1		Dose 1		Dose 1
Visit #	0	1	2	3	4	5	6	7
Vaccine dose			1		2		3
Genital lesion site biopsy		X	X	X	X	X	X	X
Arm biopsy		X		X		X		X
PBMC for TCR sequencing1			X	X

## Sheet: Table S2
Supplementary Table 2. Demographic characteristics of participants enrolled in the vaccine and preliminary arms.
Participant	Age (decade)	Sex	HSV1/2 (serology)	Duration of symptomatic genital herpes (yr)	Reported recurrences per year	Site of genital recurrences
1	40-49	M	+/+	12	3	R buttock
2	50-59	F	+/+	24	3	R labia
3	40-49	F	-/+	3	5	L buttock
4	50-59	M	-/+	26	4	R buttock
5	50-59	F	-/+	25	3	L perianal
6	40-49	F	+/+	15	8	L labia
71	30-39	M	-/+	2	8	R upper thigh
8	30-39	F	-/+	8	2	R labia
92	40-49	M	+/+	12	2	R mons
1 declined biopsies after day 40
2 withdrew from study after day 40

## Sheet: Table S3
Supplementary Table 3. Summary of unique clonotypes identified as HSV-2-reactive in CD4+ T cells from blood and their detection in tissue.
Study day	Person	Clonotypes from blooda	Clonotypes >2 copies	Clonotypes from blood detected in skin at any time (%)b	Clonotypes from blood detected in skin at day 0 (% of total in skin)
Day 0	1	30	0	3 (1.1)	3 (100)
	2	33	0	0 (0)	0
	3	51	0	7 (0.9)	1 (14)
	4	25	0	0	0
	5	35	0	0	0
	6	29	0	4 (4.8)	3 (75)
	7	30	0	2 (2.6)	0 (0)
Day 10	1	237	6	125 (47.2)	102 (82)
	2	154	0	75 (40.1)	36 (48)
	3	716	7	96 (12.6)	12 (13)
	4	1360c	-c	54 (3.9)	6 (11)
	5	61	1	3 (3.1)	3 (100)
	6	54	0	8 (9.6)	7 (88)
	7	46	0	1 (1.3)	0 (0)
	8	302	1	28 (9.3)	4 (14)
	9	355	2	57 (16.1)	33 (58)
a Total unique HSV-2 specific T-cell clonotypes detected in blood at day 0 (top) or day 10 (bottom).
b Number of unique clonotypes detected in both blood (at day 0 or day 10) and lesion-area skin (any time point), % reflects the percent of unique blood clonotype sequences observed in tissue
c T cells from this subject underwent expansion prior to stimulation and sequencing; the number of clonotypes detected in tissue was not affected by this expansion.

## Sheet: Table S4a
Supplementary Table 4a. All prevalent clonotypes detected in blood and skin.
cdr3_b_nt	cdr3_b_aa	v_b_gene	j_b_gene	blood_d0	blood_d10	lesion	skin_d0	skin_d10	skin_d30	skin_d40	skin_d180	skin_d190	arm_d0	arm_d10	arm_d40	arm_d190	person
ACAGTGACCAGTGCCCATCCTGAAGACAGCAGCTTCTACATCTGCAGTGCTCCGAGCGGGGCATACAATGAGCAGTTCTTCGGGCCA	CSAPSGAYNEQFF	TCRBV20	TCRBJ02-01	1	1	7	4	1	2	2	0	3	0	0	0	0	1
GAGTCGGCTGCTCCCTCCCAAACATCTGTGTACTTCTGTGCCAGCAGACCCCGGGACAGGGTTCTGTCTGAGCAGTTCTTCGGGCCA	CASRPRDRVLSEQFF	TCRBV06	TCRBJ02-01	1	1	3	2	1	3	2	1	1	0	0	1	0	1
CAGCGCACACAGCAGGAGGACTCGGCCGTGTATCTCTGTGCCAGCAGCTTCAGACAGACCCTGAACACTGAAGCTTTCTTTGGACAA	CASSFRQTLNTEAFF	TCRBV07-02	TCRBJ01-01	1	0	11	8	3	3	4	1	0	0	0	0	0	1
GAGTCGGCTGCTCCCTCCCAGACATCTGTGTACTTCTGTGCCAGCAGTGATTATCGGGGATTGAATCAGCCCCAGCATTTTGGTGAT	CASSDYRGLNQPQHF	TCRBV06-01	TCRBJ01-05	0	7	62	8	2	16	2	0	1	0	1	3	0	1
ATCCTGGAGTCGCCCAGCCCCAACCAGACCTCTCTGTACTTCTGTGCCAGCAGTCGCTCATCAAATTCACCCCTCCACTTTGGGAAC	CASSRSSNSPLHF	TCRBV27-01	TCRBJ01-06	0	4	24	14	3	13	1	13	3	0	0	0	0	1
AGCACCTTGGAGCTGGGGGACTCGGCCCTTTATCTTTGCGCCAGCAGCTTGGGGGACCTCCCTGGAAACACCATATATTTTGGAGAG	CASSLGDLPGNTIYF	TCRBV05-01	TCRBJ01-03	0	4	5	1	1	1	0	2	1	0	0	1	0	1
ATCCAGCCTGCAAAGCTTGAGGACTCGGCCGTGTATCTCTGTGCCAGCAGCCCACCCGGCGCTTATTCACCCCTCCACTTTGGGAAC	CASSPPGAYSPLHF	TCRBV11-02	TCRBJ01-06	0	3	740	398	199	145	106	3	3	0	2	4	0	1
CGCACACAGCAGGAGGACTCGGCCGTGTATCTCTGTGCCAGCAGCTACGGGGTGGAAACCTATAATTCACCCCTCCACTTTGGGAAC	CASSYGVETYNSPLHF	TCRBV07-02	TCRBJ01-06	0	3	11	9	0	7	0	3	3	0	1	0	0	1
GTGCGAGGAGATTCGGCAGCTTATTTCTGTGCCAGCTCACCAATTCCCCAGCGAAGAATAAACACCGGGGAGCTGTTTTTTGGAGAA	CASSPIPQRRINTGELFF	TCRBV18-01	TCRBJ02-02	0	3	9	2	1	1	0	3	0	0	0	0	0	1
ATCCAGCGCACACAGCAGGAGGACTCGGCCGTGTATCTCTGTGCCAGCAGCCAAGGGACATCTAACTATGGCTACACCTTCGGTTCG	CASSQGTSNYGYTF	TCRBV07-02	TCRBJ01-02	0	2	65	32	29	67	36	124	82	0	1	3	0	1
CAGCGCACAGAGCGGGGGGACTCAGCCGTGTATCTCTGTGCCAGCAGCTTGGGAGACTTACCTAATTCACCCCTCCACTTTGGGAAC	CASSLGDLPNSPLHF	TCRBV07-03	TCRBJ01-06	0	2	59	19	5	8	4	6	1	0	0	0	0	1
ATCCAGCGCACACAGCAGGAGGACTCCGCCGTGTATCTCTGTGCCAGCAGCCGGGACGGGCTAAGGCAGCCCCAGCATTTTGGTGAT	CASSRDGLRQPQHF	TCRBV07-08	TCRBJ01-05	0	2	48	13	15	22	3	5	8	0	1	0	0	1
GTGAGCACCTTGGAGCTGGGGGACTCGGCCCTTTATCTTTGCGCCAGCACGACTAGCGGGGGGAGTATTGAGCAGTTCTTCGGGCCA	CASTTSGGSIEQFF	TCRBV05-01	TCRBJ02-01	0	2	38	13	8	24	5	6	6	0	0	2	0	1
ATCCAGCCTGCAAAGCTTGAGGACTCGGCCGTGTATCTCTGTGCCAGCAGCTTACCAGGGCTACAGGAAAAACTGTTTTTTGGCAGT	CASSLPGLQEKLFF	TCRBV11-02	TCRBJ01-04	0	2	30	15	20	48	24	22	7	0	0	1	0	1
CTGCAGCCAGAAGACTCGGCCCTGTATCTCTGTGCCAGCAGCCAAGATCCGGGGAGTGGAACCAAAAACATTCAGTACTTCGGCGCC	CASSQDPGSGTKNIQYF	TCRBV04-02	TCRBJ02-04	0	2	30	11	10	11	4	10	3	0	0	1	0	1
GAGATCCAGCGCACAGAGCAGGGGGACTCGGCCATGTATCTCTGTGCCAGCAGCTTAGCAGGGTCCTACGAGCAGTACTTCGGGCCG	CASSLAGSYEQYF	TCRBV07-09	TCRBJ02-07	0	2	30	10	20	8	6	14	6	0	0	0	0	1
AGCTCTCTGGAGCTGGGGGACTCAGCTTTGTATTTCTGTGCCAGCAGCGTAGGTCCTGCAGGGACTTATGGCTACACCTTCGGTTCG	CASSVGPAGTYGYTF	TCRBV09-01	TCRBJ01-02	0	2	19	6	6	4	5	3	3	1	0	0	0	1
CTGACTGTGAGCAACATGAGCCCTGAAGACAGCAGCATATATCTCTGCAGCGTCGCCCGGGACAGGGCCGAGCAGTACTTCGGGCCG	CSVARDRAEQYF	TCRBV29-01	TCRBJ02-07	0	2	16	5	2	1	1	5	1	0	0	0	0	1
CTGCAGCCAGAAGACTCGGCCCTGTATCTCTGTGCCAGCAGCCAAGATCGCAGGGCAGGAGGGTTCACTGAAGCTTTCTTTGGACAA	CASSQDRRAGGFTEAFF	TCRBV04-02	TCRBJ01-01	0	2	15	5	7	3	4	2	3	1	0	13	0	1
ATCCAGCCCTCAGAACCCAGGGACTCAGCTGTGTACTTCTGTGCCAGCAGTTGGGCGGTGAGCACAGATACGCAGTATTTTGGCCCA	CASSWAVSTDTQYF	TCRBV12	TCRBJ02-03	0	2	14	8	5	4	4	3	4	0	0	1	0	1
ACCAGTGCCCATCCTGAAGACAGCAGCTTCTACATCTGCAGTGCTAGGCCATCCGGGACAGGGGGCGGGGGCTACACCTTCGGTTCG	CSARPSGTGGGGYTF	TCRBV20	TCRBJ01-02	0	2	14	7	2	4	3	2	2	0	0	0	0	1
ATCCAGCCTGCAGAGCTTGGGGACTCGGCCATGTATCTCTGTGCCAGCAGCTCACCTAGGCGGGGCACTGAAGCTTTCTTTGGACAA	CASSSPRRGTEAFF	TCRBV11-01	TCRBJ01-01	0	2	13	6	3	8	4	4	4	0	0	0	1	1
AACGCCTTGTTGCTGGGGGACTCGGCCCTGTATCTCTGTGCCAGCAGCTTCGGAGAGCTCACTAATGAAAAACTGTTTTTTGGCAGT	CASSFGELTNEKLFF	TCRBV05-05	TCRBJ01-04	0	2	9	10	2	10	4	4	2	0	0	0	0	1
ATCCAGCGCACACAGCAGGAGGACTCGGCCGTGTATCTCTGTGCCAGCAGCTTTACCAATAGCAATCAGCCCCAGCATTTTGGTGAT	CASSFTNSNQPQHF	TCRBV07-02	TCRBJ01-05	0	2	7	4	3	5	2	1	5	0	2	0	0	1
ATCCAGCCTGCAAAGCTTGAGGACTCGGCCGTGTATCTCTGTGCCAGCAGCTTCGGTAGCTCTGGAAACACCATATATTTTGGAGAG	CASSFGSSGNTIYF	TCRBV11-02	TCRBJ01-03	0	2	4	2	0	4	1	0	1	0	0	0	0	1
CAGCCCTCAGAACCCAGGGACTCAGCTGTGTACTTCTGTGCCAGCAGTTCCTGGGACAGGGGGCAAGAGACCCAGTACTTCGGGCCA	CASSSWDRGQETQYF	TCRBV12	TCRBJ02-05	0	2	1	3	3	1	0	1	0	0	0	0	0	1
GGGTTGGAGTCGGCTGCTCCCTCCCAAACATCTGTGTACTTCTGTGCCAGCAGCGGACTGATGAACACTGAAGCTTTCTTTGGACAA	CASSGLMNTEAFF	TCRBV06	TCRBJ01-01	0	2	1	1	0	1	2	1	0	0	0	0	0	1
CTGAAGATCCAGCCCTCAGAACCCAGGGACTCAGCTGTGTACTTCTGTGCCAGCAGGGTAAACAGGGGCCCCCTCCACTTTGGGAAC	CASRVNRGPLHF	TCRBV12	TCRBJ01-06	0	1	173	32	17	6	8	8	6	0	0	1	0	1
CTGATTCTGGAGTCCGCCAGCACCAACCAGACATCTATGTACCTCTGTGCAATAGAGGGGAAGCACACTGAAGCTTTCTTTGGACAA	CAIEGKHTEAFF	TCRBV28-01	TCRBJ01-01	0	1	108	35	15	11	19	12	7	0	0	3	1	1
ATCAATTCCCTGGAGCTTGGTGACTCTGCTGTGTATTTCTGTGCCAGCGGATACAGCACGAACACCGGGGAGCTGTTTTTTGGAGAA	CASGYSTNTGELFF	TCRBV03	TCRBJ02-02	0	1	107	50	28	37	18	43	31	0	0	1	0	1
CAGCGCACAGAGCGGGGGGACTCAGCCGTGTATCTCTGTGCCAGCAGCGCATTGGGACAGTTCACAGATACGCAGTATTTTGGCCCA	CASSALGQFTDTQYF	TCRBV07-03	TCRBJ02-03	0	1	95	58	28	36	16	23	18	0	0	0	0	1
ATCCGGTCCACAAAGCTGGAGGACTCAGCCATGTACTTCTGTGCCAGCACCAGCCAATTCGGGGGAACTGAAGCTTTCTTTGGACAA	CASTSQFGGTEAFF	TCRBV02-01	TCRBJ01-01	0	1	55	25	12	17	2	11	13	0	0	1	0	1
AACGCCTTGTTGCTGGGGGACTCGGCCCTGTATCTCTGTGCCAGCGCGATAACGGAGGTCACTAATTCACCCCTCCACTTTGGGAAC	CASAITEVTNSPLHF	TCRBV05-05	TCRBJ01-06	0	1	34	8	2	11	4	7	1	0	0	0	0	1
ACAGTGACCAGTGCCCATCCTGAAGACAGCAGCTTCTACATCTGCAGTGCTAGAGAGGACCTCGACTATGGCTACACCTTCGGTTCG	CSAREDLDYGYTF	TCRBV20	TCRBJ01-02	0	1	34	7	2	5	1	0	2	0	0	0	0	1
CCCCTCACGTTGGCGTCTGCTGTACCCTCTCAGACATCTGTGTACTTCTGTGCCAGCAGTAGGGATGAAAAACTGTTTTTTGGCAGT	CASSRDEKLFF	TCRBV06-04	TCRBJ01-04	0	1	31	17	8	9	6	3	2	0	0	0	0	1
ACCCTGCAGCCAGAAGACTCGGCCCTGTATCTCTGCGCCAGCAGCCAAGATTTTCTATTAAGCACAGATACGCAGTATTTTGGCCCA	CASSQDFLLSTDTQYF	TCRBV04-03	TCRBJ02-03	0	1	29	8	6	6	6	2	3	0	0	0	0	1
AGGCTGCTGTCGGCTGCTCCCTCCCAGACATCTGTGTACTTCTGTGCCACCCTCGGGGACAGGGCTAGTGGCTACACCTTCGGTTCG	CATLGDRASGYTF	TCRBV06-05	TCRBJ01-02	0	1	27	9	4	8	8	10	6	0	0	3	0	1
AAGATCCAGCCCTCAGAACCCAGGGACTCAGCTGTGTACTTCTGTGCCAGCAGTTTTGCGGGGCCCACTGAAGCTTTCTTTGGACAA	CASSFAGPTEAFF	TCRBV12	TCRBJ01-01	0	1	26	11	7	6	9	8	3	0	0	1	0	1
ACATCGGCCCAAAAGAACCCGACAGCTTTCTATCTCTGTGCCAGTAGTATTGGGCAGGTTGGCAATCAGCCCCAGCATTTTGGTGAT	CASSIGQVGNQPQHF	TCRBV19-01	TCRBJ01-05	0	1	25	4	1	4	0	0	5	0	0	0	0	1
GCTGCTCCCTCCCAAACATCTGTGTACTTCTGTGCCAGCAGTTACGGGTTCGGGGGCTCTGGGGCCAACGTCCTGACTTTCGGGGCC	CASSYGFGGSGANVLTF	TCRBV06	TCRBJ02-06	0	1	24	6	11	10	4	5	2	0	0	1	0	1
GAGATCCAGCGCACAGAGCAGGGGGACTCGGCCATGTATCTCTGTGCCAGCAGCTCTCGTGGGGGAAACACCATATATTTTGGAGAG	CASSSRGGNTIYF	TCRBV07-09	TCRBJ01-03	0	1	24	5	1	10	4	5	4	0	0	0	0	1
ATCCGGTCCACAAAGCTGGAGGACTCAGCCATGTACTTCTGTGCCAGCACCTCACAAGGACTCAATCAGCCCCAGCATTTTGGTGAT	CASTSQGLNQPQHF	TCRBV02-01	TCRBJ01-05	0	1	23	13	9	2	4	0	3	0	0	3	0	1
ATCCAGCGCACACAGCAGGAGGACTCCGCCGTGTATCTCTGTGCCAGCAGCAGGGACGGGCTCAGGCAGCCCCAGCATTTTGGTGAT	CASSRDGLRQPQHF	TCRBV07-08	TCRBJ01-05	0	1	23	7	2	1	1	3	5	0	0	0	0	1
GCCCATCCTGAAGACAGCAGCTTCTACATCTGCAGTGCTCCCGATCGAACGAGCGGGACGGGTGGAGAGACCCAGTACTTCGGGCCA	CSAPDRTSGTGGETQYF	TCRBV20	TCRBJ02-05	0	1	23	5	4	4	1	6	6	0	0	0	0	1
AGGCTGCTGTCGGCTGCTCCCTCCCAGACATCTGTGTACTTCTGTGCCAGCAGACGGACAGGGGGGTATGGCTACACCTTCGGTTCG	CASRRTGGYGYTF	TCRBV06-05	TCRBJ01-02	0	1	22	11	1	5	3	2	2	0	0	0	0	1
GAGATCCAGCGCACAGAGCAGGGGGACTCGGCCATGTATCTCTGTGCCAGCAGCTTATTTGGCACAGATACGCAGTATTTTGGCCCA	CASSLFGTDTQYF	TCRBV07-09	TCRBJ02-03	0	1	21	7	5	7	6	7	3	0	0	0	0	1
ACATCGGCCCAAAAGAACCCGACAGCTTTCTATCTCTGTGCCAGTAGCCCGGACCAGGGGTACCAAGAGACCCAGTACTTCGGGCCA	CASSPDQGYQETQYF	TCRBV19-01	TCRBJ02-05	0	1	20	12	5	8	4	5	0	0	0	1	0	1
GAGATCCAGCGCACAGAGCAGGGGGACTCGGCCATGTATCTCTGTGCCAGCAGCTTATTCGGGACCCCAGAAGCTTTCTTTGGACAA	CASSLFGTPEAFF	TCRBV07-09	TCRBJ01-01	0	1	20	7	1	4	4	5	1	0	0	0	0	1
AACGCCTTGTTGCTGGGGGACTCGGCCCTGTATCTCTGTGCCAGCAGCTTGGATCCAGGGCCCCAAAACATTCAGTACTTCGGCGCC	CASSLDPGPQNIQYF	TCRBV05-05	TCRBJ02-04	0	1	19	6	5	9	4	4	3	0	0	0	0	1
ACTGTGACATCGGCCCAAAAGAACCCGACAGCTTTCTATCTCTGTGCCATAGGACCGGGACAGGGCTCCGAGCAGTACTTCGGGCCG	CAIGPGQGSEQYF	TCRBV19-01	TCRBJ02-07	0	1	16	9	7	5	3	7	1	0	0	1	0	1
TCGGCCCAAAAGAACCCGACAGCTTTCTATCTCTGTGCCAGTAGTATTGTCCTGGGGAATAGCAATCAGCCCCAGCATTTTGGTGAT	CASSIVLGNSNQPQHF	TCRBV19-01	TCRBJ01-05	0	1	15	4	4	3	1	2	0	0	0	0	0	1
GTGAGCAACATGAGCCCTGAAGACAGCAGCATATATCTCTGCAGCGTTGTAAGGGATCGCCAGGTCGGCGAGCAGTACTTCGGGCCG	CSVVRDRQVGEQYF	TCRBV29-01	TCRBJ02-07	0	1	14	7	2	4	3	5	1	0	0	0	0	1
CAGCGCACACAGCAGGAGGACTCGGCCGTGTATCTCTGTGCCAGCAGCTTAGCCTCGCAGAATAATCAGCCCCAGCATTTTGGTGAT	CASSLASQNNQPQHF	TCRBV07-02	TCRBJ01-05	0	1	14	6	2	4	2	3	0	0	0	1	0	1
CTGGAGCTTGGTGACTCTGCTGTGTATTTCTGTGCCAGCAGCCGGGGACTATTGTCAGGATCGTCGGAGACCCAGTACTTCGGGCCA	CASSRGLLSGSSETQYF	TCRBV03	TCRBJ02-05	0	1	14	2	1	1	5	1	3	0	0	0	0	1
CAGCGCACACAGCAGGAGGACTCGGCCGTGTATCTCTGTGCCAGCAGCTTACTAGGCGGACAGCAAGAGACCCAGTACTTCGGGCCA	CASSLLGGQQETQYF	TCRBV07-02	TCRBJ02-05	0	1	13	16	4	11	9	3	4	0	0	1	0	1
CTGGAGTCGGCTGCTCCCTCCCAGACATCTGTGTACTTCTGTGCCAGCAGGGCATCGCGCGGGAACTATGGCTACACCTTCGGTTCG	CASRASRGNYGYTF	TCRBV06-01	TCRBJ01-02	0	1	13	5	3	2	8	2	1	0	0	0	0	1
GAGTCCGCCAGCACCAACCAGACATCTATGTACCTCTGTGCCAGCAGTTGGACGGAAAACTCTGGAAACACCATATATTTTGGAGAG	CASSWTENSGNTIYF	TCRBV28-01	TCRBJ01-03	0	1	12	4	4	9	4	5	3	0	0	0	0	1
AATGTGAACGCCTTGGAGCTGGACGACTCGGCCCTGTATCTCTGTGCCAGCAGCGGGGGACAGGCCTACGAGCAGTACTTCGGGCCG	CASSGGQAYEQYF	TCRBV05-04	TCRBJ02-07	0	1	12	4	1	1	2	3	1	0	0	0	0	1
ATCCAGCGCACACAGCAGGAGGACTCGGCCGTGTATCTCTGTGCCAGCAGTCGTAACGCGAACACCGGGGAGCTGTTTTTTGGAGAA	CASSRNANTGELFF	TCRBV07-02	TCRBJ02-02	0	1	12	3	3	2	1	2	0	0	0	0	0	1
CTGTCGGCTGCTCCCTCCCAGACATCTGTGTACTTCTGTGCCAGCAGTTCCCCCGGGACTAGCACAGATACGCAGTATTTTGGCCCA	CASSSPGTSTDTQYF	TCRBV06-05	TCRBJ02-03	0	1	11	9	7	5	6	4	2	0	0	2	0	1
TCGGCTGCTCCCTCCCAAACATCTGTGTACTTCTGTGCCAGCAGACGAGGGAAGAGAAATTCTGGAAACACCATATATTTTGGAGAG	CASRRGKRNSGNTIYF	TCRBV06	TCRBJ01-03	0	1	11	5	1	2	0	3	0	0	0	0	0	1
GTGACATCGGCCCAAAAGAACCCGACAGCTTTCTATCTCTGTGCCAGTCGGCCGGGACTTGGGGCAGATACGCAGTATTTTGGCCCA	CASRPGLGADTQYF	TCRBV19-01	TCRBJ02-03	0	1	10	4	2	2	1	2	2	0	0	0	0	1
AATGTGAACGCCTTGTTGCTGGGGGACTCGGCCCTCTATCTCTGTGCCAGCCGGGCAGGGATGAACACTGAAGCTTTCTTTGGACAA	CASRAGMNTEAFF	TCRBV05-06	TCRBJ01-01	0	1	9	3	0	1	0	1	0	0	0	0	0	1
AAGATCCAGCCTGCAGAGCTTGGGGACTCGGCCGTGTATCTCTGTGCCAGCAGCTTGGACAACACCGGGGAGCTGTTTTTTGGAGAA	CASSLDNTGELFF	TCRBV11-03	TCRBJ02-02	0	1	9	2	0	4	0	1	0	0	0	0	0	1
CTCAGGCTGGAGTCGGCTGCTCCCTCCCAGACATCTGTGTACTTCTGTGCCAGCAGCGTAAGCTCCTACGAGCAGTACTTCGGGCCG	CASSVSSYEQYF	TCRBV06-01	TCRBJ02-07	0	1	8	7	0	4	0	3	2	0	0	0	0	1
GCCTTGTTGCTGGGGGACTCGGCCCTGTATCTCTGTGCCAGCAGCTTGGGGCCGGGACAGGGTCCCTACGAGCAGTACTTCGGGCCG	CASSLGPGQGPYEQYF	TCRBV05-05	TCRBJ02-07	0	1	7	3	1	2	1	1	0	0	0	1	0	1
CAGCAGGAGGACTCGGCCGTGTATCTCTGTGCCAGCAGCTTACAGCCCCCCCGACTTAGTCGCCAAGAGACCCAGTACTTCGGGCCA	CASSLQPPRLSRQETQYF	TCRBV07-02	TCRBJ02-05	0	1	7	1	1	0	2	2	2	0	0	0	0	1
ACATCGGCCCAAAAGAACCCGACAGCTTTCTATCTCTGTGCCAGTAGTATGGTGGGGGAGGTCGGCTATGGCTACACCTTCGGTTCG	CASSMVGEVGYGYTF	TCRBV19-01	TCRBJ01-02	0	1	7	1	0	0	0	1	1	0	0	0	0	1
GTGAGCACCTTGGAGCTGGGGGACTCGGCCCTTTATCTTTGCGCCAGCAGTTCGACAGGGGGGAGTATTGAGCAGTTCTTCGGGCCA	CASSSTGGSIEQFF	TCRBV05-01	TCRBJ02-01	0	1	6	5	2	2	0	0	0	0	0	0	0	1
ACCAGTGCCCATCCTGAAGACAGCAGCTTCTACATCTGCAGTGCTAGAGATAGGCTAGCGGGGCTCAATGAGCAGTTCTTCGGGCCA	CSARDRLAGLNEQFF	TCRBV20	TCRBJ02-01	0	1	6	4	3	1	0	0	2	0	0	0	0	1
CAGCCTGCAGAGCTTGGGGACTCGGCCATGTATCTCTGTGCCAGCAGCTTAGGTCGGTCTCGCCAAGAGACCCAGTACTTCGGGCCA	CASSLGRSRQETQYF	TCRBV11-01	TCRBJ02-05	0	1	6	3	2	2	2	1	2	0	0	0	0	1
AGGCTGCTGTCGGCTGCTCCCTCCCAGACATCTGTGTACTTCTGTGCCAGCAGTTCCCCGGGGGGCAGCCATAGGGATTTCGGGCCA	CASSSPGGSHRDF	TCRBV06-05	TCRBJ02	0	1	6	2	5	0	1	1	0	0	0	0	0	1
GTGAGCACCTTGGAGCTGGGGGACTCGGCCCTTTATCTTTGCGCCAGCAGCTTGGAATTGCATTCGTATGAGCAGTTCTTCGGGCCA	CASSLELHSYEQFF	TCRBV05-01	TCRBJ02-01	0	1	5	5	0	5	1	1	0	0	0	0	0	1
CAGCAGGTAGTGCGAGGAGATTCGGCAGCTTATTTCTGTGCCAGCTCACCCGGGACAGGAGGCTCCGGACCCCTCCACTTTGGGAAC	CASSPGTGGSGPLHF	TCRBV18-01	TCRBJ01-06	0	1	5	3	0	0	0	0	0	0	1	0	0	1
ACATCGGCCCAAAAGAACCCGACAGCTTTCTATCTCTGTGCCAGTAGTACCACAGGGGCTGGGGCCAACGTCCTGACTTTCGGGGCC	CASSTTGAGANVLTF	TCRBV19-01	TCRBJ02-06	0	1	5	2	1	1	0	1	1	0	1	0	0	1
CCCAGCCCCAACCAGACCTCTCTGTACTTCTGTGCCAGCAGTTTGATGGACCCGGGACGGTGGGGTGGGGAGCAGTACTTCGGGCCG	CASSLMDPGRWGGEQYF	TCRBV27-01	TCRBJ02-07	0	1	5	2	0	0	1	1	0	0	0	0	0	1
GAACCCAGGGACTCAGCTGTGTACTTCTGTGCCAGCAGTTCTGACCGACTGGGACTAGCGGCGAGAGATACGCAGTATTTTGGCCCA	CASSSDRLGLAARDTQYF	TCRBV12	TCRBJ02-03	0	1	5	1	2	1	1	0	0	0	0	1	0	1
GTGACCAGTGCCCATCCTGAAGACAGCAGCTTCTACATCTGCAGTGCTAGGAGGCAGTCTAACTACAATGAGCAGTTCTTCGGGCCA	CSARRQSNYNEQFF	TCRBV20	TCRBJ02-01	0	1	5	1	1	1	0	1	0	0	0	0	0	1
GCTCCCTCCCAAACATCTGTGTACTTCTGTGCCAGCAGTTACTTTAGGTTGACAGGGCCTAACACCGGGGAGCTGTTTTTTGGAGAA	CASSYFRLTGPNTGELFF	TCRBV06	TCRBJ02-02	0	1	4	4	2	4	1	3	1	0	0	0	0	1
AAGATCCAGCCCTCAGAACCCAGGGACTCAGCTGTGTACTTCTGTGCCAGCAGTCCTACTCTTCAGGGGAGCGCTTTCTTTGGACAA	CASSPTLQGSAFF	TCRBV12	TCRBJ01-01	0	1	4	2	1	1	1	0	1	0	0	0	0	1
ACCAGTGCCCATCCTGAAGACAGCAGCTTCTACATCTGCAGTGCTAGGAACCCGGGGGCCGACACAGATACGCAGTATTTTGGCCCA	CSARNPGADTDTQYF	TCRBV20	TCRBJ02-03	0	1	3	3	2	1	1	1	1	0	0	0	0	1
TCGGCCCAAAAGAACCCGACAGCTTTCTATCTCTGTGCCAGTCAAAAGGGGGCTGCCGGGGGCAATCAGCCCCAGCATTTTGGTGAT	CASQKGAAGGNQPQHF	TCRBV19-01	TCRBJ01-05	0	1	3	2	0	0	0	1	0	0	0	0	0	1
ACCTTGGAGCTGGGGGACTCGGCCCTTTATCTTTGCGCCAGCAGCCGGGGGGAGGGCAACTCTGGAAACACCATATATTTTGGAGAG	CASSRGEGNSGNTIYF	TCRBV05-01	TCRBJ01-03	0	1	3	1	2	2	2	0	1	0	0	0	0	1
CAGCGCACAGAGCGGGGGGACTCAGCCGTGTATCTCTGTGCCAGCAGCGGGGGGGCACCGAGGACCGGGGAGCTGTTTTTTGGAGAA	CASSGGAPRTGELFF	TCRBV07-03	TCRBJ02-02	0	1	3	1	1	1	1	0	0	0	0	0	0	1
ACCTTGGAGCTGGGGGACTCGGCCCTTTATCTTTGCGCCAGCAGCCTGGGGGACAACAACTCTGGAAACACCATATATTTTGGAGAG	CASSLGDNNSGNTIYF	TCRBV05-01	TCRBJ01-03	0	1	3	1	0	0	1	1	0	0	0	0	0	1
AAGATCCAGCCCTCAGAACCCAGGGACTCAGCTGTGTACTTCTGTGCCAGCACCCGGATTGGGGTCAATGAGCAGTTCTTCGGGCCA	CASTRIGVNEQFF	TCRBV12	TCRBJ02-01	0	1	2	2	0	1	0	0	1	0	1	0	0	1
AGCACCTTGGAGCTGGGGGACTCGGCCCTTTATCTTTGCGCCAGCAGCCTCGGGACAGTGGCGTTGACCACCCAGTACTTCGGGCCA	CASSLGTVALTTQYF	TCRBV05-01	TCRBJ02-05	0	1	2	2	0	1	0	1	0	0	0	0	0	1
AAGATCCAGCGCACACAGCAGGAGGACTCCGCCGTGTATCTCTGTGCCAGCAGCTTAGGGGGACAGGGTCAAGCTTTCTTTGGACAA	CASSLGGQGQAFF	TCRBV07-08	TCRBJ01-01	0	1	2	1	0	0	0	0	0	0	0	0	0	1
GCTCCCTCCCAAACATCTGTGTACTTCTGTGCCAGCAGTTACTATCGACTCGGGTTCGCGAACACCGGGGAGCTGTTTTTTGGAGAA	CASSYYRLGFANTGELFF	TCRBV06	TCRBJ02-02	0	1	2	1	0	2	0	3	0	0	0	0	0	1
TTGGAGTCGGCTGCTCCCTCCCAAACATCTGTGTACTTCTGTGCCAGCGTAGCGGCCCTAGCCAAAAACATTCAGTACTTCGGCGCC	CASVAALAKNIQYF	TCRBV06	TCRBJ02-04	0	1	2	1	0	0	0	0	0	0	0	0	0	1
GTGAGCAACATGAGCCCTGAAGACAGCAGCATATATCTCTGCAGCGCCGAAAACACGAGAGGCACAGATACGCAGTATTTTGGCCCA	CSAENTRGTDTQYF	TCRBV29-01	TCRBJ02-03	0	1	1	2	1	1	2	0	1	0	0	0	0	1
CTGGAGTCCGCCAGCACCAACCAGACATCTATGTACCTCTGTGCCAGCAGTCCGGGGACCTCCTATGGCGAGCAGTACTTCGGGCCG	CASSPGTSYGEQYF	TCRBV28-01	TCRBJ02-07	0	1	1	1	1	0	0	0	1	0	0	0	0	1
CTGGAGTCCGCTACCAGCTCCCAGACATCTGTGTACTTCTGTGCCATCAGATTAGCGGGGATTACGGGAGAGCAGTACTTCGGGCCG	CAIRLAGITGEQYF	TCRBV10-03	TCRBJ02-07	0	1	1	1	1	4	0	0	0	0	0	0	0	1
GCCCTGCAGCCAGAAGACTCAGCCCTGTATCTCTGCGCCAGCAGCCAAGAGGCACAGACTTCTTCCTACGAGCAGTACTTCGGGCCG	CASSQEAQTSSYEQYF	TCRBV04-01	TCRBJ02-07	0	1	1	1	0	0	0	1	0	0	0	0	0	1
TCCCTAGAGTCTGCCATCCCCAACCAGACAGCTCTTTACTTCTGTGCCACCGGGACAGGTTCCCCTAATGAGCAGTTCTTCGGGCCA	CATGTGSPNEQFF	TCRBV24	TCRBJ02-01	0	1	1	1	0	1	0	0	0	0	0	0	0	1
AAGATCCAGCCCTCAGAACCCAGGGACTCAGCTGTGTACTTCTGTGCCAGCAGTTTCGCGGGGCCCACTGAAGCTTTCTTTGGACAA	CASSFAGPTEAFF	TCRBV12	TCRBJ01-01	0	1	0	4	1	0	0	0	1	0	0	0	0	1
CACACCCTGCAGCCAGAAGACTCGGCCCTGTATCTCTGCGCCAGCAGCCAAGAAATAGGAAAGTATCAGCCCCAGCATTTTGGTGAT	CASSQEIGKYQPQHF	TCRBV04-03	TCRBJ01-05	0	1	0	2	0	0	1	3	0	0	0	0	0	1
AAGATCCAGCCTGCAAAGCTTGAGGACTCGGCCGTGTATCTCTGTGCCAGCAGCTTAGCCCTGGGGGCGGCAGCTTTCTTTGGACAA	CASSLALGAAAFF	TCRBV11-02	TCRBJ01-01	0	1	0	1	0	0	0	1	0	0	0	0	0	1
CAGCAGGAGGACTCGGCCGTGTATCTCTGTGCCAGCAGCTTAGCCCTACGGGGGAGCTCCTATAATTCACCCCTCCACTTTGGGAAC	CASSLALRGSSYNSPLHF	TCRBV07-02	TCRBJ01-06	0	1	0	1	0	0	0	0	0	0	0	0	0	1
CTGAGCTCTCTGGAGCTGGGGGACTCAGCTTTGTATTTCTGTGCCAGCAGCGGATTTGACAGGGGTAGAGACTACACCTTCGGTTCG	CASSGFDRGRDYTF	TCRBV09-01	TCRBJ01-02	0	1	0	1	0	0	0	0	0	0	0	0	0	1
CTGATTCTGGAGTCCGCCAGCACCAACCAGACATCTATGTACCTCTGTGCCAGCAGTAGCGGGGGTTTAGGCTACACCTTCGGTTCG	CASSSGGLGYTF	TCRBV28-01	TCRBJ01-02	0	1	0	1	0	0	0	0	0	0	0	0	0	1
GTGACCAGTGCCCATCCTGAAGACAGCAGCTTCTACATCTGCAGTGCCTTGGTCGGGGGCACCACAGATACGCAGTATTTTGGCCCA	CSALVGGTTDTQYF	TCRBV20	TCRBJ02-03	0	1	0	1	0	0	0	1	0	0	0	0	0	1
TCCCTAGAGTCTGCCATCCCCAACCAGACAGCTCTTTACTTCTGTGCCATCGGGACAGGTTCCACAGATACGCAGTATTTTGGCCCA	CAIGTGSTDTQYF	TCRBV24	TCRBJ02-03	0	1	0	1	0	0	0	0	0	0	0	0	0	1
AATTCCCTGGAGCTTGGTGACTCTGCTGTGTATTTCTGTGCCAGCAGCCAAGCACCTAGCCATAGTTTCGAGCAGTACTTCGGGCCG	CASSQAPSHSFEQYF	TCRBV03	TCRBJ02-07	0	2	11	6	15	8	6	4	3	0	0	0	0	2
ATCCAGCCCTCAGAACCCAGGGACTCAGCTGTGTACTTCTGTGCCAGCAGTGCAAAAGGAAAGGCAGATACGCAGTATTTTGGCCCA	CASSAKGKADTQYF	TCRBV12	TCRBJ02-03	0	2	7	7	23	5	6	4	1	0	0	0	0	2
ATCCAGCGCACAGAGCAGCGGGACTCGGCCATGTATCGCTGTGCCAGCAGCAAGGGGGTTGGGGCAGATACGCAGTATTTTGGCCCA	CASSKGVGADTQYF	TCRBV07-06	TCRBJ02-03	0	2	2	1	6	1	1	1	1	0	0	0	0	2
GAGCTGGGGGACTCGGCCCTTTATCTTTGCGCCAGCAGCTTGTTATCTAGCGGGAGGGCGAGCACAGATACGCAGTATTTTGGCCCA	CASSLLSSGRASTDTQYF	TCRBV05-01	TCRBJ02-03	0	2	2	1	3	2	1	1	0	0	0	0	0	2
GAGCTGGACGACTCGGCCCTGTATCTCTGTGCCAGCAGCTCCGGGCTAGCGGGGGCCGTTAGCACAGATACGCAGTATTTTGGCCCA	CASSSGLAGAVSTDTQYF	TCRBV05-04	TCRBJ02-03	0	2	0	2	1	1	0	0	0	0	0	0	0	2
ACCAGTGCCCATCCTGAAGACAGCAGCTTCTACATCTGCAGTGCTGGGATACAGGGCGCGAACACCGGGGAGCTGTTTTTTGGAGAA	CSAGIQGANTGELFF	TCRBV20	TCRBJ02-02	0	1	13	9	33	11	6	8	8	0	0	0	0	2
CTGACGATCCAGCGCACACAGCAGGAGGACTCGGCCGTGTATCTCTGTGCCAGCAGCTTATTGGGGACAGGGGTCCCCTTCGGTTCG	CASSLLGTGVPF	TCRBV07-02	TCRBJ01-02	0	1	11	10	34	4	9	13	4	0	0	0	0	2
CTGAAGATCCGGTCCACAAAGCTGGAGGACTCAGCCATGTACTTCTGTGCCGGAGGACAGGGAAGGACTGAAGCTTTCTTTGGACAA	CAGGQGRTEAFF	TCRBV02-01	TCRBJ01-01	0	1	6	1	3	1	0	0	0	0	0	0	0	2
AGGCTGCTGTCGGCTGCTCCCTCCCAGACATCTGTGTACTTCTGTGCCAGCAGTTCCCCGGTGAACACTGAAGCTTTCTTTGGACAA	CASSSPVNTEAFF	TCRBV06-05	TCRBJ01-01	0	1	5	2	15	5	2	2	0	0	0	0	0	2
GACATCCGCTCACCAGGCCTGGGGGACACAGCCATGTACCTGTGTGCCACCAGCAGCCAAGACTACGGTGGCTACACCTTCGGTTCG	CATSSQDYGGYTF	TCRBV15-01	TCRBJ01-02	0	1	4	3	5	0	2	4	0	0	0	0	0	2
CTGACAGTGACCAGTGCCCATCCTGAAGACAGCAGCTTCTACATCTGCAGTGCTACCGGTATGAACACTGAAGCTTTCTTTGGACAA	CSATGMNTEAFF	TCRBV20	TCRBJ01-01	0	1	4	2	4	0	2	1	0	0	0	0	0	2
ACTGTGACATCGGCCCAAAAGAACCCGACAGCTTTCTATCTCTGTGCCAGTACGGGTCAGGGGTTCTATGGCTACACCTTCGGTTCG	CASTGQGFYGYTF	TCRBV19-01	TCRBJ01-02	0	1	4	1	7	1	1	2	1	0	0	0	0	2
CTGAGCTCTCTGGAGCTGGGGGACTCAGCTTTGTATTTCTGTGCCAGCAGCCGAGCGACAAGCTACAATGAGCAGTTCTTCGGGCCA	CASSRATSYNEQFF	TCRBV09-01	TCRBJ02-01	0	1	3	4	12	2	1	2	0	0	0	0	0	2
ACAGTGACCAGTGCCCATCCTGAAGACAGCAGCTTCTACATCTGCAGTGCCTTAGCGGGAGGAACGCGTACGCAGTATTTTGGCCCA	CSALAGGTRTQYF	TCRBV20	TCRBJ02-03	0	1	3	1	7	0	2	0	1	0	0	0	0	2
CTGACGATCCAGCGCACACAGCAGGAGGACTCGGCCGTGTATCTCTGTGCCAGCAGCTTTACGGGACAGGGACAGTACTTCGGGCCG	CASSFTGQGQYF	TCRBV07-02	TCRBJ02-07	0	1	2	3	8	1	1	2	0	0	0	0	0	2
TCGGCTGCTCCCTCCCAGACATCTGTGTACTTCTGTGCCAGCAGTTACGTAGGACTAGCGGCCACAGATACGCAGTATTTTGGCCCA	CASSYVGLAATDTQYF	TCRBV06-05	TCRBJ02-03	0	1	2	3	7	4	2	6	0	0	0	0	0	2
AGCACCAACCAGACATCTATGTACCTCTGTGCCAGCAGTTTGTCCTCGACTAGCGGGAGCTCCTACAATGAGCAGTTCTTCGGGCCA	CASSLSSTSGSSYNEQFF	TCRBV28-01	TCRBJ02-01	0	1	2	1	3	2	0	2	0	0	0	0	0	2
ACCAGTGCCCATCCTGAAGACAGCAGCTTCTACATCTGCAGTGCTAGCCTTTCTTTAGCTAGCACAGATACGCAGTATTTTGGCCCA	CSASLSLASTDTQYF	TCRBV20	TCRBJ02-03	0	1	2	1	1	1	0	3	0	0	0	0	0	2
GTGACCAGTGCCCATCCTGAAGACAGCAGCTTCTACATCTGCAGTGCTAGCCCCGGGCAGACTAATGAAAAACTGTTTTTTGGCAGT	CSASPGQTNEKLFF	TCRBV20	TCRBJ01-04	0	1	2	1	1	0	2	1	0	0	0	0	0	2
GTGACCAGTGCCCATCCTGAAGACAGCAGCTTCTACATCTGCAGTGCTACCGGGACAGGGTTCGATCAGCCCCAGCATTTTGGTGAT	CSATGTGFDQPQHF	TCRBV20	TCRBJ01-05	0	1	1	4	1	2	2	0	0	0	0	0	0	2
GTGACATCGGCCCAAAAGAACCCGACAGCTTTCTATCTCTGTGCCAGTAGTATCACTCCGGGTGCCTACGAGCAGTACTTCGGGCCG	CASSITPGAYEQYF	TCRBV19-01	TCRBJ02-07	0	1	1	1	7	0	0	0	1	0	0	0	0	2
GCAGAACTGGAGGATTCTGGAGTTTATTTCTGTGCCAGCAGCCAAGATACCTTTTCCGGGACCAAAAACATTCAGTACTTCGGCGCC	CASSQDTFSGTKNIQYF	TCRBV14-01	TCRBJ02-04	0	1	1	1	3	1	0	0	0	0	0	0	0	2
TTGGAGTCGGCTGCTCCCTCCCAAACATCTGTGTACTTCTGTGCCAGCAGATCCGGGGGGGCACGTAATGAGCAGTTCTTCGGGCCA	CASRSGGARNEQFF	TCRBV06	TCRBJ02-01	0	1	1	1	3	0	1	0	0	0	0	0	0	2
GTGAGCAACATGAGCCCTGAAGACAGCAGCATATATCTCTGCAGCGTTGAAGATCCGGGACACTCATATGGCTACACCTTCGGTTCG	CSVEDPGHSYGYTF	TCRBV29-01	TCRBJ01-02	0	1	1	1	2	2	0	0	0	0	0	0	0	2
ACATCGGCCCAAAAGAACCCGACAGCTTTCTATCTCTGTGCCAGTAGTACCCCGGGACTAGCGGGACGTACGCAGTATTTTGGCCCA	CASSTPGLAGRTQYF	TCRBV19-01	TCRBJ02-03	0	1	1	1	1	0	0	1	0	0	0	0	0	2
GAGCTGGGGGACTCAGCTTTGTATTTCTGTGCCAGCAGCCTCCGCCGGGACAGAAATTCTGGGGCCAACGTCCTGACTTTCGGGGCC	CASSLRRDRNSGANVLTF	TCRBV09-01	TCRBJ02-06	0	1	1	1	1	1	0	1	0	0	0	0	0	2
AGCTCTCTGGAGCTGGGGGACTCAGCTTTGTATTTCTGTGCCAGCAGCGTAGCTGGGACAGGGGGCTACGAGCAGTACTTCGGGCCG	CASSVAGTGGYEQYF	TCRBV09-01	TCRBJ02-07	0	1	1	1	0	0	0	0	0	0	0	0	0	2
GGGTTGGAGTCGGCTGCTCCCTCCCAAACATCTGTGTACTTCTGTGCCAGCACCAGGACAGGGCCAGGGGAGCTGTTTTTTGGAGAA	CASTRTGPGELFF	TCRBV06	TCRBJ02-02	0	1	0	2	2	2	0	1	0	0	0	0	0	2
ACTGTGACATCGGCCCAAAAGAACCCGACAGCTTTCTATCTCTGTGCCAGTAGCTTTTCCGGGGATCAGCCCCAGCATTTTGGTGAT	CASSFSGDQPQHF	TCRBV19-01	TCRBJ01-05	0	1	0	1	14	1	3	2	0	0	0	0	0	2
AGTGCCCATCCTGAAGACAGCAGCTTCTACATCTGCAGTGCTAGTGTCCTGGGACAGGGGATTGGAAATGGCTACACCTTCGGTTCG	CSASVLGQGIGNGYTF	TCRBV20	TCRBJ01-02	0	1	0	1	9	3	1	2	2	0	0	0	0	2
ATCCAGCGCACAGAGCAGGGGGACTCGGCCATGTATCTCTGTGCCAGCAGCTTAGAGTCGTCATACACTGAAGCTTTCTTTGGACAA	CASSLESSYTEAFF	TCRBV07-09	TCRBJ01-01	0	1	0	1	6	1	0	1	1	0	0	0	0	2
CAGCGCACACAGCAGGAGGACTCGGCCGTGTATCTCTGTGCCAGCAGCTCGACAGGGTTCGTCGTAGACGAGCAGTACTTCGGGCCG	CASSSTGFVVDEQYF	TCRBV07-02	TCRBJ02-07	0	1	0	1	4	3	1	0	0	0	0	0	0	2
ACCCTGCAGCCAGAAGACTCGGCCCTGTATCTCTGTGCCAGCAGCCAAGCAGGGGGAGGTGGCAATCAGCCCCAGCATTTTGGTGAT	CASSQAGGGGNQPQHF	TCRBV04-02	TCRBJ01-05	0	1	0	1	3	0	0	0	0	0	0	0	0	2
AAGAAGCTCCTTCTCAGTGACTCTGGCTTCTATCTCTGTGCCTGGGGCGCGACAGGGCGCCTTCCCCACGAGCAGTACTTCGGGCCG	CAWGATGRLPHEQYF	TCRBV30-01	TCRBJ02-07	0	1	0	1	1	0	0	1	0	0	0	0	0	2
ACCAGTGCCCATCCTGAAGACAGCAGCTTCTACATCTGCAGTGCCGCGCTTACCAGCGCGAGCACAGATACGCAGTATTTTGGCCCA	CSAALTSASTDTQYF	TCRBV20	TCRBJ02-03	0	1	0	1	1	0	0	1	1	0	0	0	0	2
ATCCAGCGCACAGAGCAGCGGGACTCGGCCATGTATCGCTGTGCCAGCAGTACGTCGGGGGAGTCTGATACGCAGTATTTTGGCCCA	CASSTSGESDTQYF	TCRBV07-06	TCRBJ02-03	0	1	0	1	0	1	0	1	0	0	0	0	0	2
CAGCGCACACAGCAGGAGGACTCGGCCGTGTATCTCTGTGCCAGCAGCTTGAGGGGCCCAAATTACAATGAGCAGTTCTTCGGGCCA	CASSLRGPNYNEQFF	TCRBV07-02	TCRBJ02-01	1	0	NA	1	0	0	1	0	0	NA	0	1	0	3
CTGAGTTCTAAGAAGCTCCTTCTCAGTGACTCTGGCTTCTATCTCTGTGCCTGGGGACAGGGTAGATATGGCTACACCTTCGGTTCG	CAWGQGRYGYTF	TCRBV30-01	TCRBJ01-02	0	3	NA	13	14	27	18	34	12	NA	0	10	8	3
ATCCAGCCTGCAGAGCTTGGGGACTCGGCCGTGTATCTCTGTGCCAGCAGCCGACGGGACAGACCCTACGAGCAGTACTTCGGGCCG	CASSRRDRPYEQYF	TCRBV11-03	TCRBJ02-07	0	2	NA	1	2	0	2	0	0	NA	0	0	0	3
ATCCAGCGCACACAGCAGGAGGACTCGGCCGTGTATCTCTGTGCCAGCAGCTTACTCGCAGGGAACACTGAAGCTTTCTTTGGACAA	CASSLLAGNTEAFF	TCRBV07-02	TCRBJ01-01	0	2	NA	1	2	1	1	1	0	NA	0	2	0	3
CGCACACAGCAGGAGGACTCGGCCGTGTATCTCTGTGCCAGCAGCTCACCGAGAAGTCAGGGGAAGGCACCCCTCCACTTTGGGAAC	CASSSPRSQGKAPLHF	TCRBV07-02	TCRBJ01-06	0	1	NA	2	0	0	0	0	0	NA	0	0	0	3
ACTCTGAAGGTGCAGCCTGCAGAACTGGAGGATTCTGGAGTTTATTTCTGTGCCAGCAGCCAAGGAGAGACCCAGTACTTCGGGCCA	CASSQGETQYF	TCRBV14-01	TCRBJ02-05	0	1	NA	1	2	2	1	0	0	NA	0	0	0	3
CTCACTGTGACATCGGCCCAAAAGAACCCGACAGCTTTCTATCTCTGTGCCAGTAGTAGCGGACACTACGAGCAGTACTTCGGGCCG	CASSSGHYEQYF	TCRBV19-01	TCRBJ02-07	0	1	NA	1	1	1	0	2	1	NA	8	0	0	3
ACCCTGCAGCCAGAAGACTCGGCCCTGTATCTCTGTGCCAGCAGCCAAGCATCCGGGGTATCCTACAATGAGCAGTTCTTCGGGCCA	CASSQASGVSYNEQFF	TCRBV04-02	TCRBJ02-01	0	1	NA	1	0	0	0	1	0	NA	0	0	0	3
ACCTTGGAGCTGGGGGACTCGGCCCTTTATCTTTGCGCCAGCAGCTTGTGGGGGGACACCAGCAATCAGCCCCAGCATTTTGGTGAT	CASSLWGDTSNQPQHF	TCRBV05-01	TCRBJ01-05	0	1	NA	1	0	0	0	0	0	NA	0	0	0	3
ATCCAGCGCACAGAGCAGGGGGACTCGGCCATGTATCTCTGTGCCAGCAGCCCTGGACAGGAGAACACTGAAGCTTTCTTTGGACAA	CASSPGQENTEAFF	TCRBV07-09	TCRBJ01-01	0	1	NA	1	0	0	0	0	0	NA	0	0	0	3
CTGTCCCTAGAGTCTGCCATCCCCAACCAGACAGCTCTTTACTTCTGTGCCACCGCCCGGGACCAAGAGACCCAGTACTTCGGGCCA	CATARDQETQYF	TCRBV24	TCRBJ02-05	0	1	NA	1	0	0	0	0	0	NA	0	0	0	3
GAGTCCGCCAGCACCAACCAGACATCTATGTACCTCTGTGCCAGCAGTTTTCGAACTAGCGGGAATGACGAGCAGTACTTCGGGCCG	CASSFRTSGNDEQYF	TCRBV28-01	TCRBJ02-07	0	1	NA	1	0	1	0	1	0	NA	0	0	0	3
GTGACCAGTGCCCATCCTGAAGACAGCAGCTTCTACATCTGCAGTGCTAGAGATGGGCGGGGGACTCAGGGCTACACCTTCGGTTCG	CSARDGRGTQGYTF	TCRBV20	TCRBJ01-02	0	1	NA	1	0	0	1	0	1	NA	0	1	0	3
ACCAGTGCCCATCCTGAAGACAGCAGCTTCTACATCTGCAGTGCTACCGGGGGGACGGGGCTGGTCTATGGCTACACCTTCGGTTCG	CSATGGTGLVYGYTF	TCRBV20	TCRBJ01-02	0	29	26	1	2	1	3	0	0	0	0	1	0	4
CTGTCGGCTGCTCCCTCCCAGACATCTGTGTACTTCTGTGCCAGCAGTTTAAATTATGATACTAACACTGAAGCTTTCTTTGGACAA	CASSLNYDTNTEAFF	TCRBV06-05	TCRBJ01-01	0	13	22	1	1	1	2	0	1	0	0	0	0	4
GTGACCAGTGCCCATCCTGAAGACAGCAGCTTCTACATCTGCAGTGCTGGACGGGGCAGGGATACCTATGGCTACACCTTCGGTTCG	CSAGRGRDTYGYTF	TCRBV20	TCRBJ01-02	0	12	12	1	2	0	0	0	0	0	0	0	0	4
CAGCGCACACAGCAGGAGGACTCGGCCGTGTATCTCTGTGCCAGCAGCCGTGGACTTGGGACAGCAGATACGCAGTATTTTGGCCCA	CASSRGLGTADTQYF	TCRBV07-02	TCRBJ02-03	0	8	16	1	3	2	1	0	1	0	0	1	2	4
ACTCTGAAGGTGCAGCCTGCAGAACTGGAGGATTCTGGAGTTTATTTCTGTGCCAGCAGCCAAGGCGAGACCCAGTACTTCGGGCCA	CASSQGETQYF	TCRBV14-01	TCRBJ02-05	0	1	216	5	81	83	37	12	30	0	3	4	3	4
CTGAGCTCTCTGGAGCTGGGGGACTCAGCTTTGTATTTCTGTGCCAGCAGCGTAGCAACAATGGGGAATGAGCAGTTCTTCGGGCCA	CASSVATMGNEQFF	TCRBV09-01	TCRBJ02-01	0	1	36	1	8	3	6	0	1	2	1	2	0	4
ACAGTGACCAGTGCCCATCCTGAAGACAGCAGCTTCTACATCTGCAGTGCTAGCGAGACAGGGGTGACTGAAGCTTTCTTTGGACAA	CSASETGVTEAFF	TCRBV20	TCRBJ01-01	0	1	NA	6	0	0	1	3	5	NA	1	0	0	5
AGTGCCCATCCTGAAGACAGCAGCTTCTACATCTGCAGTGCTAGAGATCCCGGGAGGGGATCTGGAAACACCATATATTTTGGAGAG	CSARDPGRGSGNTIYF	TCRBV20	TCRBJ01-03	0	1	NA	3	0	0	0	0	0	NA	0	0	0	5
CTCACTGTGACATCGGCCCAAAAGAACCCGACAGCTTTCTATCTCTGTGCCAGTACAGGGGGACGGACTGAAGCTTTCTTTGGACAA	CASTGGRTEAFF	TCRBV19-01	TCRBJ01-01	0	1	NA	1	0	0	0	1	1	NA	0	0	0	5
CTGGAGTCGGCTGCTCCCTCCCAGACATCTGTGTACTTCTGTGCCAGCAGTGAGATACAGGGGGATGAAAAACTGTTTTTTGGCAGT	CASSEIQGDEKLFF	TCRBV06-01	TCRBJ01-04	1	0	24	2	10	4	16	0	2	0	0	2	0	6
ACTCTGAAGATCCAGCCCTCAGAACCCAGGGACTCAGCTGTGTACTTCTGTGCCAGCAGCTCGTTCTACGAGCAGTACTTCGGGCCG	CASSSFYEQYF	TCRBV12	TCRBJ02-07	1	0	9	1	2	1	2	1	0	0	0	0	0	6
CTGACTGTGAGCAACATGAGCCCTGAAGACAGCAGCATATATCTCTGCAGCGTTGAACGCCAGGAAGAGACCCAGTACTTCGGGCCA	CSVERQEETQYF	TCRBV29-01	TCRBJ02-05	1	0	2	2	2	1	1	1	2	0	0	1	0	6
GTGACCAGTGCCCATCCTGAAGACAGCAGCTTCTACATCTGCAGTGCATCCCTGACAGGGGGTTATGAAAAACTGTTTTTTGGCAGT	CSASLTGGYEKLFF	TCRBV20	TCRBJ01-04	0	1	64	56	6	24	43	13	13	0	0	2	0	6
AGCACCTTGGAGCTGGGGGACTCGGCCCTTTATCTTTGCGCCAGCAGCTTGGGGGACTTACCCGGTTTGACCCAGTACTTCGGGCCA	CASSLGDLPGLTQYF	TCRBV05-01	TCRBJ02-05	0	1	5	2	0	2	6	2	1	0	0	1	0	6
ATCCTGGAGTCGCCCAGCCCCAACCAGACCTCTCTGTACTTCTGTGCCAGCAGTGGGCGGGATCCCTACGAGCAGTACTTCGGGCCG	CASSGRDPYEQYF	TCRBV27-01	TCRBJ02-07	0	1	4	3	0	1	2	1	0	0	0	0	0	6
ACTCTGGAGTCCGCTACCAGCTCCCAGACATCTGTGTACTTCTGTGCCATCGGTAATCAGGGGGGGACTGAAGCTTTCTTTGGACAA	CAIGNQGGTEAFF	TCRBV10-03	TCRBJ01-01	0	1	4	1	0	0	3	1	2	0	0	1	0	6
CTCAGGCTGGAGTCGGCTGCTCCCTCCCAGACATCTGTGTACTTCTGTGCCAGCAGTGAGAGCACAGATACGCAGTATTTTGGCCCA	CASSESTDTQYF	TCRBV06-01	TCRBJ02-03	0	1	3	3	0	0	1	0	1	0	0	0	0	6
ACCTTGGAGATCCAGCGCACAGAGCAGGGGGACTCGGCCATGTATCTCTGTGCCAGCAGCGACTCCTACGAGCAGTACTTCGGGCCG	CASSDSYEQYF	TCRBV07-09	TCRBJ02-07	0	1	0	1	0	0	1	0	1	0	0	0	0	6
CTGGAGTCCGCCAGCACCAACCAGACATCTATGTACCTCTGTGCCAGCAGTAACGACGGGGCCAACACTGAAGCTTTCTTTGGACAA	CASSNDGANTEAFF	TCRBV28-01	TCRBJ01-01	0	1	0	1	0	0	0	0	0	0	0	0	0	6
CAGCGCACAGAGCAGGGGGACTCGGCCATGTATCTCTGTGCCAGCAGCTTAGGGGTTAGCGGATACAATGAGCAGTTCTTCGGGCCA	CASSLGVSGYNEQFF	TCRBV07-09	TCRBJ02-01	NA	2	NA	1	0	0	0	2	0	NA	0	0	0	8
ACAGTGACCAGTGCCCATCCTGAAGACAGCAGCTTCTACATCTGCAGTGCTAAATCCCGGACAGGGCGTGAGCAGTTCTTCGGGCCA	CSAKSRTGREQFF	TCRBV20	TCRBJ02-01	NA	1	NA	1	0	0	0	1	0	NA	0	0	0	8
GTGACCAGTGCCCATCCTGAAGACAGCAGCTTCTACATCTGCAGTGCCCAGGATATCATCAGAACAGATACGCAGTATTTTGGCCCA	CSAQDIIRTDTQYF	TCRBV20	TCRBJ02-03	NA	1	NA	1	0	0	0	0	0	NA	0	0	0	8
TCAGCTACCCGCTCCCAGACATCTGTGTATTTCTGCGCCAGCCTTTTCGGGACTAGCGGGGGCACAGATACGCAGTATTTTGGCCCA	CASLFGTSGGTDTQYF	TCRBV10-02	TCRBJ02-03	NA	1	NA	1	0	1	0	1	1	NA	0	0	0	8
AAGATCCAGCCCTCAGAACCCAGGGACTCAGCTGTGTATTTTTGTGGAAGCGGGCGGGAGGGTGACAATGAGCAGTTCTTCGGGCCA	CGSGREGDNEQFF	TCRBV12-05	TCRBJ02-01	NA	2	NA	1	5	3	8	NA	NA	NA	0	0	NA	9
ACCAGTGCCCATCCTGAAGACAGCAGCTTCTACATCTGCAGTGCTAGAGAGCCCAACAGGGGGAACACTGAAGCTTTCTTTGGACAA	CSAREPNRGNTEAFF	TCRBV20	TCRBJ01-01	NA	2	NA	1	1	0	1	NA	NA	NA	0	0	NA	9
TCTAAGAAGCTCCTTCTCAGTGACTCTGGCTTCTATCTCTGTGCCTGGAGTGCTAGCGGGAGTGGAGAGACCCAGTACTTCGGGCCA	CAWSASGSGETQYF	TCRBV30-01	TCRBJ02-05	NA	2	NA	1	1	0	1	NA	NA	NA	1	3	NA	9
ACAGTGACCAGTGCCCATCCTGAAGACAGCAGCTTCTACATCTGCAGTGCTGGACGACTTGCCCAAGAGACCCAGTACTTCGGGCCA	CSAGRLAQETQYF	TCRBV20	TCRBJ02-05	NA	2	NA	1	0	0	0	NA	NA	NA	1	0	NA	9
ACCCTGCAGCCAGAAGACTCGGCCCTGTATCTCTGTGCCAGCAGCCTCTTAGCTGGATCTAGCACAGATACGCAGTATTTTGGCCCA	CASSLLAGSSTDTQYF	TCRBV04-02	TCRBJ02-03	NA	2	NA	1	0	1	0	NA	NA	NA	0	1	NA	9
AGCTCTCTGGAGCTGGGGGACTCAGCTTTGTATTTCTGTGCCAGCAGCGCGAGGGGGGCTTTCCAAGAGACCCAGTACTTCGGGCCA	CASSARGAFQETQYF	TCRBV09-01	TCRBJ02-05	NA	2	NA	1	0	0	1	NA	NA	NA	0	0	NA	9
CTACACACCCTGCAGCCAGAAGACTCGGCCCTGTATCTCTGCGCCAGCAGCCAAGAAATAAGAGTTGATACGCAGTATTTTGGCCCA	CASSQEIRVDTQYF	TCRBV04-03	TCRBJ02-03	NA	2	NA	1	0	1	0	NA	NA	NA	0	0	NA	9
GCTGCTCCCTCCCAGACATCTGTGTACTTCTGTGCCAGCAGTTACTCCCGGGGCGAGCGCGCCCAGGGGACCCAGTACTTCGGGCCA	CASSYSRGERAQGTQYF	TCRBV06	TCRBJ02-05	NA	2	NA	1	0	0	0	NA	NA	NA	0	0	NA	9
ACCAGTGCCCATCCTGAAGACAGCAGCTTCTACATCTGCAGTGCTGGGACAGAGCCGTATAGCAATCAGCCCCAGCATTTTGGTGAT	CSAGTEPYSNQPQHF	TCRBV20	TCRBJ01-05	NA	1	NA	11	7	5	8	NA	NA	NA	0	2	NA	9
TCTAAGAAGCTCCTTCTCAGTGACTCTGGCTTCTATCTCTGTGCCTGGAGTATCAGCGGGAGTGGGGAGACCCAGTACTTCGGGCCA	CAWSISGSGETQYF	TCRBV30-01	TCRBJ02-05	NA	1	NA	7	5	0	7	NA	NA	NA	0	0	NA	9
AAGCTCCTTCTCAGTGACTCTGGCTTCTATCTCTGTGCCTGGAGTCCCTCCGGACTAGCGGGAGAAGGCGAGCAGTACTTCGGGCCG	CAWSPSGLAGEGEQYF	TCRBV30-01	TCRBJ02-07	NA	1	NA	4	11	6	9	NA	NA	NA	3	3	NA	9
ACTCTGAAGGTGCAGCCTGCAGAACTGGAGGATTCTGGAGTTTATTTCTGTGCCAGCAGCCAGGGCTACGAGCAGTACTTCGGGCCG	CASSQGYEQYF	TCRBV14-01	TCRBJ02-07	NA	1	NA	3	3	0	1	NA	NA	NA	0	0	NA	9
CTGACTGTGAGCAACATGAGCCCTGAAGACAGCAGCATATATCTCTGCAGCGTATCCGACGGGGATCAGCCCCAGCATTTTGGTGAT	CSVSDGDQPQHF	TCRBV29-01	TCRBJ01-05	NA	1	NA	3	1	0	2	NA	NA	NA	0	0	NA	9
ACTCTGAAGGTGCAGCCTGCAGAACTGGAGGATTCTGGAGTTTATTTCTGTGCCAGCAGCCAAGGAGAGACCCAGTACTTCGGGCCA	CASSQGETQYF	TCRBV14-01	TCRBJ02-05	NA	1	NA	2	1	0	1	NA	NA	NA	0	0	NA	9
CTGCAGCCAGAAGACTCGGCCCTGTATCTCTGTGCCAGCAGCCAAGACCCTTTTAGCGGGACCAAAAACATTCAGTACTTCGGCGCC	CASSQDPFSGTKNIQYF	TCRBV04-02	TCRBJ02-04	NA	1	NA	2	0	0	0	NA	NA	NA	0	0	NA	9
GAGTCCGCCAGCACCAACCAGACATCTATGTACCTCTGTGCCAGCAGCCGGACAGGCGATAACAATCAGCCCCAGCATTTTGGTGAT	CASSRTGDNNQPQHF	TCRBV28-01	TCRBJ01-05	NA	1	NA	2	0	0	0	NA	NA	NA	0	0	NA	9
GAGTCTGCCATCCCCAACCAGACAGCTCTTTACTTCTGTGCCACCAGTGATTTCCGACAGGGTTCCGATACGCAGTATTTTGGCCCA	CATSDFRQGSDTQYF	TCRBV24	TCRBJ02-03	NA	1	NA	1	3	0	0	NA	NA	NA	0	0	NA	9
ACCTTGGAGATCCAGCGCACAGAGCAGGGGGACTCGGCCATGTATCTCTGTGCCAGCAGCGAGGGACGGACTATGTTCTTCGGGCCA	CASSEGRTMFF	TCRBV07-09	TCRBJ02-01	NA	1	NA	1	2	0	1	NA	NA	NA	0	0	NA	9
GCCCATCCTGAAGACAGCAGCTTCTACATCTGCAGTGCTAGAGCTATAGGCGGTAGCCTTAGATACAATGAGCAGTTCTTCGGGCCA	CSARAIGGSLRYNEQFF	TCRBV20	TCRBJ02-01	NA	1	NA	1	2	1	0	NA	NA	NA	0	0	NA	9
CAGCCTGCAAAGCTTGAGGACTCGGCCGTGTATCTCTGTGCCAGCAGCTTGCGCCGACAGGGGTTCACTGAAGCTTTCTTTGGACAA	CASSLRRQGFTEAFF	TCRBV11-02	TCRBJ01-01	NA	1	NA	1	1	0	1	NA	NA	NA	0	0	NA	9
TCGGCTGCTCCCTCCCAGACATCTGTGTACTTCTGTGCCAGCAGTACCGGACAGTTCCCCCCTTCATCTGGCTACACCTTCGGTTCG	CASSTGQFPPSSGYTF	TCRBV06	TCRBJ01-02	NA	1	NA	1	1	0	0	NA	NA	NA	0	0	NA	9
AACGCCTTGGAGCTGGACGACTCGGCCCTGTATCTCTGTGCCAGCAACAACAGACAGGGGGCAATTATAAGCTACACCTTCGGTTCG	CASNNRQGAIISYTF	TCRBV05-04	TCRBJ01-02	NA	1	NA	1	0	0	0	NA	NA	NA	0	0	NA	9
ACAGTGACCAGTGCCCATCCTGAAGACAGCAGCTTCTACATCTGCAGTGCTAACACCGCAGGGTACACTGAAGCTTTCTTTGGACAA	CSANTAGYTEAFF	TCRBV20	TCRBJ01-01	NA	1	NA	1	0	0	0	NA	NA	NA	0	0	NA	9
ACCAGTGCCCATCCTGAAGACAGCAGCTTCTACATCTGCAGTGCTTCATACCGAGGACAGGGGAGCTACGAGCAGTACTTCGGGCCG	CSASYRGQGSYEQYF	TCRBV20	TCRBJ02-07	NA	1	NA	1	0	0	0	NA	NA	NA	0	0	NA	9
ACTCTGAAGATCCAGCCCTCAGAACCCAGGGACTCAGCTGTGTACTTCTGTGCCAGCAGCCGCACCGGGGAGCTGTTTTTTGGAGAA	CASSRTGELFF	TCRBV12	TCRBJ02-02	NA	1	NA	1	0	0	0	NA	NA	NA	0	3	NA	9
ATCCGGTCCACAAAGCTGGAGGACTCAGCCATGTACTTCTGTGCCAGCTCCGGGACAGGGGTTACGGAGACCCAGTACTTCGGGCCA	CASSGTGVTETQYF	TCRBV02-01	TCRBJ02-05	NA	1	NA	1	0	0	0	NA	NA	NA	0	0	NA	9
CGCACACAGCAGGAGGACTCCGCCGTGTATCTCTGTGCCAGCAGCTCCCCTGTGGGACACCGCCAAGAGACCCAGTACTTCGGGCCA	CASSSPVGHRQETQYF	TCRBV07-08	TCRBJ02-05	NA	1	NA	1	0	0	1	NA	NA	NA	0	0	NA	9
GAGCTGGACGACTCGGCCCTGTATCTCTGTGCCAGCAGCTCCGGGACAGCCCTTGTTGCAACTAATGAAAAACTGTTTTTTGGCAGT	CASSSGTALVATNEKLFF	TCRBV05-04	TCRBJ01-04	NA	1	NA	1	0	0	0	NA	NA	NA	0	0	NA	9
GAGCTTGGTGACTCTGCTGTGTATTTCTGTGCCAGCAGCCAGACAGGACCTACTAGCTGTGTCACAGATACGCAGTATTTTGGCCCA	CASSQTGPTSCVTDTQYF	TCRBV03	TCRBJ02-03	NA	1	NA	1	0	0	0	NA	NA	NA	0	0	NA	9
GCAGAACTGGAGGATTCTGGAGTTTATTTCTGTGCCAGCAGCCGGGCAGGGAGGGGTTCGCACGTAGAGACCCAGTACTTCGGGCCA	CASSRAGRGSHVETQYF	TCRBV14-01	TCRBJ02-05	NA	1	NA	1	0	0	0	NA	NA	NA	0	0	NA	9
TCTCTGGAGCTGGGGGACTCAGCTTTGTATTTCTGTGCCAGCAGCCATATCCGGGGGGGTCGCAATCAGCCCCAGCATTTTGGTGAT	CASSHIRGGRNQPQHF	TCRBV09-01	TCRBJ01-05	NA	1	NA	1	0	0	0	NA	NA	NA	0	0	NA	9
TCTGCTGTACCCTCTCAGACATCTGTGTACTTCTGTGCCAGCAGTGAACAGGCGGGAGGAGGGCACAATGAGCAGTTCTTCGGGCCA	CASSEQAGGGHNEQFF	TCRBV06-04	TCRBJ02-01	NA	1	NA	1	0	1	0	NA	NA	NA	0	0	NA	9
TTGGCTGCTCCCTCCCAGACATCTGTGTACTTCTGTGCCAGCAGTACCCTCCCCGGAGGACGAGGTGAAAAACTGTTTTTTGGCAGT	CASSTLPGGRGEKLFF	TCRBV06-06	TCRBJ01-04	NA	1	NA	1	0	0	0	NA	NA	NA	0	1	NA	9

## Sheet: Table S4b
Supplementary Table 4b. All elicited clonotypes detected in blood and skin.
cdr3_b_nt	cdr3_b_aa	v_b_gene	j_b_gene	blood_d0	blood_d10	lesion	skin_d0	skin_d10	skin_d30	skin_d40	skin_d180	skin_d190	arm_d0	arm_d10	arm_d40	arm_d190	person
CTGACGATCCAGCGCACACAGCAGGAGGACTCGGCCGTGTATCTCTGTGCCAGCAGCTTAGTGTGGGAGACCCAGTACTTCGGGCCA	CASSLVWETQYF	TCRBV07-02	TCRBJ02-05	0	2	4	0	1	1	0	0	0	0	0	0	0	1
AGCACCTTGGAGCTGGGGGACTCGGCCCTTTATCTTTGCGCCAGCACGCTGGGGGACTTACCTACCGGGGAGCTGTTTTTTGGAGAA	CASTLGDLPTGELFF	TCRBV05-01	TCRBJ02-02	0	1	11	0	1	2	3	0	0	0	0	0	0	1
GTGACATCGGCCCAAAAGAACCCGACAGCTTTCTATCTCTGTGCCAGTAAACAGGGGGTTCTTAATTCACCCCTCCACTTTGGGAAC	CASKQGVLNSPLHF	TCRBV19-01	TCRBJ01-06	0	1	10	0	0	1	0	0	1	0	0	0	0	1
CAGCAGGTAGTGCGAGGAGATTCGGCAGCTTATTTCTGTGCCAGCTCACCAGGGACAGGGGGTTCTTCACCCCTCCACTTTGGGAAC	CASSPGTGGSSPLHF	TCRBV18-01	TCRBJ01-06	0	1	8	0	2	1	4	0	0	0	0	0	0	1
AAGATCCAGCCCTCAGAACCCAGGGACTCAGCTGTGTACTTCTGTGCCAGCAGTTTTTCTGGGCCTGACGGAGCTTTCTTTGGACAA	CASSFSGPDGAFF	TCRBV12	TCRBJ01-01	0	1	6	0	2	5	1	0	1	0	0	0	0	1
TCTCTGGAGCTGGGGGACTCAGCTTTGTATTTCTGTGCCAGCAGCGTTCTGGCAGAATCCTATAATTCACCCCTCCACTTTGGGAAC	CASSVLAESYNSPLHF	TCRBV09-01	TCRBJ01-06	0	1	6	0	2	1	1	3	0	0	0	0	0	1
CTGACGATCCAGCGCACACAGCAGGAGGACTCGGCCGTGTATCTCTGTGCCAGCAGCTTAGTATGGGAGGAAGCTTTCTTTGGACAA	CASSLVWEEAFF	TCRBV07-02	TCRBJ01-01	0	1	3	0	0	2	0	2	0	0	0	0	0	1
ATCCTGAGGATCCAGCAGGTAGTGCGAGGAGATTCGGCAGCTTATTTCTGTGCCAGCTCACCTTGGGACGAGCAGTTCTTCGGGCCA	CASSPWDEQFF	TCRBV18-01	TCRBJ02-01	0	1	2	0	1	1	0	2	0	0	0	0	0	1
TTGGAGATCCAGCGCACAGAGCAGGGGGACTCGGCCATGTATCTCTGTGCCAGCAGCAAGTTCGCTGAGACCCAGTACTTCGGGCCA	CASSKFAETQYF	TCRBV07-09	TCRBJ02-05	0	1	2	0	1	3	0	0	1	0	0	0	0	1
ACATCGGCCCAAAAGAACCCGACAGCTTTCTATCTCTGTGCCAGTACCACCCAGGCAGTAGGAAGGAATGAGCAGTTCTTCGGGCCA	CASTTQAVGRNEQFF	TCRBV19-01	TCRBJ02-01	0	1	2	0	0	2	0	0	0	0	0	0	0	1
TCAGAACCCAGGGACTCAGCTGTGTACTTCTGTGCCAGCACTCCCTCGGGGACAGGGTTTGGGGCCAACGTCCTGACTTTCGGGGCC	CASTPSGTGFGANVLTF	TCRBV12	TCRBJ02-06	0	1	1	0	3	3	1	2	0	0	0	0	0	1
CAGCGCACACAGCAGGAGGACTCGGCCGTGTATCTCTGTGCCAGCAGCGAGAGCGTTGGAGGCACAGATACGCAGTATTTTGGCCCA	CASSESVGGTDTQYF	TCRBV07-02	TCRBJ02-03	0	1	1	0	1	1	1	0	0	0	0	0	0	1
GCCCTGCAGCCAGAAGACTCAGCCCTGTATCTCTGCGCCAGCAGCCCCGCCCGGACTAGCGGCTGGGATACGCAGTATTTTGGCCCA	CASSPARTSGWDTQYF	TCRBV04-01	TCRBJ02-03	0	1	1	0	1	0	0	0	0	0	0	0	0	1
GAGTCGGCTGCTCCCTCCCAGACATCTGTGTACTTCTGTGCCAGCAGTGACCTTAGCGGGGGCAAAAATGAGCAGTTCTTCGGGCCA	CASSDLSGGKNEQFF	TCRBV06-01	TCRBJ02-01	0	1	1	0	0	2	0	0	0	0	0	0	0	1
CTACACACCCTGCAGCCAGAAGACTCGGCCCTGTATCTCTGCGCCAGCAGCCAAAACCTGAACAGGGAGGGCTACACCTTCGGTTCG	CASSQNLNREGYTF	TCRBV04-03	TCRBJ01-02	0	1	0	0	1	0	0	0	0	0	0	0	0	1
CTGGAGTCGCCCAGCCCCAACCAGACCTCTCTGTACTTCTGTGCCAGCAGTTTAGAGAGGGGGGTTGGAAAACTGTTTTTTGGCAGT	CASSLERGVGKLFF	TCRBV27-01	TCRBJ01-04	0	1	0	0	1	0	0	0	0	0	0	0	0	1
TTGGAGCTGGGGGACTCGGCCCTTTATCTTTGCGCCAGCAGCTTGTCGTTAGGGAGGCAAAGCACAGATACGCAGTATTTTGGCCCA	CASSLSLGRQSTDTQYF	TCRBV05-01	TCRBJ02-03	0	1	0	0	1	2	0	1	0	0	0	0	0	1
CCCCTGATCCTGGAGTCGCCCAGCCCCAACCAGACCTCTCTGTACTTCTGTGCCAGCGGTGGGAATTCACCCCTCCACTTTGGGAAC	CASGGNSPLHF	TCRBV27-01	TCRBJ01-06	0	2	2	0	15	0	3	2	0	0	0	0	0	2
ATCCAGCGCACACAGCAGGAGGACTCGGCCGTGTATCTCTGTGCCAGCAGCTCGAACCCGGGACTAAATGAGCAGTTCTTCGGGCCA	CASSSNPGLNEQFF	TCRBV07-02	TCRBJ02-01	0	2	0	0	2	1	0	0	0	0	0	0	0	2
ACCAGTGCCCATCCTGAAGACAGCAGCTTCTACATCTGCAGTGCTAGAAAGGGAACTAGCGGGTCTCTGGAGCAGTACTTCGGGCCG	CSARKGTSGSLEQYF	TCRBV20	TCRBJ02-07	0	1	3	0	6	3	1	0	0	0	0	0	0	2
ATCCAGCAGGTAGTGCGAGGAGATTCGGCAGCTTATTTCTGTGCCAGCTCACCACCGACTAGCAAGTACGAGCAGTACTTCGGGCCG	CASSPPTSKYEQYF	TCRBV18-01	TCRBJ02-07	0	1	3	0	6	1	1	1	0	0	0	0	0	2
ACATCGGCCCAAAAGAACCCGACAGCTTTCTATCTCTGTGCCAGCAGTCAGGGGTTTGGGAAGGTGGGTGAAGCTTTCTTTGGACAA	CASSQGFGKVGEAFF	TCRBV19-01	TCRBJ01-01	0	1	2	0	7	4	2	1	0	0	0	0	0	2
ATCAATTCCCTGGAGCTTGGTGACTCTGCTGTGTATTTCTGTGCCAGCAAACTAGCGGGAGCAGTCAATGAGCAGTTCTTCGGGCCA	CASKLAGAVNEQFF	TCRBV03	TCRBJ02-01	0	1	2	0	7	1	0	0	0	0	0	0	0	2
TCTCTGGAGCTGGGGGACTCAGCTTTGTATTTCTGTGCCAGCAGCGTAGATTCGGGAGATCCCTACAATGAGCAGTTCTTCGGGCCA	CASSVDSGDPYNEQFF	TCRBV09-01	TCRBJ02-01	0	1	2	0	3	0	0	1	0	0	0	0	0	2
TCCACAAAGCTGGAGGACTCAGCCATGTACTTCTGTGCCAGCAGTGGGGGGCAGGGAAGCGGTAGCACTGAAGCTTTCTTTGGACAA	CASSGGQGSGSTEAFF	TCRBV02-01	TCRBJ01-01	0	1	2	0	2	0	0	0	0	0	0	0	0	2
ACTGTGACATCGGCCCAAAAGAACCCGACAGCTTTCTATCTCTGTGCCAGTAGTATAGTCCCCACCGGGGAGCTGTTTTTTGGAGAA	CASSIVPTGELFF	TCRBV19-01	TCRBJ02-02	0	1	2	0	1	0	0	1	0	0	0	0	0	2
CACACCCTGCAGCCAGAAGACTCGGCCCTGTATCTCTGTGCCAGCAGCCATGGAAGGCGAATGGAAGAGACCCAGTACTTCGGGCCA	CASSHGRRMEETQYF	TCRBV04-02	TCRBJ02-05	0	1	1	0	3	0	0	1	0	0	0	0	0	2
CTGGAGCTTGGTGACTCTGCTGTGTATTTCTGTGCCAGCAGCCCCTCCGGGACTAGCGGGAGAAGGAGTGAGCAGTTCTTCGGGCCA	CASSPSGTSGRRSEQFF	TCRBV03	TCRBJ02-01	0	1	1	0	2	3	1	0	0	0	0	0	0	2
CTGGGGGACTCGGCCCTCTATCTCTGTGCCAGCAGCTTGGATGTGTGGACAGGGGGGACGGGTTCCTACGAGCAGTACTTCGGGCCG	CASSLDVWTGGTGSYEQYF	TCRBV05-06	TCRBJ02-07	0	1	1	0	2	0	0	0	1	0	0	0	0	2
AATGTGAACGCCTTGTTGCTGGGGGACTCGGCCCTGTATCTCTGTGCCAGCAGCTTAAGGGGGTTGTATGGCTACACCTTCGGTTCG	CASSLRGLYGYTF	TCRBV05-05	TCRBJ01-02	0	1	1	0	1	0	1	2	0	0	0	0	0	2
ACCAGTGCCCATCCTGAAGACAGCAGCTTCTACATCTGCAGTGCTAGCGTCGCGGCCAGCTCCTACAATGAGCAGTTCTTCGGGCCA	CSASVAASSYNEQFF	TCRBV20	TCRBJ02-01	0	1	1	0	1	0	0	0	1	0	0	0	0	2
CTGGAGCTGGGGGACTCAGCTTTGTATTTCTGTGCCAGCAGCGTAGCCCTGGCGGGAGCCGCAACAGATACGCAGTATTTTGGCCCA	CASSVALAGAATDTQYF	TCRBV09-01	TCRBJ02-03	0	1	1	0	0	1	0	0	0	0	0	0	0	2
CAGCGCACACAGCAGGAGGACTCGGCCGTGTATCTCTGTGCCAGCAGCTTCTTAGGACAGGGAAACACTGAAGCTTTCTTTGGACAA	CASSFLGQGNTEAFF	TCRBV07-02	TCRBJ01-01	0	1	0	0	6	1	1	1	0	0	0	0	0	2
ACTCTGGAGTCTGCTGCCTCCTCCCAGACATCTGTATATTTCTGCGCCAGCAGTGAGTCGTTAGGTCAGCCCCAGCATTTTGGTGAT	CASSESLGQPQHF	TCRBV10-01	TCRBJ01-05	0	1	0	0	3	0	0	0	0	0	0	0	0	2
CTGACAGTGACCAGTGCCCATCCTGAAGACAGCAGCTTCTACATCTGCAGTGCGAAGAGGGAGGTTAGGGGCTACACCTTCGGTTCG	CSAKREVRGYTF	TCRBV20	TCRBJ01-02	0	1	0	0	3	2	0	1	0	0	0	0	0	2
AATGTGAGCACCTTGGAGCTGGGGGACTCGGCCCTTTATCTTTGCGCCAGCAGGCGGACTAGCGCCGAGACCCAGTACTTCGGGCCA	CASRRTSAETQYF	TCRBV05-01	TCRBJ02-05	0	1	0	0	2	0	0	0	0	0	0	0	0	2
AGCACCTTGGAGCTGGGGGACTCGGCCCTTTATCTTTGCGCCAGCAGCATACAGGGTTCTGAGACCGGGGAGCTGTTTTTTGGAGAA	CASSIQGSETGELFF	TCRBV05-01	TCRBJ02-02	0	1	0	0	2	0	0	0	0	0	0	0	0	2
GCTCCCTCCCAGACATCTGTGTACTTCTGTGCCAGCAGTCACGGGACTGCCGTCGGCTCTGGGGCCAACGTCCTGACTTTCGGGGCC	CASSHGTAVGSGANVLTF	TCRBV06	TCRBJ02-06	0	1	0	0	2	1	1	0	1	0	0	0	0	2
TTGGAGCTGGGGGACTCGGCCCTTTATCTTTGCGCCAGCAGCTGGTCCCCGGTGGGACTAGGGTACAATGAGCAGTTCTTCGGGCCA	CASSWSPVGLGYNEQFF	TCRBV05-01	TCRBJ02-01	0	1	0	0	2	0	0	0	0	0	0	0	0	2
ACCAGTGCCCATCCTGAAGACAGCAGCTTCTACATCTGCAGTGTTAAGATGCAGGGGGCGCAGCCGCATGGCTACACCTTCGGTTCG	CSVKMQGAQPHGYTF	TCRBV20	TCRBJ01-02	0	1	0	0	1	0	0	0	0	0	0	0	0	2
AGCTCTCTGGAGCTGGGGGACTCAGCTTTGTATTTCTGTGCCAGCAGCGTAGAAGGCGGGTTGGGTTCACCCCTCCACTTTGGGAAC	CASSVEGGLGSPLHF	TCRBV09-01	TCRBJ01-06	0	1	0	0	1	0	0	0	0	0	0	0	0	2
AGGCTGGAGTCGGCTGCTCCCTCCCAGACATCTGTGTACTTCTGTGCCAGCAGTGAGAACCGGGATTCACCCCTCCACTTTGGGAAC	CASSENRDSPLHF	TCRBV06-01	TCRBJ01-06	0	1	0	0	1	1	0	0	0	0	0	0	0	2
ATCCTGAGGATCCAGCAGGTAGTGCGAGGAGATTCGGCAGCTTATTTCTGTGCCAGCTCAGACCGGGACAGGGAGTACTTCGGGCCG	CASSDRDREYF	TCRBV18-01	TCRBJ02-07	0	1	0	0	1	0	0	0	0	0	0	0	0	2
CTGGAGTCGCCCAGCCCCAACCAGACCTCTCTGTACTTCTGTGCCAGCACCCTATCCGGGGGCCACAATGAGCAGTTCTTCGGGCCA	CASTLSGGHNEQFF	TCRBV27-01	TCRBJ02-01	0	1	0	0	1	1	0	0	0	0	0	0	0	2
CTGGAGTCGCCCAGCCCCAACCAGACCTCTCTGTACTTCTGTGCCAGCAGGGGAGGGGGCTCTGGAAACACCATATATTTTGGAGAG	CASRGGGSGNTIYF	TCRBV27-01	TCRBJ01-03	0	1	0	0	1	0	0	1	0	0	0	0	0	2
ACCAGTGCCCATCCTGAAGACAGCAGCTTCTACATCTGCAGTGCTAGGGGGGCCCGGGGCTCTGGAAACACCATATATTTTGGAGAG	CSARGARGSGNTIYF	TCRBV20	TCRBJ01-03	0	1	0	0	0	0	1	0	0	0	0	0	0	2
CAGCAGGTAGTGCGAGGAGATTCGGCAGCTTATTTCTGTGCCAGCTCACCACGGGAAGCAGCTGGAAACACCATATATTTTGGAGAG	CASSPREAAGNTIYF	TCRBV18-01	TCRBJ01-03	0	1	0	0	0	0	1	0	0	0	0	0	0	2
CAGCGCACACAGCAGGAGGACTCGGCCGTGTATCTCTGTGCCAGCAGCTTAGCGCCGGGACAGAACTATGGCTACACCTTCGGTTCG	CASSLAPGQNYGYTF	TCRBV07-02	TCRBJ01-02	0	1	0	0	0	1	0	0	0	0	0	0	0	2
CTGGAGTCGCCCAGCCCCAACCAGACCTCTCTGTACTTCTGTGCCAGCAGCCCCAGCGTGGGGCCCTACGAGCAGTACTTCGGGCCG	CASSPSVGPYEQYF	TCRBV27-01	TCRBJ02-07	0	1	0	0	0	0	1	0	0	0	0	0	0	2
TCGCCCAGCCCCAACCAGACCTCTCTGTACTTCTGTGCCAGCAGTCGACAATACGGGACAGTTAACTATGGCTACACCTTCGGTTCG	CASSRQYGTVNYGYTF	TCRBV27-01	TCRBJ01-02	1	2	NA	0	0	1	2	1	1	NA	0	0	1	3
CTGCAGCCAGAAGACTCAGCCCTGTATCTCTGCGCCAGCAGCCAAGGAAGCGGGTGGGAGCGCACAGATACGCAGTATTTTGGCCCA	CASSQGSGWERTDTQYF	TCRBV04-01	TCRBJ02-03	1	1	NA	0	0	1	0	0	0	NA	0	0	0	3
ACTCTGAAGGTGCAGCCTGCAGAACTGGAGGATTCTGGAGTTTATTTCTGTGCCAGCAGCCAGGGCTACGAGCAGTACTTCGGGCCG	CASSQGYEQYF	TCRBV14-01	TCRBJ02-07	1	0	NA	0	0	0	1	0	0	NA	0	0	0	3
ACTCTGACTGTGAGCAACATGAGCCCTGAAGACAGCAGCATATATCTCTGCAGCGTTGAAGAGGAGGATGAAGCTTTCTTTGGACAA	CSVEEEDEAFF	TCRBV29-01	TCRBJ01-01	1	0	NA	0	0	1	0	0	0	NA	0	0	0	3
CCAGAAGACTCAGCCCTGTATCTCTGCGCCAGCAGCCAAACCCCCGGGACAGGGAGCTCTGGGGCCAACGTCCTGACTTTCGGGGCC	CASSQTPGTGSSGANVLTF	TCRBV04-01	TCRBJ02-06	1	0	NA	0	0	1	0	0	0	NA	0	0	0	3
GTGACCAGTGCCCATCCTGAAGACAGCAGCTTCTACATCTGCAGTGCTAGAGTAAGCAGGGGCCGTGAGACCCAGTACTTCGGGCCA	CSARVSRGRETQYF	TCRBV20	TCRBJ02-05	1	0	NA	0	0	0	1	0	0	NA	0	0	0	3
CTCACTGTGACATCGGCCCAAAAGAACCCGACAGCTTTCTATCTCTGTGCCAGTAGTATAGGGACCTACGAGCAGTACTTCGGGCCG	CASSIGTYEQYF	TCRBV19-01	TCRBJ02-07	0	5	NA	0	0	1	0	1	1	NA	0	1	0	3
GAGTCGGCTGCTCCCTCCCAGACATCTGTGTACTTCTGTGCCAGTCTCGACCAATCAGTGGGTAATGAAAAACTGTTTTTTGGCAGT	CASLDQSVGNEKLFF	TCRBV06-01	TCRBJ01-04	0	4	NA	0	1	0	0	0	2	NA	0	0	1	3
GAGTCGCCCAGCCCCAACCAGACCTCTCTGTACTTCTGTGCCAGCAGTATGACAGGGAGGACTAATGAAAAACTGTTTTTTGGCAGT	CASSMTGRTNEKLFF	TCRBV27-01	TCRBJ01-04	0	3	NA	0	0	1	0	0	0	NA	0	0	0	3
CTGTCGGCTGCTCCCTCCCAGACATCTGTGTACTTCTGTGCCAGCAGGCGTGGGGCGGGTAGCAATCAGCCCCAGCATTTTGGTGAT	CASRRGAGSNQPQHF	TCRBV06-05	TCRBJ01-05	0	2	NA	0	3	0	4	1	0	NA	0	2	4	3
AACCTGAGCTCTCTGGAGCTGGGGGACTCAGCTTTGTATTTCTGTGCCAGCAGCGTAGCTGAGGGGTCTGAGCAGTTCTTCGGGCCA	CASSVAEGSEQFF	TCRBV09-01	TCRBJ02-01	0	2	NA	0	2	0	0	1	0	NA	0	0	0	3
TCCACAAAGCTGGAGGACTCAGCCATGTACTTCTGTGCCAGCAGTTCCTTGGGGGCTAGCGGGACAGATACGCAGTATTTTGGCCCA	CASSSLGASGTDTQYF	TCRBV02-01	TCRBJ02-03	0	2	NA	0	2	1	0	1	0	NA	0	2	0	3
ACATCGGCCCAAAAGAACCCGACAGCTTTCTATCTCTGTGCCAGTAGTATTCTGGGACAGGGAGCAGATACGCAGTATTTTGGCCCA	CASSILGQGADTQYF	TCRBV19-01	TCRBJ02-03	0	2	NA	0	1	0	0	0	1	NA	0	2	1	3
ACCAGTGCCCATCCTGAAGACAGCAGCTTCTACATCTGCAGTGCTAGCTTAGCCGGGACTTCTTCACGCGAGCAGTACTTCGGGCCG	CSASLAGTSSREQYF	TCRBV20	TCRBJ02-07	0	2	NA	0	1	0	0	0	0	NA	0	0	1	3
AGTGCCCATCCTGAAGACAGCAGCTTCTACATCTGCAGTGCTAGAGCTAGAAAGGGACAGAACACCGGGGAGCTGTTTTTTGGAGAA	CSARARKGQNTGELFF	TCRBV20	TCRBJ02-02	0	2	NA	0	1	0	0	0	0	NA	0	0	0	3
CAGCGCACAGAGCGGGGGGACTCAGCCGTGTATCTCTGTGCCAGCAGCCCCCTGGGACAGAACACAGATACGCAGTATTTTGGCCCA	CASSPLGQNTDTQYF	TCRBV07-03	TCRBJ02-03	0	2	NA	0	1	0	0	0	0	NA	0	0	0	3
CAGGAGGACTCGGCCGTGTATCTCTGTGCCAGCAGCTTAAAGTGGGCCCGCGCTAGGGGGGTCCACAATGAGCAGTTCTTCGGGCCA	CASSLKWARARGVHNEQFF	TCRBV07-02	TCRBJ02-01	0	2	NA	0	1	0	0	0	0	NA	0	0	0	3
CAGGTAGTGCGAGGAGATTCGGCAGCTTATTTCTGTGCCAGCTCACCATGGAATAGCGGGAGCGCAGATACGCAGTATTTTGGCCCA	CASSPWNSGSADTQYF	TCRBV18-01	TCRBJ02-03	0	2	NA	0	1	0	0	0	0	NA	0	1	0	3
CTGAATGTGAACGCCTTGTTGCTGGGGGACTCGGCCCTCTATCTCTGTGCCAGCAGCTTGGAGTCCGGGCCCTCGTCCTTCGGTTCG	CASSLESGPSSF	TCRBV05-06	TCRBJ01-02	0	2	NA	0	1	0	0	0	0	NA	0	0	0	3
GTGACCAGTGCCCATCCTGAAGACAGCAGCTTCTACATCTGCAGTGCTAGAGTGGCCTCGATCTGGGATGAGCAGTTCTTCGGGCCA	CSARVASIWDEQFF	TCRBV20	TCRBJ02-01	0	2	NA	0	1	1	0	0	0	NA	0	1	0	3
TCCACAAAGCTGGAGGACTCAGCCATGTACTTCTGTGCCAGCAGTTATCTCGGGGGGGGCGGAACAGATACGCAGTATTTTGGCCCA	CASSYLGGGGTDTQYF	TCRBV02-01	TCRBJ02-03	0	2	NA	0	1	0	0	0	0	NA	0	0	0	3
AATGTGAGCACCTTGGAGCTGGGGGACTCGGCCCTTTATCTTTGCGCCAGCAGCTTGGTCGGGGGAGACATTCAGTACTTCGGCGCC	CASSLVGGDIQYF	TCRBV05-01	TCRBJ02-04	0	2	NA	0	0	1	0	1	0	NA	0	1	1	3
ACAGTGACCAGTGCCCATCCTGAAGACAGCAGCTTCTACATCTGCAGTGCCCAGGGGCAGGGGGCCAGCGAGCAGTTCTTCGGGCCA	CSAQGQGASEQFF	TCRBV20	TCRBJ02-01	0	2	NA	0	0	0	1	0	0	NA	0	0	0	3
ACTCTGAAGGTGCAGCCTGCAGAACTGGAGGATTCTGGAGTTTATTTCTGTGCCAGCAGCCAAGCAGGAGTTCAGTACTTCGGCGCC	CASSQAGVQYF	TCRBV14-01	TCRBJ02-04	0	2	NA	0	0	1	0	0	0	NA	0	0	0	3
CAGCCTGCAGAGCTTGGGGACTCGGCCGTGTATCTCTGTGCCAGCAGTCAAACAGGGTCTGGGGCCAACGTCCTGACTTTCGGGGCC	CASSQTGSGANVLTF	TCRBV11-03	TCRBJ02-06	0	2	NA	0	0	2	0	0	0	NA	0	0	2	3
CTCAGGCTGGAGTTGGCTGCTCCCTCCCAGACATCTGTGTACTTCTGTGCCAGCAGTCAGGGTAATGAAAAACTGTTTTTTGGCAGT	CASSQGNEKLFF	TCRBV06-06	TCRBJ01-04	0	2	NA	0	0	0	2	0	0	NA	0	0	0	3
GAGTCAGCTACCCGCTCCCAGACATCTGTGTATTTCTGCGCCAGCAGTGAAGTGGGCTGGGCGTCATACGAGCAGTACTTCGGGCCG	CASSEVGWASYEQYF	TCRBV10-02	TCRBJ02-07	0	2	NA	0	0	1	1	0	0	NA	0	0	1	3
TCGGCTGCTCCCTCCCAGACATCTGTGTACTTCTGTGCCAGCAGTGCCGGAGGAAACCAATTCTACAATGAGCAGTTCTTCGGGCCA	CASSAGGNQFYNEQFF	TCRBV06-01	TCRBJ02-01	0	2	NA	0	0	1	1	0	0	NA	0	0	0	3
CTTCACATCAATTCCCTGGAGCTTGGTGACTCTGCTGTGTATTTCTGTGCCAGCAGCCAGCAAGGTCAGCCCCAGCATTTTGGTGAT	CASSQQGQPQHF	TCRBV03	TCRBJ01-05	0	1	NA	0	5	0	0	0	0	NA	2	0	0	3
AGGATCCAGCAGGTAGTGCGAGGAGATTCGGCAGCTTATTTCTGTGCCAGCTCACCAGGGAGGGGCACTGAAGCTTTCTTTGGACAA	CASSPGRGTEAFF	TCRBV18-01	TCRBJ01-01	0	1	NA	0	3	0	0	0	0	NA	0	0	0	3
AAGCTTGAGGACTCGGCCGTGTATCTCTGTGCCAGCAGCGCGCGGTGGACCGGGACTAGCGGGTCCAATGAGCAGTTCTTCGGGCCA	CASSARWTGTSGSNEQFF	TCRBV11-02	TCRBJ02-01	0	1	NA	0	1	0	0	0	0	NA	0	0	0	3
ACAGTGACCAGTGCCCATCCTGAAGACAGCAGCTTCTACATCTGCAGTGCCAGTTTTATGCAGGAGGATACGCAGTATTTTGGCCCA	CSASFMQEDTQYF	TCRBV20	TCRBJ02-03	0	1	NA	0	1	0	0	1	0	NA	0	0	0	3
ACCAGTGCCCATCCTGAAGACAGCAGCTTCTACATCTGCAGTGCTATCCGAGGACTAGCGGGGGGCTCGGGGCAGTACTTCGGGCCG	CSAIRGLAGGSGQYF	TCRBV20	TCRBJ02-07	0	1	NA	0	1	1	0	1	1	NA	0	0	0	3
AGCACCTTGGAGCTGGGGGACTCGGCCCTTTATCTTTGCGCCAGCAGCTTGGCCGGGAGGGGACAAGAGACCCAGTACTTCGGGCCA	CASSLAGRGQETQYF	TCRBV05-01	TCRBJ02-05	0	1	NA	0	1	0	0	0	0	NA	0	0	0	3
ATCCAGCAGGTAGTGCGAGGAGATTCGGCAGCTTATTTCTGTGCCAGCTCACGGGCCATAAGGGACACTGAAGCTTTCTTTGGACAA	CASSRAIRDTEAFF	TCRBV18-01	TCRBJ01-01	0	1	NA	0	1	0	0	0	0	NA	0	0	0	3
ATTCTGGAGTCCGCCAGCACCAACCAGACATCTATGTACCTCTGTGCCACCTGGGGGGGGGCCGGTCAGCCCCAGCATTTTGGTGAT	CATWGGAGQPQHF	TCRBV28-01	TCRBJ01-05	0	1	NA	0	1	2	0	0	1	NA	0	0	0	3
CACACCCTGCAGCCAGAAGACTCGGCCCTGTATCTCTGCGCCAGCAGCCAACCCACAGGGGCAACCGGGGAGCTGTTTTTTGGAGAA	CASSQPTGATGELFF	TCRBV04-03	TCRBJ02-02	0	1	NA	0	1	1	0	0	0	NA	0	0	0	3
CCCTCAGAACCCAGGGACTCAGCTGTGTACTTCTGTGCCAGCAGTTTTGGACTAGCGGGAGTTCCCTACGAGCAGTACTTCGGGCCG	CASSFGLAGVPYEQYF	TCRBV12	TCRBJ02-07	0	1	NA	0	1	0	0	0	0	NA	0	0	0	3
CTGACGATCCAGCGCACACAGCAGGAGGACTCGGCCGTGTATCTCTGTGCCAGCAGCTTAATCAGCTATGGCTACACCTTCGGTTCG	CASSLISYGYTF	TCRBV07-02	TCRBJ01-02	0	1	NA	0	1	0	0	0	0	NA	0	0	0	3
CTGTCGGCTGCTCCCTCCCAGACATCTGTGTACTTCTGTGCCAGCAGCACCAGTCAGGGCCGGCGCACTGAAGCTTTCTTTGGACAA	CASSTSQGRRTEAFF	TCRBV06-05	TCRBJ01-01	0	1	NA	0	1	0	0	0	0	NA	0	0	0	3
GAGATGAATGTGAGCACCTTGGAGCTGGGGGACTCGGCCCTTTATCTTTGCGCCAGCAGCACCACAGATACGCAGTATTTTGGCCCA	CASSTTDTQYF	TCRBV05-01	TCRBJ02-03	0	1	NA	0	1	0	0	2	0	NA	0	0	0	3
GAGTTGGCTGCTCCCTCCCAGACATCTGTGTACTTCTGTGCCAGCAGCAAGACTAGCGGGGGGGCCAATGAGCAGTTCTTCGGGCCA	CASSKTSGGANEQFF	TCRBV06-06	TCRBJ02-01	0	1	NA	0	1	0	0	0	0	NA	0	0	0	3
GGGTTGGAGTCGGCTGCTCCCTCCCAAACATCTGTGTACTTCTGTGCCAGCAAAAGTCAGGGGCAGGGTCCGCAGTATTTTGGCCCA	CASKSQGQGPQYF	TCRBV06	TCRBJ02-03	0	1	NA	0	1	0	0	0	0	NA	0	0	0	3
GTGAACGCCTTGTTGCTGGGGGACTCGGCCCTCTATCTCTGTGCCAGCAGCTTGTCTAGCGGGGGGTATACGCAGTATTTTGGCCCA	CASSLSSGGYTQYF	TCRBV05-06	TCRBJ02-03	0	1	NA	0	1	0	0	0	0	NA	0	0	0	3
GTGACATCGGCCCAAAAGAACCCGACAGCTTTCTATCTCTGTGCCAGTAGTATACGCCCGGGGGGCTATGGCTACACCTTCGGTTCG	CASSIRPGGYGYTF	TCRBV19-01	TCRBJ01-02	0	1	NA	0	1	0	0	0	0	NA	0	0	0	3
TCCCTGGAGCTTGGTGACTCTGCTGTGTATTTCTGTGCCAGCAGCCAAGATACCCCGGGACGCACAGATACGCAGTATTTTGGCCCA	CASSQDTPGRTDTQYF	TCRBV03	TCRBJ02-03	0	1	NA	0	1	0	1	1	0	NA	0	0	2	3
AAGATCCGGTCCACAAAGCTGGAGGACTCAGCCATGTACTTCTGTGCCAGCAGGTGGGACGGAACCTACGAGCAGTACTTCGGGCCG	CASRWDGTYEQYF	TCRBV02-01	TCRBJ02-07	0	1	NA	0	0	1	0	0	0	NA	0	0	0	3
AAGCTCCTTCTCAGTGACTCTGGCTTCTATCTCTGTGCCTGGAGTTCAGAGGACAGGGGTGTTACCGGGGAGCTGTTTTTTGGAGAA	CAWSSEDRGVTGELFF	TCRBV30-01	TCRBJ02-02	0	1	NA	0	0	0	1	0	0	NA	0	0	0	3
AATGTGAGCACCTTGGAGCTGGGGGACTCGGCCCTTTATCTTTGCGCCAGCAGCGACGGATCTGGAAACACCATATATTTTGGAGAG	CASSDGSGNTIYF	TCRBV05-01	TCRBJ01-03	0	1	NA	0	0	1	0	0	0	NA	0	0	0	3
ACAGAGCAGGGGGACTCGGCCATGTATCTCTGTGCCAGCAGCTTAGGCGTGGGGAGGAGTGTAGGCACTGAAGCTTTCTTTGGACAA	CASSLGVGRSVGTEAFF	TCRBV07-09	TCRBJ01-01	0	1	NA	0	0	1	0	0	0	NA	0	0	0	3
ACAGTGACCAGTGCCCATCCTGAAGACAGCAGCTTCTACATCTGCAGTGCTAGCGGGGGCAATTACAATGAGCAGTTCTTCGGGCCA	CSASGGNYNEQFF	TCRBV20	TCRBJ02-01	0	1	NA	0	0	0	1	0	0	NA	0	0	0	3
ACATCGGCCCAAAAGAACCCGACAGCTTTCTATCTCTGTGCCAGTAGTATTGTGGACAGGGGCAACACTGAAGCTTTCTTTGGACAA	CASSIVDRGNTEAFF	TCRBV19-01	TCRBJ01-01	0	1	NA	0	0	2	0	0	0	NA	0	0	0	3
ACCAGTGCCCATCCTGAAGACAGCAGCTTCTACATCTGCAGTGCTACGGAAGTTCGAGGAGTTAATTCACCCCTCCACTTTGGGAAC	CSATEVRGVNSPLHF	TCRBV20	TCRBJ01-06	0	1	NA	0	0	1	0	0	1	NA	0	0	0	3
ACCCTGCAGCCAGAAGACTCGGCCCTGTATCTCTGCGCCAGCAGCCAAGCTCTTTGGGGGGGCGGGAATGAGCAGTTCTTCGGGCCA	CASSQALWGGGNEQFF	TCRBV04-03	TCRBJ02-01	0	1	NA	0	0	0	1	0	1	NA	0	0	0	3
ACCTTGGAGATCCAGCGCACAGAGCAGGGGGACTCGGCCATGTATCTCTGTGCCAGCAGTAAGTCCTACGAGCAGTACTTCGGGCCG	CASSKSYEQYF	TCRBV07-09	TCRBJ02-07	0	1	NA	0	0	0	2	0	0	NA	0	0	1	3
ACTCTGAAGGTGCAGCCTGCAGAACTGGAGGATTCTGGAGTTTATTTCTGTGCCAGCAGCCAAGGTCAGGAGCAGTACTTCGGGCCG	CASSQGQEQYF	TCRBV14-01	TCRBJ02-07	0	1	NA	0	0	3	0	1	1	NA	1	1	0	3
ACTCTGACAGTGACCAGTGCCCATCCTGAAGACAGCAGCTTCTACATCTGCAGTGTCGACCGGTTCAACACCATATATTTTGGAGAG	CSVDRFNTIYF	TCRBV20-01	TCRBJ01-03	0	1	NA	0	0	0	2	0	0	NA	0	0	0	3
ACTCTGACTGTGAGCAACATGAGCCCTGAAGACAGCAGCATATATCTCTGCAGCGTTGCTACAGGGCTGTATGCTTTCTTTGGACAA	CSVATGLYAFF	TCRBV29-01	TCRBJ01-01	0	1	NA	0	0	2	0	0	1	NA	0	0	0	3
AGCAACATGAGCCCTGAAGACAGCAGCATATATCTCTGCAGCGTTGTACTAGACAGGGTTTTTACAGATACGCAGTATTTTGGCCCA	CSVVLDRVFTDTQYF	TCRBV29-01	TCRBJ02-03	0	1	NA	0	0	1	0	0	0	NA	0	0	0	3
AGCACCTTGGAGCTGGGGGACTCGGCCCTTTATCTTTGCGCCAGCAGCTTGGCCGCCAGGGGGCTTGAGACCCAGTACTTCGGGCCA	CASSLAARGLETQYF	TCRBV05-01	TCRBJ02-05	0	1	NA	0	0	1	0	0	0	NA	0	0	0	3
ATTCTGGAGTCCGCCAGCACCAACCAGACATCTATGTACCTCTGTGCCAGCAGACCCGGGGGGTCTTTTGGCTACACCTTCGGTTCG	CASRPGGSFGYTF	TCRBV28-01	TCRBJ01-02	0	1	NA	0	0	1	0	0	0	NA	0	1	0	3
CAGCAGGAGGACTCGGCCGTGTATCTCTGTGCCAGCAGCTTACAACCCCCCCGACTAGCGGGCCAAGAGACCCAGTACTTCGGGCCA	CASSLQPPRLAGQETQYF	TCRBV07-02	TCRBJ02-05	0	1	NA	0	0	1	1	0	0	NA	0	0	0	3
CAGCGCACACAGCAGGAGGACTCCGCCGTGTATCTCTGTGCCAGCAGCTTAGCGGCTGGGGTACAAGAGACCCAGTACTTCGGGCCA	CASSLAAGVQETQYF	TCRBV07-08	TCRBJ02-05	0	1	NA	0	0	1	0	0	0	NA	0	0	0	3
CAGCGCACACAGCAGGAGGACTCGGCCGTGTATCTCTGTGCCAGCAGCTTAGACGGGAATAAAGTTGATGAGCAGTTCTTCGGGCCA	CASSLDGNKVDEQFF	TCRBV07-02	TCRBJ02-01	0	1	NA	0	0	1	0	1	0	NA	0	1	0	3
CGCACACAGCAGGAGGACTCCGCCGTGTATCTCTGTGCCAGCAGCTTATTTGGACTACTGACCACAGATACGCAGTATTTTGGCCCA	CASSLFGLLTTDTQYF	TCRBV07-08	TCRBJ02-03	0	1	NA	0	0	1	1	0	0	NA	0	2	0	3
CTCAGGCTGGAGTCGGCTGCTCCCTCCCAGACATCTGTGTACTTCTGTGCCAGCAGCGACATAATTGAGCCCCAGCATTTTGGTGAT	CASSDIIEPQHF	TCRBV06-01	TCRBJ01-05	0	1	NA	0	0	1	2	0	0	NA	0	0	0	3
CTGACAGTGACCAGTGCCCATCCTGAAGACAGCAGCTTCTACATCTGCAGTGCTAGTACTAGCGGATACGAGCAGTACTTCGGGCCG	CSASTSGYEQYF	TCRBV20	TCRBJ02-07	0	1	NA	0	0	1	0	0	0	NA	0	1	0	3
CTGACGATCCAGCGCACACAGCAGGAGGACTCGGCCGTGTATCTCTGTGCCAGCAGCTCCGGACGTCGCGAGCAGTACTTCGGGCCG	CASSSGRREQYF	TCRBV07-02	TCRBJ02-07	0	1	NA	0	0	1	0	1	0	NA	0	0	0	3
CTGGAGCTTGGTGACTCTGCTGTGTATTTCTGTGCCAGCAGCCCTTTCCTTCCGGGACTGTCCACCGGGGAGCTGTTTTTTGGAGAA	CASSPFLPGLSTGELFF	TCRBV03	TCRBJ02-02	0	1	NA	0	0	1	0	0	0	NA	0	1	1	3
CTGGAGGACTCGGCCCTGTATCTCTGTGCCAGCAGCATTGGGACCCACGTAGGTTTCTCTGGGGCCAACGTCCTGACTTTCGGGGCC	CASSIGTHVGFSGANVLTF	TCRBV05-08	TCRBJ02-06	0	1	NA	0	0	1	0	0	0	NA	0	0	1	3
CTGGAGTCGCCCAGCCCCAACCAGACCTCTCTGTACTTCTGTGCCAGCAGTTTTACAGGCTTTGTATCACCCCTCCACTTTGGGAAC	CASSFTGFVSPLHF	TCRBV27-01	TCRBJ01-06	0	1	NA	0	0	1	0	0	0	NA	0	0	0	3
GAGTCGCCCAGCCCCAACCAGACCTCTCTGTACTTCTGTGCCAGCAGTTTATCGAGGTTTGAGGCCTCACCCCTCCACTTTGGGAAC	CASSLSRFEASPLHF	TCRBV27-01	TCRBJ01-06	0	1	NA	0	0	0	2	0	0	NA	0	0	0	3
GAGTCGGCTGCTCCCTCCCAAACATCTGTGTACTTCTGTGCCAGCAGTGGGGTGGGACAGGGGGCGTTTGTCCAGTACTTCGGCGCC	CASSGVGQGAFVQYF	TCRBV06	TCRBJ02-04	0	1	NA	0	0	1	0	0	0	NA	0	0	0	3
GCTCCCTCCCAGACATCTGTGTACTTCTGTGCCAGCAGTGAATTTGGGCTTGGCGGAGGGGGCAGCTATGGCTACACCTTCGGTTCG	CASSEFGLGGGGSYGYTF	TCRBV06-01	TCRBJ01-02	0	1	NA	0	0	1	0	0	0	NA	0	0	0	3
TTCCTTCACCTACACACCCTGCAGCCAGAAGACTCGGCCCTGTATCTCTGTGCCAGCAGCCAAGGGAGGATTACTTTTTGGGGCAGT	CASSQGRITFW	TCRBV04-02	TCRBJ01-04	0	1	NA	0	0	1	0	1	2	NA	0	2	0	3
TTGCTGGGGGACTCGGCCCTCTATCTCTGTGCCAGCAGCAGGGACAGGCCGAGGGGGGTAAGCACCGGGGAGCTGTTTTTTGGAGAA	CASSRDRPRGVSTGELFF	TCRBV05-06	TCRBJ02-02	0	1	NA	0	0	2	0	0	0	NA	0	0	0	3
CGCACACAGCAGGAGGACTCGGCCGTGTATCTCTGTGCCAGCAGCTTAGCTGTGGCGGGGGGCTACAATGAGCAGTTCTTCGGGCCA	CASSLAVAGGYNEQFF	TCRBV07-02	TCRBJ02-01	0	1339	0	0	2	0	0	0	0	0	0	0	0	4
CGGTCCACAAAGCTGGAGGACTCAGCCATGTACTTCTGTGCCAGCAGTCGGACAGGGAACAGCAATCAGCCCCAGCATTTTGGTGAT	CASSRTGNSNQPQHF	TCRBV02-01	TCRBJ01-05	0	786	80	0	17	22	18	0	1	0	0	2	0	4
TCCGCCAGCACCAACCAGACATCTATGTACCTCTGTGCCAGCAGTTTTATCACGGCCAACATGGGCAGACAAGCTTTCTTTGGACAA	CASSFITANMGRQAFF	TCRBV28-01	TCRBJ01-01	0	464	64	0	12	5	2	1	3	1	0	0	0	4
CGGTCCACAAAGCTGGAGGACTCAGCCATGTACTTCTGTGCCAGCAGTTCTATTCCGGGACAAAGCCGGGAGGCTTTCTTTGGACAA	CASSSIPGQSREAFF	TCRBV02-01	TCRBJ01-01	0	430	5	0	0	0	4	0	0	0	0	0	0	4
GTGACATCGGCCCAAAAGAACCCGACAGCTTTCTATCTCTGTGCCAGCCAATCGGACAGAACCCTCGATGAGCAGTTCTTCGGGCCA	CASQSDRTLDEQFF	TCRBV19-01	TCRBJ02-01	0	374	7	0	0	0	1	0	0	0	0	0	0	4
GTGACCAGTGCCCATCCTGAAGACAGCAGCTTCTACATCTGCAGTGCATCCCCTCCGCAGGGGGGCCAGCCCCAGCATTTTGGTGAT	CSASPPQGGQPQHF	TCRBV20	TCRBJ01-05	0	333	46	0	10	2	7	0	5	2	1	5	0	4
GAGTCGGCTGCTCCCTCCCAAACATCTGTGTACTTCTGTGCCAGCAGTTTGAGCCTAGCGGGAGTAGATACGCAGTATTTTGGCCCA	CASSLSLAGVDTQYF	TCRBV06	TCRBJ02-03	0	161	3	0	1	1	1	0	0	0	0	0	0	4
CCGCTCAGGCTGCTGTCGGCTGCTCCCTCCCAGACATCTGTGTACTTCTGTGCCAGCAGTTCCCCTGAGTCAGCTTTCTTTGGACAA	CASSSPESAFF	TCRBV06-05	TCRBJ01-01	0	131	16	0	3	1	0	0	1	0	0	0	0	4
CTCAAGATCCAGCCTGCAAAGCTTGAGGACTCGGCCGTGTATCTCTGTGCCAGCAGCTTTTTGGGCAATGAGCAGTTCTTCGGGCCA	CASSFLGNEQFF	TCRBV11-02	TCRBJ02-01	0	119	7	0	0	1	1	0	1	0	2	0	0	4
CTGGAGTCCGCCAGCACCAACCAGACATCTATGTACCTCTGTGCCAGCAGTGCCTCTCACAGGGGCCACGAGCAGTACTTCGGGCCG	CASSASHRGHEQYF	TCRBV28-01	TCRBJ02-07	0	90	16	0	2	1	1	0	0	0	0	0	0	4
AAGATCCAGCCTGCAAAGCTTGAGGACTCGGCCGTGTATCTCTGTGCCAGCAGCTTGGAAAGGGGGATTGAAGCTTTCTTTGGACAA	CASSLERGIEAFF	TCRBV11-02	TCRBJ01-01	0	90	5	0	3	1	1	0	1	0	0	0	0	4
GGGTTGGAGTCGGCTGCTCCCTCCCAAACATCTGTGTACTTCTGTGCCAGCAACCCGAATAGCAATCAGCCCCAGCATTTTGGTGAT	CASNPNSNQPQHF	TCRBV06	TCRBJ01-05	0	74	1	0	0	1	0	0	0	0	0	0	0	4
GTGACATCGGCCCAAAAGAACCCGACAGCTTTCTATCTCTGTGCCAGTAGTATCCAGGGGTCTAACTATGGCTACACCTTCGGTTCG	CASSIQGSNYGYTF	TCRBV19-01	TCRBJ01-02	0	71	15	0	0	1	0	0	0	0	0	0	0	4
CACACCCTGCAGCCAGAAGACTCGGCCCTGTATCTCTGTGCCAGCAGCCGAGAGGACAGGGAGGCCGGGGAGCTGTTTTTTGGAGAA	CASSREDREAGELFF	TCRBV04-02	TCRBJ02-02	0	63	18	0	13	9	2	0	3	0	0	0	1	4
AGGCTGGAGTTGGCTGCTCCCTCCCAGACATCTGTGTACTTCTGTGCCAGCAGCCTTTCCAGGGCCACTGAAGCTTTCTTTGGACAA	CASSLSRATEAFF	TCRBV06-06	TCRBJ01-01	0	48	10	0	2	1	1	0	0	0	0	0	0	4
GAGTCGCCCAGCCCCAACCAGACCTCTCTGTACTTCTGTGCCAGCAGTGGCTCCGGGACAGCCCCCTACGAGCAGTACTTCGGGCCG	CASSGSGTAPYEQYF	TCRBV27-01	TCRBJ02-07	0	45	20	0	8	5	4	1	2	2	0	1	0	4
AATGTGAGCACCTTGGAGCTGGGGGACTCGGCCCTTTATCTTTGCGCCAGCACTAGCGGAGTAGGCGGGGAGCTGTTTTTTGGAGAA	CASTSGVGGELFF	TCRBV05-01	TCRBJ02-02	0	37	21	0	1	1	0	0	0	0	0	1	0	4
ATCCAGCCCTCAGAACCCAGGGACTCAGCTGTGTACTTCTGTGCCAGCAGTCTAGGCGGAAATAATGAAAAACTGTTTTTTGGCAGT	CASSLGGNNEKLFF	TCRBV12	TCRBJ01-04	0	34	16	0	2	1	0	0	1	0	0	0	0	4
ACATCGGCCCAAAAGAACCCGACAGCTTTCTATCTCTGTGCCAGTAGTATTAGAGGGAGTGACTCCTACGAGCAGTACTTCGGGCCG	CASSIRGSDSYEQYF	TCRBV19-01	TCRBJ02-07	0	23	5	0	1	1	0	0	1	0	0	0	0	4
CCCTCAGAACCCAGGGACTCAGCTGTGTACTTCTGTGCCAGCAGTTTATTAGCGCGTAGCTCCTACAATGAGCAGTTCTTCGGGCCA	CASSLLARSSYNEQFF	TCRBV12	TCRBJ02-01	0	13	1	0	1	0	0	0	0	0	0	0	0	4
TCACCAGGCCTGGGGGACGCAGCCATGTACCTGTGTGCCACCAGTCTTGAAACGGGGGCCTCGAGCTATGGCTACACCTTCGGTTCG	CATSLETGASSYGYTF	TCRBV15-01	TCRBJ01-02	0	9	24	0	3	7	1	0	3	0	0	0	0	4
AGTGCCCATCCTGAAGACAGCAGCTTCTACATCTGCAGTGCTAGAGTTTATGGGGGAGGGGTCACCGGGGAGCTGTTTTTTGGAGAA	CSARVYGGGVTGELFF	TCRBV20	TCRBJ02-02	0	9	12	0	2	1	3	0	0	0	2	0	0	4
CGCACACAGCAGGAGGACTCGGCCGTGTATCTCTGTGCCAGCAGCATACAGGAACCTTCGAACACCGGGGAGCTGTTTTTTGGAGAA	CASSIQEPSNTGELFF	TCRBV07-02	TCRBJ02-02	0	7	8	0	0	1	0	0	1	0	0	0	0	4
CCCAGGGACTCAGCTGTGTACTTCTGTGCCAGCAGCCAAAGGGGCACTAGCGGGGGGCCGCGGTACAATGAGCAGTTCTTCGGGCCA	CASSQRGTSGGPRYNEQFF	TCRBV12	TCRBJ02-01	0	6	14	0	2	2	0	0	0	0	0	0	0	4
ACTGTGAGCAACATGAGCCCTGAAGACAGCAGCATATATCTCTGCAGTGCCGCGGGACAGGGGGCGAGGGGCTACACCTTCGGTTCG	CSAAGQGARGYTF	TCRBV29-01	TCRBJ01-02	0	5	21	0	2	2	1	0	0	0	0	0	0	4
CAGCCTGCAGAGCTTGGGGACTCGGCCATGTATCTCTGTGCCAGCAGCTTAATAGCGGGGACCAACAATGAGCAGTTCTTCGGGCCA	CASSLIAGTNNEQFF	TCRBV11-01	TCRBJ02-01	0	5	10	0	1	3	2	1	0	0	0	0	0	4
AAGATCCAGCCTGCAAAGCTTGAGGACTCGGCCGTGTATCTCTGTGCCAGCAGCTTATCGCGGACAGATACGCAGTATTTTGGCCCA	CASSLSRTDTQYF	TCRBV11-02	TCRBJ02-03	0	5	4	0	1	0	0	0	0	0	0	0	0	4
AAGAACCCGACAGCTTTCTATCTCTGTGCCAGTAGTGTCAGATCCGGGACTAGCGGGGGGGCGATCGGGGAGCTGTTTTTTGGAGAA	CASSVRSGTSGGAIGELFF	TCRBV19-01	TCRBJ02-02	0	5	4	0	0	1	1	0	0	0	0	0	0	4
AGTGCCCATCCTGAAGACAGCAGCTTCTACATCTGCAGTGCTAGAGTTTATGGGGGAGGGGGCACCGGGGAGCTGTTTTTTGGAGAA	CSARVYGGGGTGELFF	TCRBV20	TCRBJ02-02	0	5	1	0	1	0	0	0	0	0	1	0	0	4
CAGCGCACAGAGCAGGGGGACTCGGCCATGTATCTCTGTGCCAGCAGCGACAGAAGCGGGACCTACAATGAGCAGTTCTTCGGGCCA	CASSDRSGTYNEQFF	TCRBV07-09	TCRBJ02-01	0	5	1	0	0	1	0	0	0	0	0	0	0	4
GTGAGCACCTTGGAGCTGGGGGACTCGGCCCTTTATCTTTGCGCCAGCAGTTCTTCATATCTTGTGTCTGAAGCTTTCTTTGGACAA	CASSSSYLVSEAFF	TCRBV05-01	TCRBJ01-01	0	4	16	0	0	1	2	0	0	0	0	0	0	4
ATCAATTCCCTGGAGCTTGGTGACTCTGCTGTGTATTTCTGTGCCAGCAGCCAAGCCCAAGAGACCGGGGAGCTGTTTTTTGGAGAA	CASSQAQETGELFF	TCRBV03	TCRBJ02-02	0	4	1	0	0	1	0	0	0	0	0	0	0	4
ACAGTGACCAGTGCCCATCCTGAAGACAGCAGCTTCTACATCTGCAGTGCTAGTCGTAACCGGGCAGATACGCAGTATTTTGGCCCA	CSASRNRADTQYF	TCRBV20	TCRBJ02-03	0	3	19	0	5	2	1	0	2	0	1	1	0	4
ATCCGGTCCACAAAGCTGGAGGACTCAGCCATGTACTTCTGTGCCAGCAGTGCGGACCGTAACACCGGGGAGCTGTTTTTTGGAGAA	CASSADRNTGELFF	TCRBV02-01	TCRBJ02-02	0	3	9	0	0	4	0	0	0	0	0	1	0	4
CTGACGATCCAGCGCACACAGCAGGAGGACTCGGCCGTGTATCTCTGTGCCAGCAGCTACATACGGGAAGAGCAGTTCTTCGGGCCA	CASSYIREEQFF	TCRBV07-02	TCRBJ02-01	0	3	8	0	2	5	1	0	0	0	0	1	0	4
GTGAGCACCTTGGAGCTGGGGGACTCGGCCCTTTATCTTTGCGCCAGCAGCTTTTCGGCGGTCTCCTACGAGCAGTACTTCGGGCCG	CASSFSAVSYEQYF	TCRBV05-01	TCRBJ02-07	0	3	7	0	3	1	2	0	3	0	0	1	0	4
CACCTACACACCCTGCAGCCAGAAGACTCGGCCCTGTATCTCTGTGCCAGCAGCCAGGCAGGGGAGAATGAGCAGTTCTTCGGGCCA	CASSQAGENEQFF	TCRBV04-02	TCRBJ02-01	0	3	1	0	0	0	1	0	0	0	0	0	0	4
GAGTTGGCTGCTCCCTCCCAGACATCTGTGTACTTCTGTGCCAGCAGTTTAAATTATGATACTAACACTGAAGCTTTCTTTGGACAA	CASSLNYDTNTEAFF	TCRBV06-06	TCRBJ01-01	0	3	0	0	1	0	0	0	0	0	0	0	0	4
CAGCCTGCAAAGCTTGAGGACTCGGCCGTGTATCTCTGTGCCAGCAGCTTAGTGGTAGGACAGTGGGAGACCCAGTACTTCGGGCCA	CASSLVVGQWETQYF	TCRBV11-02	TCRBJ02-05	0	2	17	0	1	2	1	0	0	2	0	0	1	4
CAGCGCACACAGCAGGAGGACTCGGCCGTGTATCTCTGTGCCAGCAGCCCCCGGGGGACAGGGAGTGAAAAACTGTTTTTTGGCAGT	CASSPRGTGSEKLFF	TCRBV07-02	TCRBJ01-04	0	2	7	0	1	0	3	1	0	0	0	0	0	4
ATCAATTCCCTGGAGCTTGGTGACTCTGCTGTGTATTTCTGTGCCAGCAGCCAATCGGGAACTCACAATGAGCAGTTCTTCGGGCCA	CASSQSGTHNEQFF	TCRBV03	TCRBJ02-01	0	2	7	0	0	0	2	1	0	0	0	0	0	4
AGTTCTAAGAAGCTCCTTCTCAGTGACTCTGGCTTCTATCTCTGTGCCTGGAGATCCCCCCCCAGCTACGAGCAGTACTTCGGGCCG	CAWRSPPSYEQYF	TCRBV30-01	TCRBJ02-07	0	2	2	0	1	0	1	0	0	0	0	0	0	4
AAGATCCGGTCCACAAAGCTGGAGGACTCAGCCATGTACTTCTGTGCCAGCAGTGAAAGTGGTGACTATGGCTACACCTTCGGTTCG	CASSESGDYGYTF	TCRBV02-01	TCRBJ01-02	0	1	30	0	9	6	3	0	0	0	0	0	0	4
ATCCGGTCCACAAAGCTGGAGGACTCAGCCATGTACTTCTGTGCCAGCCTCCGGGAGAGGGAGGTGGATACGCAGTATTTTGGCCCA	CASLREREVDTQYF	TCRBV02-01	TCRBJ02-03	0	1	13	0	1	3	1	0	1	0	0	0	0	4
CTGGGGTTGGAGTCGGCTGCTCCCTCCCAAACATCTGTGTACTTCTGTGCCAGCGGACTCGACCAAGAGACCCAGTACTTCGGGCCA	CASGLDQETQYF	TCRBV06	TCRBJ02-05	1	0	1	0	0	0	3	1	0	0	0	0	0	6
GCCTTGTTGCTGGGGGACTCGGCCCTGTATCTCTGTGCCAGCAGCCCAACTCCGGACAGGTGGGGCACTGAAGCTTTCTTTGGACAA	CASSPTPDRWGTEAFF	TCRBV05-05	TCRBJ01-01	0	1	3	0	0	1	1	0	1	0	0	0	0	6
ACCTTGGAGATCCAGTCCACGGAGTCAGGGGACACAGCACTGTATTTCTGTGCCAGCAGGGATCGACGAGAGCAGTTCTTCGGGCCA	CASRDRREQFF	TCRBV21-01	TCRBJ02-01	1	0	NA	0	1	0	0	NA	NA	NA	0	0	NA	7
ATCCCCAACCAGACAGCTCTTTACTTCTGTGCCACCAGTGACAAGAAGACCGGTCGGGGGGGTGGCTATGGCTACACCTTCGGTTCG	CATSDKKTGRGGGYGYTF	TCRBV24	TCRBJ01-02	1	0	NA	0	1	0	0	NA	NA	NA	0	0	NA	7
ACACAGCAGGAGGACTCGGCCGTGTATCTCTGTGCCAGCAGCTTTAAGTCAGTTAACTTAGATGGTTCACCCCTCCACTTTGGGAAC	CASSFKSVNLDGSPLHF	TCRBV07-02	TCRBJ01-06	0	1	NA	0	0	1	0	NA	NA	NA	0	0	NA	7
ACCTTGGAGCTGGGGGACTCGGCCCTTTATCTTTGCGCCAGCAGCTTGGGTGTCGGGGTAGGATCCTACGAGCAGTACTTCGGGCCG	CASSLGVGVGSYEQYF	TCRBV05-01	TCRBJ02-07	NA	2	NA	0	0	1	0	1	0	NA	0	0	0	8
CCCAGCCCCAACCAGACCTCTCTGTACTTCTGTGCCAGCAGTTTACGGTGGCAGGGGGCCAGCAATCAGCCCCAGCATTTTGGTGAT	CASSLRWQGASNQPQHF	TCRBV27-01	TCRBJ01-05	NA	1	NA	0	2	1	0	0	0	NA	0	0	0	8
CTGAAGATCCAGCCCTCAGAACCCAGGGACTCAGCTGTGTACTTCTGTGCCAGCAGTTTAGAGGGACGCGGCTACACCTTCGGTTCG	CASSLEGRGYTF	TCRBV12	TCRBJ01-02	NA	1	NA	0	2	0	0	0	0	NA	0	0	0	8
AACGCCTTGGAGCTGGACGACTCGGCCCTGTATCTCTGTGCCAGCAGCCGCGACTTCTCTGGGGCCAACGTCCTGACTTTCGGGGCC	CASSRDFSGANVLTF	TCRBV05-04	TCRBJ02-06	NA	1	NA	0	0	1	0	1	1	NA	0	1	0	8
AATGTGAGCACCTTGGAGCTGGGGGACTCGGCCCTTTATCTTTGCGCCAGCAGCCTTGGACAGGGAATACCCCTCCACTTTGGGAAC	CASSLGQGIPLHF	TCRBV05-01	TCRBJ01-06	NA	1	NA	0	0	0	1	1	0	NA	0	8	0	8
ACAGTGACCAGTGCCCATCCTGAAGACAGCAGCTTCTACATCTGCAGTGCTAGAGATGGCTTTACCTATGGCTACACCTTCGGTTCG	CSARDGFTYGYTF	TCRBV20	TCRBJ01-02	NA	1	NA	0	0	1	0	0	0	NA	0	0	0	8
AGTGCCCATCCTGAAGACAGCAGCTTCTACATCTGCAGTGCTAGAGATGGAGGACAGGGGACATTTGGGAAGCAGTACTTCGGGCCG	CSARDGGQGTFGKQYF	TCRBV20	TCRBJ02-07	NA	1	NA	0	0	1	0	0	1	NA	0	0	0	8
CCAGAAGACTCGGCCCTGTATCTCTGCGCCAGCAGCCAAGATTTCGGCGCCGGTGAAGGGGGGCGTTTTGGCTACACCTTCGGTTCG	CASSQDFGAGEGGRFGYTF	TCRBV04-03	TCRBJ01-02	NA	1	NA	0	0	1	0	0	0	NA	0	1	0	8
CTGACGATCCAGCGCACACAGCAGGAGGACTCGGCCGTGTATCTCTGTGCCAGCAGCTTAGAGCGATACGAGCAGTACTTCGGGCCG	CASSLERYEQYF	TCRBV07-02	TCRBJ02-07	NA	1	NA	0	0	1	0	0	0	NA	0	0	0	8
CTGACTGTGAGCAACATGAGCCCTGAAGACAGCAGCATATATCTCTGCAGCGTTGCACAGGGGACCTACGAAGCTTTCTTTGGACAA	CSVAQGTYEAFF	TCRBV29-01	TCRBJ01-01	NA	1	NA	0	0	1	0	0	0	NA	0	2	0	8
CTGAGGATCCAGCAGGTAGTGCGAGGAGATTCGGCAGCTTATTTCTGTGCCAGCTCACTGCTTATCGATACGCAGTATTTTGGCCCA	CASSLLIDTQYF	TCRBV18-01	TCRBJ02-03	NA	1	NA	0	0	1	0	0	0	NA	0	0	0	8
CTGGGGGACGCAGCCATGTACCTGTGTGCCACCAGCAGAGATTTGGGATTGACTAGCGGGAGGGACAATGAGCAGTTCTTCGGGCCA	CATSRDLGLTSGRDNEQFF	TCRBV15-01	TCRBJ02-01	NA	1	NA	0	0	1	0	0	1	NA	0	0	0	8
GCCCAAAAGAACCCGACAGCTTTCTATCTCTGTGCCAGTAGTCCCCGGGGAGCGGGGGGTAGGACCGGGGAGCTGTTTTTTGGAGAA	CASSPRGAGGRTGELFF	TCRBV19-01	TCRBJ02-02	NA	1	NA	0	0	1	0	0	0	NA	0	0	0	8
TCGGCTGCTCCCTCCCAAACATCTGTGTACTTCTGTGCCAGCAGTTCTCCTTATGCTGGTGGCAATCAGCCCCAGCATTTTGGTGAT	CASSSPYAGGNQPQHF	TCRBV06	TCRBJ01-05	NA	1	NA	0	0	1	0	0	1	NA	0	0	0	8
AGGCTGGAGTTGGCTGCTCCCTCCCAGACATCTGTGTACTTCTGTGCCAGCACCAACAGGGGGCATCAGCCCCAGCATTTTGGTGAT	CASTNRGHQPQHF	TCRBV06-06	TCRBJ01-05	NA	3	NA	0	0	0	1	NA	NA	NA	0	1	NA	9
CAGCGCACACAGCAGGAGGACTCGGCCGTGTATCTCTGTGCCAGCAGCCCCCCCAGGTTTAGGGGCGTGGAGCAGTTCTTCGGGCCA	CASSPPRFRGVEQFF	TCRBV07-02	TCRBJ02-01	NA	2	NA	0	2	0	0	NA	NA	NA	0	1	NA	9
CTGAAGATCCGGTCCACAAAGCTGGAGGACTCAGCCATGTACTTCTGTGCCAGCAGCATCCCGGGACGGGAGCAGTACTTCGGGCCG	CASSIPGREQYF	TCRBV02-01	TCRBJ02-07	NA	1	NA	0	5	0	0	NA	NA	NA	0	0	NA	9
ACTCTGAAGGTGCAGCCTGCAGAACTGGAGGATTCTGGAGTTTATTTCTGTGCCAGCAGCCAAGGCGAGACCCAGTACTTCGGGCCA	CASSQGETQYF	TCRBV14-01	TCRBJ02-05	NA	1	NA	0	2	1	0	NA	NA	NA	0	1	NA	9
ATCCAGCCCTCAGAACCCAGGGACTCAGCTGTGTACTTCTGTGCCAGCAGTTTAGGGGGAAATAATGAAAAACTGTTTTTTGGCAGT	CASSLGGNNEKLFF	TCRBV12	TCRBJ01-04	NA	1	NA	0	2	0	0	NA	NA	NA	0	0	NA	9
CAGCCTGCAGAGCTTGGGGACTCGGCCGTGTATCTCTGTGCCAGCAGCTTAGAGGCTAGCGGGACCTACGAGCAGTACTTCGGGCCG	CASSLEASGTYEQYF	TCRBV11-03	TCRBJ02-07	NA	1	NA	0	2	0	0	NA	NA	NA	0	0	NA	9
CTGAAGATCCAGCCCTCAGAACCCAGGGACTCAGCTGTGTACTTCTGTGCCAGCCGGAGGGAGTCAGATACGCAGTATTTTGGCCCA	CASRRESDTQYF	TCRBV12	TCRBJ02-03	NA	1	NA	0	2	0	0	NA	NA	NA	0	1	NA	9
ATGAATGTGAGCACCTTGGAGCTGGGGGACTCGGCCCTTTATCTTTGCGCCAGCAGCGGAACTGGAAACACCATATATTTTGGAGAG	CASSGTGNTIYF	TCRBV05-01	TCRBJ01-03	NA	1	NA	0	1	0	0	NA	NA	NA	0	0	NA	9
CAGCCTGCAGAGCTTGGGGACTCGGCCGTGTATCTCTGTGCCAGCAGCTTAGAGGGACAGGGCTCCAATGAGCAGTTCTTCGGGCCA	CASSLEGQGSNEQFF	TCRBV11-03	TCRBJ02-01	NA	1	NA	0	1	0	0	NA	NA	NA	0	0	NA	9
CCTGCAAAGCTTGAGGACTCGGCCGTGTATCTCTGTGCCAGCAGCTTAGGTCGGGCTAGCGGGATCTACGAGCAGTACTTCGGGCCG	CASSLGRASGIYEQYF	TCRBV11-02	TCRBJ02-07	NA	1	NA	0	1	0	1	NA	NA	NA	0	0	NA	9
GGGTTGGAGTCGGCTGCTCCCTCCCAAACATCTGTGTACTTCTGTGCCAGCACCGGGACCGAGTACGGTGAGCAGTTCTTCGGGCCA	CASTGTEYGEQFF	TCRBV06	TCRBJ02-01	NA	1	NA	0	1	0	0	NA	NA	NA	0	1	NA	9
AAGATCCAGCCCTCAGAACCCAGGGACTCAGCTGTGTACTTCTGTGCCAGCAGCGGATCAGGGTTCCATGGCTACACCTTCGGTTCG	CASSGSGFHGYTF	TCRBV12	TCRBJ01-02	NA	1	NA	0	0	0	1	NA	NA	NA	0	0	NA	9
AATGTGAACGCCTTGGAGCTGGAGGACTCGGCCCTGTATCTCTGTGCCAGCAGCTTGGAAAGGGTCGCTGAGCAGTTCTTCGGGCCA	CASSLERVAEQFF	TCRBV05-08	TCRBJ02-01	NA	1	NA	0	0	0	1	NA	NA	NA	0	0	NA	9
ACAGTGACCAGTGCCCATCCTGAAGACAGCAGCTTCTACATCTGCAGTGCTAACCCTAGCTCCTACAATGAGCAGTTCTTCGGGCCA	CSANPSSYNEQFF	TCRBV20	TCRBJ02-01	NA	1	NA	0	0	1	0	NA	NA	NA	0	0	NA	9
ACAGTGACCAGTGCCCATCCTGAAGACAGCAGCTTCTACATCTGCAGTGCTAGAGTGGACAGGGACTATGGCTACACCTTCGGTTCG	CSARVDRDYGYTF	TCRBV20	TCRBJ01-02	NA	1	NA	0	0	0	1	NA	NA	NA	1	0	NA	9
ACCAGTGCCCATCCTGAAGACAGCAGCTTCTACATCTGCAGTGCTTACAGGGGATCAGGGGCCTACAATGAGCAGTTCTTCGGGCCA	CSAYRGSGAYNEQFF	TCRBV20	TCRBJ02-01	NA	1	NA	0	0	0	1	NA	NA	NA	0	0	NA	9
ACCCTGCAGCCAGAAGACTCGGCCCTGTATCTCTGTGCCAGCAGCCCCTTTAGCGGGAGTTTAGGCTATGAGCAGTTCTTCGGGCCA	CASSPFSGSLGYEQFF	TCRBV04-02	TCRBJ02-01	NA	1	NA	0	0	0	1	NA	NA	NA	0	0	NA	9
ACGATCCAGCGCACACAGCAGGAGGACTCGGCCGTGTATCTCTGTGCCAGCAGCTTAGTGAGGGGGCAGCCCCAGCATTTTGGTGAT	CASSLVRGQPQHF	TCRBV07-02	TCRBJ01-05	NA	1	NA	0	0	0	2	NA	NA	NA	0	0	NA	9
ACTGTGAGCAACATGAGCCCTGAAGACAGCAGCATATATCTCTGCAGCGTCTGGCCGGGACAGGGGGACGAGCAGTACTTCGGGCCG	CSVWPGQGDEQYF	TCRBV29-01	TCRBJ02-07	NA	1	NA	0	0	0	1	NA	NA	NA	0	0	NA	9
AGCTCTCTGGAGCTGGGGGACTCAGCTTTGTATTTCTGTGCCAGCAGCTCTGGACAGCCTAGCACAGATACGCAGTATTTTGGCCCA	CASSSGQPSTDTQYF	TCRBV09-01	TCRBJ02-03	NA	1	NA	0	0	1	0	NA	NA	NA	0	1	NA	9
ATCCTGGAGTCGCCCAGCCCCAACCAGACCTCTCTGTACTTCTGTGCCAGCAGCACCAGCTCTGGAAACACCATATATTTTGGAGAG	CASSTSSGNTIYF	TCRBV27-01	TCRBJ01-03	NA	1	NA	0	0	0	1	NA	NA	NA	0	0	NA	9
CAGCCCTCAGAACCCAGGGACTCAGCTGTGTATTTTTGTGCTAGTGCCAAACCCGGGACACTCACAGATACGCAGTATTTTGGCCCA	CASAKPGTLTDTQYF	TCRBV12-05	TCRBJ02-03	NA	1	NA	0	0	1	0	NA	NA	NA	0	0	NA	9
CAGCGCACACAGCAGGAGGACTCGGCCGTGTATCTCTGTGCCAGCAGCGGGACTAGCGGGCCTCAAGAGACCCAGTACTTCGGGCCA	CASSGTSGPQETQYF	TCRBV07-02	TCRBJ02-05	NA	1	NA	0	0	0	1	NA	NA	NA	0	0	NA	9
TCGGCTGCTCCCTCCCAGACATCTGTGTACTTCTGTGCCAGACCAAGGGGACGAACCATTGCGAACACTGAAGCTTTCTTTGGACAA	CARPRGRTIANTEAFF	TCRBV06	TCRBJ01-01	NA	1	NA	0	0	0	1	NA	NA	NA	0	0	NA	9

## Sheet: Table S5
Supplementary Table 5. TRAV/TRAJ usage suggestive of MAIT cell derivation represent a small minority of the TCRa clonotypes detected in two participants over time.
					Genital tissue				Arm
		Study Day	0	10		30	40	180		190	10	40
Participant		# αMAIT*	49	29		46	52	10		17	23	22
	4	# total	1942	3355		2423	3534	636		1366	1505	2150
		% total α MAIT	2.5	0.9		1.9	1.5	1.6		1.2	1.5	1
		# αMAIT	72	160		72	79	60		21	3	14
	2	# total	2800	9599		4475	3261	3899		1289	341	777
		% total α MAIT	2.6	1.7		1.6	2.2	1.5		1.6	0.9	1.8
*Likely MAIT derivation defined by TRAV/TRAJ gene usage, TRAV1-2 with any of TRAJ33-01, TRAJ12-01, or TRAJ20-01. Number reflects unique CDR3 sequences.

## Sheet: Table S6
Supplementary Table 6. Detection of HSV-2 by genital-area swab (viral shedding) by study day range.
	Days of shedding between biopsies
P	Day 0-10	Day 10-30	Day 30-40	Day 180-190
1	2	2	2	8
2	0	1	0	0
3	3	16	0	6
4	1	1	5	0
5	0	0	0	0
6	0	0	5	2
7	1	7*	0*	2
8	2	1	0	0
9	0	1	0	*
* indicate periods where data is incomplete due to non-completion of swabs, numbers otherwise reflect swabs from each day of the study period shown.

## Sheet: Table S7a
Supplementary Table 7a. All prevalent clonotypes expanding over dose 1.
cdr3_b_nt	cdr3_b_aa	v_b_gene	j_b_gene	blood_d0	blood_d10	lesion	skin_d0	skin_d10	skin_d30	skin_d40	skin_d180	skin_d190	arm_d0	arm_d10	arm_d40	arm_d190	person	fold_d1
ACAGTGACCAGTGCCCATCCTGAAGACAGCAGCTTCTACATCTGCAGTGCTAGACACTCCCTAAATCAGCCCCAGCATTTTGGTGAT	CSARHSLNQPQHF	TCRBV20	TCRBJ01-05	0	0	12	1	8	1	0	0	4	0	0	0	0	1	8
CACGCCCTGCAGCCAGAAGACTCAGCCCTGTATCTCTGCGCCAGCAGCCAAGTGACCGGTAGCAATCAGCCCCAGCATTTTGGTGAT	CASSQVTGSNQPQHF	TCRBV04-01	TCRBJ01-05	0	0	46	2	121	45	18	15	2	0	0	0	0	2	60.5
CACGCCCTGCAGCCAGAAGACTCAGCCCTGTATCTCTGCGCCAGCAGCCAAGAACCAGGGTCGTCCTACGAGCAGTACTTCGGGCCG	CASSQEPGSSYEQYF	TCRBV04-01	TCRBJ02-07	0	0	20	1	52	14	4	14	6	0	0	0	0	2	52
ATCCAGCCCTCAGAACCCAGGGACTCAGCTGTGTACTTCTGTGCCAGCAGTTTATACCAGTCCGGGGGTACGCAGTATTTTGGCCCA	CASSLYQSGGTQYF	TCRBV12	TCRBJ02-03	0	0	9	1	49	12	17	11	3	0	0	0	0	2	49
CACGCCCTGCAGCCAGAAGACTCAGCCCTGTATCTCTGCGCCAGCAGCCAAGTCACGGGGAGCAATCAGCCCCAGCATTTTGGTGAT	CASSQVTGSNQPQHF	TCRBV04-01	TCRBJ01-05	0	0	28	1	31	14	7	10	2	0	0	0	0	2	31
CTGACAGTGACCAGTGCCCATCCTGAAGACAGCAGCTTCTACATCTGCAGTGCTCAGGGGGGGACAGTATGGCTCACCTTCGGTTCG	CSAQGGTVWLTF	TCRBV20	TCRBJ01-02	0	0	8	1	29	8	6	5	0	0	0	0	0	2	29
AAGATCCGGTCCACAAAGCTGGAGGACTCAGCCATGTACTTCTGTGCCAGCAGACAACAGGGTTCGTTCGGCTACACCTTCGGTTCG	CASRQQGSFGYTF	TCRBV02-01	TCRBJ01-02	0	0	12	1	26	5	0	2	0	0	0	0	0	2	26
GCCCTGCAGCCAGAAGACTCAGCCCTGTATCTCTGCGCCAGCAGCCAACGAACGCTACTGGGGAACACTGAAGCTTTCTTTGGACAA	CASSQRTLLGNTEAFF	TCRBV04-01	TCRBJ01-01	0	0	469	21	497	161	91	83	3	0	0	0	0	2	23.6667
GTGACCAGTGCCCATCCTGAAGACAGCAGCTTCTACATCTGCAGTGCTAAGGGACAGGGCTTTTCCTACGAGCAGTACTTCGGGCCG	CSAKGQGFSYEQYF	TCRBV20	TCRBJ02-07	0	0	13	1	23	5	1	2	0	0	0	0	0	2	23
TCGGCTGCTCCCTCCCAGACATCTGTGTACTTCTGTGCCAGCACCAACCCCCCAGGACGGGAGAACACTGAAGCTTTCTTTGGACAA	CASTNPPGRENTEAFF	TCRBV06	TCRBJ01-01	0	0	5	1	23	5	10	4	3	0	0	0	1	2	23
GTGACCAGTGCCCATCCTGAAGACAGCAGCTTCTACATCTGCAGTGCTAGGGGGTTTCAAACGGCTTCGGCCATATATTTTGGAGAG	CSARGFQTASAIYF	TCRBV20	TCRBJ01-03	0	0	10	2	43	11	9	10	2	0	0	0	0	2	21.5
AAGATCCAGCCTGCAGAGCTTGGGGACTCGGCCGTGTATCTCTGTGCCAGCAGCTTAGCGCGGTCTGACCAGCAGTACTTCGGGCCG	CASSLARSDQQYF	TCRBV11-03	TCRBJ02-07	0	0	1	1	21	2	9	3	0	0	0	0	0	2	21
CTGGAGTCTGCTGCCTCCTCCCAGACATCTGTATATTTCTGCGCCAGCAGTGCCAACCTCGTAGGAACTGAAGCTTTCTTTGGACAA	CASSANLVGTEAFF	TCRBV10-01	TCRBJ01-01	0	0	16	1	20	9	14	4	0	0	0	1	0	2	20
GCTGCTCCCTCCCAGACATCTGTGTACTTCTGTGCCAGCAGTTACTCGGAGGGGGCGATCGGCGGAAACACCATATATTTTGGAGAG	CASSYSEGAIGGNTIYF	TCRBV06	TCRBJ01-03	0	0	5	1	19	2	4	1	1	0	0	0	0	2	19
CTACACACCCTGCAGCCAGAAGACTCGGCCCTGTATCTCTGCGCCAGCAGCCGACAGGGAACCGGAAACACCATATATTTTGGAGAG	CASSRQGTGNTIYF	TCRBV04-03	TCRBJ01-03	0	0	1	1	19	3	0	1	1	0	0	0	0	2	19
AGCACCTTGGAGCTGGGGGACTCGGCCCTTTATCTTTGCGCCAGCAGCTTAGGACAGGGGGCATGGGATACGCAGTATTTTGGCCCA	CASSLGQGAWDTQYF	TCRBV05-01	TCRBJ02-03	0	0	60	9	168	43	64	61	4	0	0	1	0	2	18.6667
CAGCCTGCAGAGCAGGGGGACTCGGCCGTGTATGTCTGTGCAAGTCGATCGTCTAGCGGGAGGGCCCACGAGCAGTACTTCGGGCCG	CASRSSSGRAHEQYF	TCRBV12-02	TCRBJ02-07	0	0	66	10	175	59	23	22	5	0	0	1	0	2	17.5
CTGACAGTGACCAGTGCCCATCCTGAAGACAGCAGCTTCTACATCTGCAGTGCAACCCGGAAGAACACTGAAGCTTTCTTTGGACAA	CSATRKNTEAFF	TCRBV20	TCRBJ01-01	0	0	4	1	17	5	6	4	0	1	0	0	0	2	17
GTGAGCAACATGAGCCCTGAAGACAGCAGCATATATCTCTGCAGCGTTGATAGCGGGCCAACTAATGAAAAACTGTTTTTTGGCAGT	CSVDSGPTNEKLFF	TCRBV29-01	TCRBJ01-04	0	0	59	14	232	52	60	54	6	0	0	0	0	2	16.5714
AGCACCTTGGAGCTGGGGGACTCGGCCCTTTATCTTTGCGCCAGCAGCCCCGCGGGGGATAACACCGGGGAGCTGTTTTTTGGAGAA	CASSPAGDNTGELFF	TCRBV05-01	TCRBJ02-02	0	0	5	1	16	4	3	2	0	0	0	0	0	2	16
ATCCAGCAGGTAGTGCGAGGAGATTCGGCAGCTTATTTCTGTGCCAGCTCACCAACAGGGGTGGATTCACCCCTCCACTTTGGGAAC	CASSPTGVDSPLHF	TCRBV18-01	TCRBJ01-06	0	0	2	1	16	3	8	7	0	0	0	0	0	2	16
TCGGCTGCTCCCTCCCAGACATCTGTGTACTTCTGTGCCAGCAGCCCTAGAGGGGGGACAGGGCTCACTGAAGCTTTCTTTGGACAA	CASSPRGGTGLTEAFF	TCRBV06	TCRBJ01-01	0	0	9	2	31	8	7	6	4	1	1	0	1	2	15.5
ACTGTGACATCGGCCCAAAAGAACCCGACAGCTTTCTATCTCTGTGCCAGTAGCTTTTCCGGGGATCAGCCCCAGCATTTTGGTGAT	CASSFSGDQPQHF	TCRBV19-01	TCRBJ01-05	0	1	0	1	14	1	3	2	0	0	0	0	0	2	14
AGGCTGGAGTTGGCTGCTCCCTCCCAGACATCTGTGTACTTCTGTGCCAGCAGCGTGATGAGCAATCAGCCCCAGCATTTTGGTGAT	CASSVMSNQPQHF	TCRBV06-06	TCRBJ01-05	0	0	11	3	42	12	22	22	5	0	0	0	0	2	14
GTGAGCACCTTGGAGCTGGGGGACTCGGCCCTTTATCTTTGCGCCAGCAGCCCGGAGGGCTCCTACAATGAGCAGTTCTTCGGGCCA	CASSPEGSYNEQFF	TCRBV05-01	TCRBJ02-01	0	0	68	8	111	30	9	48	11	0	0	0	0	2	13.875
ATCCGGTCCACAAAGCTGGAGGACTCAGCCATGTACTTCTGTGCCAGCAGTGATCCGGGACTTAACTATGGCTACACCTTCGGTTCG	CASSDPGLNYGYTF	TCRBV02-01	TCRBJ01-02	0	0	9	6	82	15	18	23	3	0	0	0	0	2	13.6667
AAGAAGCTCCTTCTCAGTGACTCTGGCTTCTATCTCTGTGCCTCCCATGCAGGGACTTATTCTGGAAACACCATATATTTTGGAGAG	CASHAGTYSGNTIYF	TCRBV30-01	TCRBJ01-03	0	0	15	4	52	9	8	34	5	0	0	0	0	2	13
AGCACCTTGGAGCTGGGGGACTCGGCCCTTTATCTTTGCGCCAGCAGCCCCGAAAGGGCCCACACCGGGGAGCTGTTTTTTGGAGAA	CASSPERAHTGELFF	TCRBV05-01	TCRBJ02-02	0	0	9	1	13	3	1	6	1	0	0	0	0	2	13
ACATCGGCCCAAAAGAACCCGACAGCTTTCTATCTCTGTGCCAGTAGTCCTCCCGGGACAGGGGGCTATGGCTACACCTTCGGTTCG	CASSPPGTGGYGYTF	TCRBV19-01	TCRBJ01-02	0	0	6	1	13	1	2	9	1	0	0	0	0	2	13
CACACCCTGCAGCCAGAAGACTCGGCCCTGTATCTCTGCGCCAGCAGCCAAGATTTCGGCGGACTGCGTGGGCAGTACTTCGGGCCG	CASSQDFGGLRGQYF	TCRBV04-03	TCRBJ02-07	0	0	3	1	13	1	3	11	3	0	0	0	0	2	13
ATCAATTCCCTGGAGCTTGGTGACTCTGCTGTGTATTTCTGTGCCAGCAGCCGGACAGGGGATAATTCACCCCTCCACTTTGGGAAC	CASSRTGDNSPLHF	TCRBV03	TCRBJ01-06	0	0	0	1	13	4	0	2	1	0	0	0	0	2	13
GAGTCGCCCAGCCCCAACCAGACCTCTCTGTACTTCTGTGCCAGCAGTTTGGGGGTAGTCGGCAATCAGCCCCAGCATTTTGGTGAT	CASSLGVVGNQPQHF	TCRBV27-01	TCRBJ01-05	0	0	11	2	25	9	11	6	5	0	0	0	0	2	12.5
ACTCTGACAGTGACCAGTGCCCATCCTGAAGACAGCAGCTTCTACATCTGCAGTGCACAGGGGGGTTATGGCTACACCTTCGGTTCG	CSAQGGYGYTF	TCRBV20-01	TCRBJ01-02	0	0	6	5	62	12	12	26	2	0	0	0	0	2	12.4
CTGGAGTCGCCCAGCCCCAACCAGACCTCTCTGTACTTCTGTGCCAGCAGGCCCCGGACAGGGGATCGTGGCTACACCTTCGGTTCG	CASRPRTGDRGYTF	TCRBV27-01	TCRBJ01-02	0	0	9	2	24	2	6	1	2	0	0	0	0	2	12
CTGCTGTCGGCTGCTCCCTCCCAGACATCTGTGTACTTCTGTGCCAGCAGTTCAATCTCTGGGGCCAACGTCCTGACTTTCGGGGCC	CASSSISGANVLTF	TCRBV06-05	TCRBJ02-06	0	0	9	1	12	7	2	3	1	0	0	0	0	2	12
CTGAGCTCTCTGGAGCTGGGGGACTCAGCTTTGTATTTCTGTGCCAGCAGCGTAGAAACTAGCACAGATACGCAGTATTTTGGCCCA	CASSVETSTDTQYF	TCRBV09-01	TCRBJ02-03	0	0	6	1	12	2	0	3	2	1	0	0	0	2	12
AGGATCCAGCAGGTAGTGCGAGGAGATTCGGCAGCTTATTTCTGTGCCAGCTCACGGGACCCGGACACTGAAGCTTTCTTTGGACAA	CASSRDPDTEAFF	TCRBV18-01	TCRBJ01-01	0	0	4	1	12	2	1	4	1	0	0	0	0	2	12
ACTGTGAGCAACATGAGCCCTGAAGACAGCAGCATATATCTCTGCAGCGCTCGACACGCCGAGGACTATGGCTACACCTTCGGTTCG	CSARHAEDYGYTF	TCRBV29-01	TCRBJ01-02	0	0	3	1	12	3	6	11	1	0	0	0	0	2	12
TCCCTAGAGTCTGCCATCCCCAACCAGACAGCTCTTTACTTCTGTGCCACCAGTGAACAGGACTACTATGGCTACACCTTCGGTTCG	CATSEQDYYGYTF	TCRBV24	TCRBJ01-02	0	0	3	1	12	4	1	2	0	0	0	0	0	2	12
ATCCAGCCCTCAGAACCCAGGGACTCAGCTGTGTACTTCTGTGCCAGCAGTTATTTTGCGGGGGACGCTGAGCAGTTCTTCGGGCCA	CASSYFAGDAEQFF	TCRBV12	TCRBJ02-01	0	0	2	1	12	1	1	0	0	0	0	0	0	2	12
GAGTCGCCCAGCCCCAACCAGACCTCTCTGTACTTCTGTGCCAGGCGAGACAGGGGCGGGTACACCGGGGAGCTGTTTTTTGGAGAA	CARRDRGGYTGELFF	TCRBV27-01	TCRBJ02-02	0	0	2	1	12	1	5	3	0	0	0	0	0	2	12
GTAGTGCGAGGAGATTCGGCAGCTTATTTCTGTGCCAGCTCACCGGGGCTAAGGGTCCTCTCTGGAAACACCATATATTTTGGAGAG	CASSPGLRVLSGNTIYF	TCRBV18-01	TCRBJ01-03	0	0	0	1	12	1	2	3	0	0	0	0	0	2	12
CTGTCGGCTGCTCCCTCCCAGACATCTGTGTACTTCTGTGCCAGCAGGGCAACAGGGCCTCTTGGAAACACCATATATTTTGGAGAG	CASRATGPLGNTIYF	TCRBV06-05	TCRBJ01-03	0	0	4	2	23	5	8	6	9	0	0	0	0	2	11.5
AATCTTCACATCAATTCCCTGGAGCTTGGTGACTCTGCTGTGTATTTCTGTGCCAGCAGCCGCTCGGCCGAAGCTTTCTTTGGACAA	CASSRSAEAFF	TCRBV03	TCRBJ01-01	0	0	8	3	34	9	24	23	11	4	0	6	4	2	11.3333
CTGGAGTCGGCTGCTCCCTCCCAGACATCTGTGTACTTCTGTGCCAGCAGTGTAGACAGGGTAAACACTGAAGCTTTCTTTGGACAA	CASSVDRVNTEAFF	TCRBV06-01	TCRBJ01-01	0	0	4	3	34	6	7	3	3	0	0	0	0	2	11.3333
GGGTTGGAGTCGGCTGCTCCCTCCCAAACATCTGTGTACTTCTGTGCCATCCGAGTGGGGGAGGACTATGGCTACACCTTCGGTTCG	CAIRVGEDYGYTF	TCRBV06	TCRBJ01-02	0	0	9	1	11	4	4	3	3	0	0	0	0	2	11
ATCCAGCGCACACAGCAGGAGGACTCCGCCGTGTATCTCTGTGCCAGCAGCTTAGTGACAATAGGAAATGGCTACACCTTCGGTTCG	CASSLVTIGNGYTF	TCRBV07-08	TCRBJ01-02	0	0	4	1	11	5	5	1	0	0	0	0	0	2	11
CTGATCCTGGAGTCGCCCAGCCCCAACCAGACCTCTCTGTACTTCTGTGCCAGCAGTTTGAACACCGGGGAGCTGTTTTTTGGAGAA	CASSLNTGELFF	TCRBV27-01	TCRBJ02-02	0	0	3	1	11	2	0	10	0	0	0	0	0	2	11
AAGATCCAGCCTGCAAAGCTTGAGGACTCGGCCGTGTATCTCTGTGCCAGCAGCCTGGACAGGGACTATGGCTACACCTTCGGTTCG	CASSLDRDYGYTF	TCRBV11-02	TCRBJ01-02	0	0	1	1	11	2	1	1	0	0	0	0	0	2	11
ACATCGGCCCAAAAGAACCCGACAGCTTTCTATCTCTGTGCCAGTCCCTTCAGGGAACCGGACTACAATGAGCAGTTCTTCGGGCCA	CASPFREPDYNEQFF	TCRBV19-01	TCRBJ02-01	0	0	1	1	11	1	1	4	1	0	0	0	0	2	11
CACGCCCTGCAGCCAGAAGACTCAGCCCTGTATCTCTGCGCCAGCAGCCAAGAGCCAGGGAGCTCCTACGAGCAGTACTTCGGGCCG	CASSQEPGSSYEQYF	TCRBV04-01	TCRBJ02-07	0	0	1	1	11	1	1	2	1	0	0	0	0	2	11
AGCTCTCTGGAGCTGGGGGACTCAGCTTTGTATTTCTGTGCCAGCAGCCCGGAAGCGGGTAGCTCCTACGAGCAGTACTTCGGGCCG	CASSPEAGSSYEQYF	TCRBV09-01	TCRBJ02-07	0	0	22	7	76	19	12	8	4	0	0	0	0	2	10.8571
CCTGCAAAGCTTGAGGACTCGGCCGTGTATCTCTGTGCCAGCACCGCAAGCGGGAGTACTAACACCGGGGAGCTGTTTTTTGGAGAA	CASTASGSTNTGELFF	TCRBV11-02	TCRBJ02-02	0	0	52	12	128	46	17	16	2	0	0	0	1	2	10.6667
GTGAACGCCTTGTTGCTGGGGGACTCGGCCCTGTATCTCTGTGCCAGCAGCTTTACAGGGGGCGACTATGGCTACACCTTCGGTTCG	CASSFTGGDYGYTF	TCRBV05-05	TCRBJ01-02	0	0	10	3	32	9	22	12	1	0	0	0	0	2	10.6667
TCTAAGAAGCTCCTCCTCAGTGACTCTGGCTTCTATCTCTGTGCCTGGAGCGGGCGTGGGAGTGGTCATGGCTACACCTTCGGTTCG	CAWSGRGSGHGYTF	TCRBV30-01	TCRBJ01-02	0	0	3	2	21	5	5	7	7	0	0	0	0	2	10.5
ATCCTGAGTTCTAAGAAGCTCCTTCTCAGTGACTCTGGCTTCTATCTCTGTGCCTCCAGGGGGGAGGGGGAGCTGTTTTTTGGAGAA	CASRGEGELFF	TCRBV30-01	TCRBJ02-02	0	0	36	11	110	82	16	17	3	0	0	0	1	2	10
CAGCGCACAGAGCAGCGGGACTCAGCCATGTATCGCTGTGCCAGCAGCTTAGAGGCGGGGTCCTCCTACGAGCAGTACTTCGGGCCG	CASSLEAGSSYEQYF	TCRBV07-07	TCRBJ02-07	0	0	27	6	60	15	3	12	6	0	0	0	0	2	10
GTAGTGCGAGGAGATTCGGCAGCTTATTTCTGTGCCAGCTCACCAAACCCGGTTAGGGGCTTGGAGTATGGCTACACCTTCGGTTCG	CASSPNPVRGLEYGYTF	TCRBV18-01	TCRBJ01-02	0	0	11	5	50	4	6	5	7	0	0	0	0	2	10
GAGATCCAGCGCACAGAGCAGGGGGACTCGGCCATGTATCTCTGTGCCAGCAGACGAGAGGGGTCCACTGAAGCTTTCTTTGGACAA	CASRREGSTEAFF	TCRBV07-09	TCRBJ01-01	0	0	10	2	20	4	1	8	3	0	0	0	0	2	10
CAGCGCACAGAGCAGCGGGACTCGGCCATGTATCGCTGTGCCAGCAGCTTAGAGGGGGGAAGCTCCTACGAGCAGTACTTCGGGCCG	CASSLEGGSSYEQYF	TCRBV07-06	TCRBJ02-07	0	0	8	1	10	2	0	0	1	0	0	0	0	2	10
ACCAGTGCCCATCCTGAAGACAGCAGCTTCTACATCTGCAGTGCTAGAGATCGAACTAGCGGGATCTACGAGCAGTACTTCGGGCCG	CSARDRTSGIYEQYF	TCRBV20	TCRBJ02-07	0	0	5	1	10	2	0	6	2	0	0	0	0	2	10
AGCACCTTGGAGCTGGGGGACTCGGCCCTTTATCTTTGCGCCAGCAGCCGGACCTTGGGGCGAAATGAAAAACTGTTTTTTGGCAGT	CASSRTLGRNEKLFF	TCRBV05-01	TCRBJ01-04	0	0	4	1	10	0	2	1	0	0	0	0	0	2	10
ACCTTGGAGCTGGGGGACTCGGCCCTTTATCTTTGCGCCAGCAGCTTGAGCCTAGCGGGAGTGACAGATACGCAGTATTTTGGCCCA	CASSLSLAGVTDTQYF	TCRBV05-01	TCRBJ02-03	0	0	3	1	10	3	1	2	1	0	0	0	0	2	10
GCTCCCTCCCAAACATCTGTGTACTTCTGTGCCAGCAGTAACCGGGACAGGGGTTTTATAGCGTACAATGAGCAGTTCTTCGGGCCA	CASSNRDRGFIAYNEQFF	TCRBV06	TCRBJ02-01	0	0	3	1	10	1	3	2	1	0	0	0	0	2	10
AATTCCCTGGAGCTTGGTGACTCTGCTGTGTATTTCTGTGCCAGCAGCCAAGATGGGAGGAGGGATCAGCCCCAGCATTTTGGTGAT	CASSQDGRRDQPQHF	TCRBV03	TCRBJ01-05	0	0	2	3	30	14	11	8	0	0	0	0	0	2	10
AAGATCCGGTCCACAAAGCTGGAGGACTCAGCCATGTACTTCTGTGCCAGCAGTGGGGCCCTGGGGGAAAAACTGTTTTTTGGCAGT	CASSGALGEKLFF	TCRBV02-01	TCRBJ01-04	0	0	1	1	10	1	5	8	1	0	0	0	0	2	10
CTCACTCTGGAGTCCGCTACCAGCTCCCAGACATCTGTGTACTTCTGTGCCCTCAAATTAGGGGCAGCTAACTACACCTTCGGTTCG	CALKLGAANYTF	TCRBV10-03	TCRBJ01-02	0	0	1	1	10	0	2	4	0	0	0	0	0	2	10
AACCTGAGCTCTCTGGAGCTGGGGGACTCAGCTTTGTATTTCTGTGCCAGCAGCACCCGGGAGGCCTACGAGCAGTACTTCGGGCCG	CASSTREAYEQYF	TCRBV09-01	TCRBJ02-07	0	0	0	1	10	0	0	1	0	0	0	0	0	2	10
ACTGTGACATCGGCCCAAAAGAACCCGACAGCTTTCTATCTCTGTGCCAGTAGTATAGCGTCTAGCACTGAAGCTTTCTTTGGACAA	CASSIASSTEAFF	TCRBV19-01	TCRBJ01-01	0	0	0	1	10	2	1	2	0	0	0	0	0	2	10
CTGGAGCTGGGGGACTCAGCTTTGTATTTCTGTGCCAGCAGCGTAGGGTACAGGGTCAACACCAACTATGGCTACACCTTCGGTTCG	CASSVGYRVNTNYGYTF	TCRBV09-01	TCRBJ01-02	0	0	0	1	10	5	5	4	0	1	1	1	0	2	10
CTACACGCCCTGCAGCCAGAAGACTCAGCCCTGTATCTCTGCGCCAGCAGCCAAGAGCCTCTCTCCAAAGGCTACACCTTCGGTTCG	CASSQEPLSKGYTF	TCRBV04-01	TCRBJ01-02	0	0	136	23	227	72	38	66	9	1	2	1	1	2	9.86957
ACAGTGACCAGTGCCCATCCTGAAGACAGCAGCTTCTACATCTGCAGTGCCCGGGACAGGTTTTTCTATGGCTACACCTTCGGTTCG	CSARDRFFYGYTF	TCRBV20	TCRBJ01-02	0	0	10	6	58	9	10	7	6	0	0	1	0	2	9.66667
CTACACACCCTGCAGCCAGAAGACTCGGCCCTGTATCTCTGTGCCAGCAGCCAAGTTGTTAGCGGCTACGAGCAGTACTTCGGGCCG	CASSQVVSGYEQYF	TCRBV04-02	TCRBJ02-07	0	0	39	5	48	24	7	15	9	0	0	0	0	2	9.6
CTGAAGATCCAGCCCTCAGAACCCAGGGACTCAGCTGTGTACTTCTGTGCCAGCAGTTCACAGGGGCAGCCCCAGCATTTTGGTGAT	CASSSQGQPQHF	TCRBV12	TCRBJ01-05	0	0	8	2	19	1	5	0	0	0	0	0	0	2	9.5
ATCCAGCGCACACAGCAGGAGGACTCGGCCGTGTATCTCTGTGCCAGCAGCTTAAAGCGGATGAACACTGAAGCTTTCTTTGGACAA	CASSLKRMNTEAFF	TCRBV07-02	TCRBJ01-01	0	0	2	2	19	3	6	7	2	0	0	0	0	2	9.5
CTGAGCTCTCTGGAGCTGGGGGACTCAGCTTTGTATTTCTGTGCCAGCAGCGTTCGTTGGAGGGTCGCTGAAGCTTTCTTTGGACAA	CASSVRWRVAEAFF	TCRBV09-01	TCRBJ01-01	0	0	5	3	28	15	4	9	1	0	0	0	0	2	9.33333
AGTGCCCATCCTGAAGACAGCAGCTTCTACATCTGCAGTGCTAGTGTCCTGGGACAGGGGATTGGAAATGGCTACACCTTCGGTTCG	CSASVLGQGIGNGYTF	TCRBV20	TCRBJ01-02	0	1	0	1	9	3	1	2	2	0	0	0	0	2	9
TCCACAAAGCTGGAGGACTCAGCCATGTACTTCTGTGCCAGCAGTGAACCCGGACAGGGGGTGCATGTAAAACTGTTTTTTGGCAGT	CASSEPGQGVHVKLFF	TCRBV02-01	TCRBJ01-04	0	0	12	4	36	17	4	8	0	2	0	1	0	2	9
GCCATCCCCAACCAGACAGCTCTTTACTTCTGTGCCACCAGTGATCCTCTTCCAGGGGCGAGTACAGATACGCAGTATTTTGGCCCA	CATSDPLPGASTDTQYF	TCRBV24	TCRBJ02-03	0	0	8	1	9	2	5	5	1	0	0	0	0	2	9
ATCCAGCCCTCAGAACCCAGGGACTCAGCTGTGTACTTCTGTGCCAGCAGTTTAGGTCAGGGGCTTTCACCCCTCCACTTTGGGAAC	CASSLGQGLSPLHF	TCRBV12	TCRBJ01-06	0	0	4	1	9	0	4	1	0	19	8	36	12	2	9
CCTGAAGACAGCAGCTTCTACATCTGCAGTGCTAGAAATTTTTTACCTACAGGGGGCTTCGGGAATTCACCCCTCCACTTTGGGAAC	CSARNFLPTGGFGNSPLHF	TCRBV20	TCRBJ01-06	0	0	4	1	9	3	2	8	4	0	0	0	0	2	9
TCCACGGAGTCAGGGGACACAGCACTGTATTTCTGTGCCAGCAGCAAACCGAGAAGGGTGGGACAAGAGACCCAGTACTTCGGGCCA	CASSKPRRVGQETQYF	TCRBV21-01	TCRBJ02-05	0	0	3	1	9	3	2	2	1	0	0	0	0	2	9
ACCAGTGCCCATCCTGAAGACAGCAGCTTCTACATCTGCAGTGCTACCCACGGGGGACAGGGGGAGACTGAAGCTTTCTTTGGACAA	CSATHGGQGETEAFF	TCRBV20	TCRBJ01-01	0	0	2	1	9	2	2	1	0	0	0	0	0	2	9
CATCCTGAAGACAGCAGCTTCTACATCTGCAGTGCTAGCCGACCGGGACAGGGCGCTATCGGGGCTAGGGAGCAGTACTTCGGGCCG	CSASRPGQGAIGAREQYF	TCRBV20	TCRBJ02-07	0	0	2	1	9	4	1	1	1	0	0	0	0	2	9
CGCACAGAGCAGGGGGACTCGGCCATGTATCTCTGTGCCAGCAGCTTATCCTGGGCATACTATAATTCACCCCTCCACTTTGGGAAC	CASSLSWAYYNSPLHF	TCRBV07-09	TCRBJ01-06	0	0	1	2	18	7	1	3	0	0	0	0	0	2	9
AAGATCCAGCCTGCAGAGCTTGGGGACTCGGCCGTGTATCTCTGTGCCAGCAGCAGGGGCGCTTACAATGAGCAGTTCTTCGGGCCA	CASSRGAYNEQFF	TCRBV11-03	TCRBJ02-01	0	0	1	1	9	3	0	3	1	0	0	0	0	2	9
ATCCAGCGCACACAGCAGGAGGACTCGGCCGTGTATCTCTGTGCCTCACGAGCGGGAGGGCCCTACAATGAGCAGTTCTTCGGGCCA	CASRAGGPYNEQFF	TCRBV07-02	TCRBJ02-01	0	0	1	1	9	4	4	1	1	0	0	0	0	2	9
CTGGAGTCCGCTACCAGCTCCCAGACATCTGTGTACTTCTGTGCCATTTCGTTGACTAGCGCTCAAGAGACCCAGTACTTCGGGCCA	CAISLTSAQETQYF	TCRBV10-03	TCRBJ02-05	0	0	1	1	9	1	2	4	0	0	0	0	0	2	9
GTGAGCACCTTGGAGCTGGGGGACTCGGCCCTTTATCTTTGCGCCAGCAGCCCCGGCGCGTCTGCTCTCGAGCAGTACTTCGGGCCG	CASSPGASALEQYF	TCRBV05-01	TCRBJ02-07	0	0	1	1	9	3	2	2	1	0	0	0	0	2	9
TCTCTGGAGCTGGGGGACTCAGCTTTGTATTTCTGTGCCAGCAGCGTAAGGGGGCAGGGTGCTACAGATACGCAGTATTTTGGCCCA	CASSVRGQGATDTQYF	TCRBV09-01	TCRBJ02-03	0	0	1	1	9	3	3	2	0	0	0	0	0	2	9
CACCTACACGCCCTGCAGCCAGAAGACTCAGCCCTGTATCTCTGCGCCAGCAGCCAATCAGGCAACAATGAGCAGTTCTTCGGGCCA	CASSQSGNNEQFF	TCRBV04-01	TCRBJ02-01	0	0	0	1	9	1	1	3	1	0	0	0	0	2	9
GTGAGCACCTTGGAGCTGGGGGACTCGGCCCTTTATCTTTGCGCCAGCAGGATATGGGGAGGACCAGATACGCAGTATTTTGGCCCA	CASRIWGGPDTQYF	TCRBV05-01	TCRBJ02-03	0	0	36	16	142	42	21	18	4	0	0	0	0	2	8.875
CACGCCCTGCAGCCAGAAGACTCAGCCCTGTATCTCTGCGCCAGCAGCCAAGTTCCCGGGAGCAATCAGCCCCAGCATTTTGGTGAT	CASSQVPGSNQPQHF	TCRBV04-01	TCRBJ01-05	0	0	91	13	115	78	27	10	2	0	0	0	0	2	8.84615
AAGGTGCAGCCTGCAGAACTGGAGGATTCTGGAGTTTATTTCTGTGCCAGTTCGGGGGGGACCAATCAGCCCCAGCATTTTGGTGAT	CASSGGTNQPQHF	TCRBV14-01	TCRBJ01-05	0	0	12	2	17	4	2	1	0	0	0	0	0	2	8.5
CACGCCCTGCAGCCAGAAGACTCAGCCCTGTATCTCTGCGCCAGCAGCCAAGTGACCGGCAGCAATCAGCCCCAGCATTTTGGTGAT	CASSQVTGSNQPQHF	TCRBV04-01	TCRBJ01-05	0	0	334	26	213	117	81	87	6	1	1	2	0	2	8.19231
ACCCTGGAGTCTGCCAGGCCCTCACATACCTCTCAGTACCTCTGTGCCAGCAGATATGGGTCTAATGAAAAACTGTTTTTTGGCAGT	CASRYGSNEKLFF	TCRBV25-01	TCRBJ01-04	0	0	22	6	49	9	10	9	2	0	0	0	0	2	8.16667
ACTGTGAGCAACATGAGCCCTGAAGACAGCAGCATATATCTCTGCAGCGTGACCGGGACAGGGAACTATGGCTACACCTTCGGTTCG	CSVTGTGNYGYTF	TCRBV29-01	TCRBJ01-02	0	0	36	12	96	35	41	75	17	0	0	0	0	2	8
AAGATCCGGTCCACAAAGCTGGAGGACTCAGCCATGTACTTCTGTGCCAGCCCGGACTGGAGGGGGTATGGCTACACCTTCGGTTCG	CASPDWRGYGYTF	TCRBV02-01	TCRBJ01-02	0	0	25	5	40	22	1	3	3	0	0	0	0	2	8
GAGTCGGCTGCTCCCTCCCAAACATCTGTGTACTTCTGTGCCAGCAGTTTAAGAGGGCGCGGCAATCAGCCCCAGCATTTTGGTGAT	CASSLRGRGNQPQHF	TCRBV06	TCRBJ01-05	0	0	15	1	8	7	5	1	0	0	0	0	1	2	8
GCTCCCTCCCAGACATCTGTGTACTTCTGTGCCAGCAGTTACTCTGAAGGGGCGTCGGGCTTGAACACTGAAGCTTTCTTTGGACAA	CASSYSEGASGLNTEAFF	TCRBV06	TCRBJ01-01	0	0	11	4	32	9	13	6	0	0	0	0	0	2	8
CAGCGCACAGAGCAGCGGGACTCGGCCATGTATCGCTGTGCCAGCAGCTTAGCGCAGGGCGGGGAGTACGAGCAGTACTTCGGGCCG	CASSLAQGGEYEQYF	TCRBV07-06	TCRBJ02-07	0	0	8	2	16	4	3	1	1	0	0	0	0	2	8
GTGACCAGTGCCCATCCTGAAGACAGCAGCTTCTACATCTGCAGTGCTAGACAGGGACAGGACTTCTATGGCTACACCTTCGGTTCG	CSARQGQDFYGYTF	TCRBV20	TCRBJ01-02	0	0	6	2	16	1	2	4	0	0	0	0	0	2	8
GTGACCAGTGCCCATCCTGAAGACAGCAGCTTCTACATCTGCAGTGCTAGAGCCCCGGGACAGCCTTATGGCTACACCTTCGGTTCG	CSARAPGQPYGYTF	TCRBV20	TCRBJ01-02	0	0	3	1	8	1	5	5	1	0	0	0	0	2	8
TCGGCTGCTCCCTCCCAAACATCTGTGTACTTCTGTGCCAGCAATCGTCCTGACGGCTCTGGGGCCAACGTCCTGACTTTCGGGGCC	CASNRPDGSGANVLTF	TCRBV06	TCRBJ02-06	0	0	3	1	8	2	2	3	0	0	0	0	0	2	8
TTGGAGTCGGCTGCTCCCTCCCAAACATCTGTGTACTTCTGTGCCAGCAGTCATGGACAGGAGGCCTACGAGCAGTACTTCGGGCCG	CASSHGQEAYEQYF	TCRBV06	TCRBJ02-07	0	0	3	1	8	3	1	2	0	0	0	0	0	2	8
GTGAGCACCTTGGAGCTGGGGGACTCGGCCCTTTATCTTTGCGCCAGCAGCTTGGCCATAGGCTCCTACGAGCAGTACTTCGGGCCG	CASSLAIGSYEQYF	TCRBV05-01	TCRBJ02-07	0	0	2	1	8	2	1	0	0	0	0	0	0	2	8
AATGTGAGCACCTTGGAGCTGGGGGACTCGGCCCTTTATCTTTGCGCCAGCAGCTTACTGTGGGACTCAGAGCAGTTCTTCGGGCCA	CASSLLWDSEQFF	TCRBV05-01	TCRBJ02-01	0	0	1	1	8	0	0	0	1	0	0	0	0	2	8
CTCACTCTGGAGTCCGCTACCAGCTCCCAGACATCTGTGTACTTCTGTGCCATCAAAAAGGGAAACTATGGCTACACCTTCGGTTCG	CAIKKGNYGYTF	TCRBV10-03	TCRBJ01-02	0	0	1	1	8	1	1	4	0	0	0	0	0	2	8
GAGCAGGGGGACTCGGCCATGTATCTCTGTGCCAGCAGCTTGGGACTAGCGGGGGGGCCGGACACAGATACGCAGTATTTTGGCCCA	CASSLGLAGGPDTDTQYF	TCRBV07-09	TCRBJ02-03	0	0	1	1	8	2	2	3	1	0	0	0	0	2	8
CTGCAGCCAGAAGACTCAGCCCTGTATCTCTGCGCCAGCAGCCAAGACCCGTTGGGGGCAGGGGGTAGTGAAGCTTTCTTTGGACAA	CASSQDPLGAGGSEAFF	TCRBV04-01	TCRBJ01-01	0	0	37	13	101	23	9	23	3	3	1	2	0	2	7.76923
ACATCGGCCCAAAAGAACCCGACAGCTTTCTATCTCTGTGCCAGTAGTATTACAGCGGGGAGCTCCTACGAGCAGTACTTCGGGCCG	CASSITAGSSYEQYF	TCRBV19-01	TCRBJ02-07	0	0	16	6	46	15	6	2	3	0	1	0	0	2	7.66667
CAGCGCACACAGCAGGAGGACTCGGCCGTGTATCTCTGTGCCAGCAGCTTAAATCCCACCCGGCCAGATACGCAGTATTTTGGCCCA	CASSLNPTRPDTQYF	TCRBV07-02	TCRBJ02-03	0	0	26	5	38	6	14	13	2	0	0	0	0	2	7.6
AGGCTGCTGTCGGCTGCTCCCTCCCAGACATCTGTGTACTTCTGTGCCAGCAGTTCCCCGGTGAACACTGAAGCTTTCTTTGGACAA	CASSSPVNTEAFF	TCRBV06-05	TCRBJ01-01	0	1	5	2	15	5	2	2	0	0	0	0	0	2	7.5
ACCAGTGCCCATCCTGAAGACAGCAGCTTCTACATCTGCAGCGCGGCCAAAGGTTGGGCAGATAATCAGCCCCAGCATTTTGGTGAT	CSAAKGWADNQPQHF	TCRBV20	TCRBJ01-05	0	0	16	10	75	24	33	25	7	0	0	0	0	2	7.5
CACGCCCTGCAGCCAGAAGACTCAGCCCTGTATCTCTGCGCCAGCAGCCAAGTAGGGGGGAGCAATCAGCCCCAGCATTTTGGTGAT	CASSQVGGSNQPQHF	TCRBV04-01	TCRBJ01-05	0	0	8	2	15	3	2	3	0	0	0	0	0	2	7.5
CTGAAGATCCGGTCCACAAAGCTGGAGGACTCAGCCATGTACTTCTGTGCCAGTGAGGTCCGTTCCTACGAGCAGTACTTCGGGCCG	CASEVRSYEQYF	TCRBV02-01	TCRBJ02-07	0	0	13	7	52	17	16	23	5	4	4	7	4	2	7.42857
ATCCAGCCCTCAGAACCCAGGGACTCAGCTGTGTACTTCTGTGCCAGCAGTTTAGCACAGTCGGGTTACGAGCAGTACTTCGGGCCG	CASSLAQSGYEQYF	TCRBV12	TCRBJ02-07	0	0	26	3	22	7	3	9	2	0	0	0	0	2	7.33333
ACAAAGCTGGAGGACTCAGCCATGTACTTCTGTGCCAGCAGAGAAAGGACTAGCGGGGGTCCCACCGGGGAGCTGTTTTTTGGAGAA	CASRERTSGGPTGELFF	TCRBV02-01	TCRBJ02-02	0	0	667	233	1639	485	196	307	42	2	2	2	4	2	7.03433
ACTGTGACATCGGCCCAAAAGAACCCGACAGCTTTCTATCTCTGTGCCAGTACGGGTCAGGGGTTCTATGGCTACACCTTCGGTTCG	CASTGQGFYGYTF	TCRBV19-01	TCRBJ01-02	0	1	4	1	7	1	1	2	1	0	0	0	0	2	7
ACAGTGACCAGTGCCCATCCTGAAGACAGCAGCTTCTACATCTGCAGTGCCTTAGCGGGAGGAACGCGTACGCAGTATTTTGGCCCA	CSALAGGTRTQYF	TCRBV20	TCRBJ02-03	0	1	3	1	7	0	2	0	1	0	0	0	0	2	7
GTGACATCGGCCCAAAAGAACCCGACAGCTTTCTATCTCTGTGCCAGTAGTATCACTCCGGGTGCCTACGAGCAGTACTTCGGGCCG	CASSITPGAYEQYF	TCRBV19-01	TCRBJ02-07	0	1	1	1	7	0	0	0	1	0	0	0	0	2	7
GTGAGCACCTTGGAGCTGGGGGACTCGGCCCTTTATCTTTGCGCCAGCAGCTTGGAGGGGGGCACAGATACGCAGTATTTTGGCCCA	CASSLEGGTDTQYF	TCRBV05-01	TCRBJ02-03	0	0	15	5	35	8	4	4	0	0	0	0	0	2	7
CTGAGGATCCAGCCCATGGAACCCAGGGACTTGGGCCTATATTTCTGTGCAGACCTTGACTCTCGGCAGCCCCAGCATTTTGGTGAT	CADLDSRQPQHF	TCRBV12-01	TCRBJ01-05	0	0	9	4	28	7	12	7	1	0	0	0	0	2	7
AGGCTGGAGTTGGCTGCTCCCTCCCAGACATCTGTGTACTTCTGTGCCAGCAGCTCCGGGACAGGGCGGGGCTACACCTTCGGTTCG	CASSSGTGRGYTF	TCRBV06-06	TCRBJ01-02	0	0	6	1	7	5	0	0	0	0	0	0	0	2	7
AAGAAGCTCCTCCTCAGTGACTCTGGCTTCTATCTCTGTGCCTGGAGGGATCCAGGGGCGCCTAACTATGGCTACACCTTCGGTTCG	CAWRDPGAPNYGYTF	TCRBV30-01	TCRBJ01-02	0	0	4	3	21	9	4	3	1	0	0	0	0	2	7
AGGCTGCTGTCGGCTGCTCCCTCCCAGACATCTGTGTACTTCTGTGCCAGCAGTTACGGACGAAATCAGCCCCAGCATTTTGGTGAT	CASSYGRNQPQHF	TCRBV06-05	TCRBJ01-05	0	0	4	2	14	0	3	7	1	0	0	0	0	2	7
CAGCGCACAGAGCAGGGGGACTCGGCCATGTATCTCTGTGCCAGCAGCTCCCAGGGACTAGCTACAGATACGCAGTATTTTGGCCCA	CASSSQGLATDTQYF	TCRBV07-09	TCRBJ02-03	0	0	3	2	14	1	2	1	1	0	0	0	0	2	7
CCTGCAGAGCTTGGGGACTCGGCCGTGTATCTCTGTGCCAGCAGCTTAGGGGGTAGCGGGAGCACAGATACGCAGTATTTTGGCCCA	CASSLGGSGSTDTQYF	TCRBV11-03	TCRBJ02-03	0	0	3	2	14	1	2	4	2	0	0	0	0	2	7
CAGCGCACACAGCAGGAGGACTCGGCCGTGTATCTCTGTGCCAGCAGCTTATTAGGCGGACTGAACACTGAAGCTTTCTTTGGACAA	CASSLLGGLNTEAFF	TCRBV07-02	TCRBJ01-01	0	0	3	1	7	2	0	2	1	0	0	0	0	2	7
CTGGAGTTGGCTGCTCCCTCCCAGACATCTGTGTACTTCTGTGCCAGCAGTTCCCCGCCCGCGGACTATGGCTACACCTTCGGTTCG	CASSSPPADYGYTF	TCRBV06-06	TCRBJ01-02	0	0	3	1	7	4	1	6	0	0	0	0	0	2	7
GAGTCAGGGGACACAGCACTGTATTTCTGTGCCAGCAGCAAAGCGCTTGAGCAGGTGAATAGAGACAATGAGCAGTTCTTCGGGCCA	CASSKALEQVNRDNEQFF	TCRBV21-01	TCRBJ02-01	0	0	3	1	7	2	2	1	0	0	0	0	0	2	7
ACAGTGACCAGTGCCCATCCTGAAGACAGCAGCTTCTACATCTGCAGTGCTAACAGACAGGCAACCTACGAGCAGTACTTCGGGCCG	CSANRQATYEQYF	TCRBV20	TCRBJ02-07	0	0	2	1	7	1	1	0	1	0	0	0	0	2	7
AGCTCTCTGGAGCTGGGGGACTCAGCTTTGTATTTCTGTGCCAGCAGCATAGAGGGACGTGGCACCGGGGAGCTGTTTTTTGGAGAA	CASSIEGRGTGELFF	TCRBV09-01	TCRBJ02-02	0	0	2	1	7	1	0	2	1	0	0	0	0	2	7
CCTGCAGAACTGGAGGATTCTGGAGTTTATTTCTGTGCCAGCAGCCCCGGACAGGGAAGGGACACAGATACGCAGTATTTTGGCCCA	CASSPGQGRDTDTQYF	TCRBV14-01	TCRBJ02-03	0	0	2	1	7	3	4	1	1	0	0	0	0	2	7
GAGTCGGCTGCTCCCTCCCAGACATCTGTGTACTTCTGTGCCAGCAGTGATCTGGGGACCCCTAATTCACCCCTCCACTTTGGGAAC	CASSDLGTPNSPLHF	TCRBV06-01	TCRBJ01-06	0	0	2	1	7	3	2	1	0	0	0	0	0	2	7
TTGGCGTCTGCTGTACCCTCTCAGACATCTGTGTACTTCTGTGCCAGCAGTGACTCGCAGGAAAATCAGCCCCAGCATTTTGGTGAT	CASSDSQENQPQHF	TCRBV06-04	TCRBJ01-05	0	0	2	1	7	4	7	1	0	0	0	0	0	2	7
ACTCTGACAGTGACCAGTGCCCATCCTGAAGACAGCAGCTTCTACATCTGCAGTGCTAGAGATAATATCGAGCAGTTCTTCGGGCCA	CSARDNIEQFF	TCRBV20-01	TCRBJ02-01	0	0	1	1	7	2	1	1	1	0	0	0	0	2	7
GAGTCGGCTGCTCCCTCCCAAACATCTGTGTACTTCTGTGCCAGCACCAGGAGTCCTAGCGGGGGCTACGAGCAGTACTTCGGGCCG	CASTRSPSGGYEQYF	TCRBV06	TCRBJ02-07	0	0	1	1	7	1	2	3	0	0	0	1	0	2	7
TCGGCTGCTCCCTCCCAGACATCTGTGTACTTCTGTGCCAGCAGTTACGTTGGACTAGCGGGGAGCAATGAGCAGTTCTTCGGGCCA	CASSYVGLAGSNEQFF	TCRBV06-05	TCRBJ02-01	0	0	1	1	7	5	1	1	1	0	0	0	0	2	7
TCTAAGAAGCTCCTTCTCAGTGACTCTGGCTTCTATCTCTGTGCCTGGAGCCCAGGTCTGAGCACCGGGGAGCTGTTTTTTGGAGAA	CAWSPGLSTGELFF	TCRBV30-01	TCRBJ02-02	0	0	1	1	7	2	2	2	1	0	0	0	0	2	7
TTGGCGTCTGCTGTACCCTCTCAGACATCTGTGTACTTCTGTGCCAGCAGTGACCGCAGGGGGAGTACTGAAGCTTTCTTTGGACAA	CASSDRRGSTEAFF	TCRBV06-04	TCRBJ01-01	0	0	1	1	7	2	2	1	1	1	1	2	0	2	7
ATCAATTCCCTGGAGCTTGGTGACTCTGCTGTGTATTTCTGTGCCAGCAGCTACCTACAGCGGTCCTACGAGCAGTACTTCGGGCCG	CASSYLQRSYEQYF	TCRBV03	TCRBJ02-07	0	0	0	1	7	0	1	1	0	0	0	0	0	2	7
CTGGAGGATTCTGGAGTTTATTTCTGTGCCAGCAGCCATACACCGGGACTAGCGGGATGGAACACCGGGGAGCTGTTTTTTGGAGAA	CASSHTPGLAGWNTGELFF	TCRBV14-01	TCRBJ02-02	0	0	0	1	7	1	2	4	0	0	0	0	0	2	7
TCGGCTGCTCCCTCCCAGACATCTGTGTACTTCTGTGCCAGCAGTTACTCAAAGCGGAACCCTGGGAATGAGCAGTTCTTCGGGCCA	CASSYSKRNPGNEQFF	TCRBV06-05	TCRBJ02-01	0	0	20	11	76	21	23	22	6	0	0	0	0	2	6.90909
CTCAGGCTGCTGTCGGCTGCTCCCTCCCAGACATCTGTGTACTTCTGTGCCAGCAGTTATTCTGGGGGACAGCAGTACTTCGGCGCC	CASSYSGGQQYF	TCRBV06-05	TCRBJ02-04	0	0	5	5	34	14	12	11	2	0	0	0	0	2	6.8
CGCACAGAGCAGCGGGACTCGGCCATGTATCGCTGTGCCAGCAGCTTAGTCTTAGCGGGAGCGTTCAATGAGCAGTTCTTCGGGCCA	CASSLVLAGAFNEQFF	TCRBV07-06	TCRBJ02-01	0	0	61	16	108	39	12	7	1	0	0	0	1	2	6.75
CTGAAGATCCAGCCCTCAGAACCCAGGGACTCAGCTGTGTACTTCTGTGCCAGCAGTTTAAAGAGAAAGACCCAGTACTTCGGGCCA	CASSLKRKTQYF	TCRBV12	TCRBJ02-05	0	0	13	4	27	13	9	3	0	0	0	0	1	2	6.75
ATCCAGCCCTCAGAACCCAGGGACTCAGCTGTGTACTTCTGTGCCAGCAGGGAACAGGGGCGGGACAATGAGCAGTTCTTCGGGCCA	CASREQGRDNEQFF	TCRBV12	TCRBJ02-01	0	0	12	4	27	6	1	5	1	0	0	0	0	2	6.75
ACTGTGACATCGGCCCAAAAGAACCCGACAGCTTTCTATCTCTGTGCCAGTAGTCGACAGGACTACACTGAAGCTTTCTTTGGACAA	CASSRQDYTEAFF	TCRBV19-01	TCRBJ01-01	0	0	9	2	13	5	3	7	1	0	0	0	0	2	6.5
AGCACCTTGGAGCTGGGGGACTCGGCCCTTTATCTTTGCGCCAGCAGCTCTTGGGCAGGGGGACAAGAGACCCAGTACTTCGGGCCA	CASSSWAGGQETQYF	TCRBV05-01	TCRBJ02-05	0	0	5	2	13	3	1	1	0	0	0	0	0	2	6.5
ACTGTGACATCGGCCCAAAAGAACCCGACAGCTTTCTATCTCTGTGCCAGTAGTTACAGGGGCATCAAGCCCCAGCATTTTGGTGAT	CASSYRGIKPQHF	TCRBV19-01	TCRBJ01-05	0	0	4	2	13	3	4	0	0	0	0	0	0	2	6.5
AGCACCTTGGAGCTGGGGGACTCGGCCCTTTATCTTTGCGCCAGCAGCTGGAGAGTCACACCGCACCCTGAAGCTTTCTTTGGACAA	CASSWRVTPHPEAFF	TCRBV05-01	TCRBJ01-01	0	0	4	2	13	1	1	1	0	0	0	0	0	2	6.5
AGTGCCCATCCTGAAGACAGCAGCTTCTACATCTGCAGTGCTTCCCACAGGGCCGAAAGCAGCACAGATACGCAGTATTTTGGCCCA	CSASHRAESSTDTQYF	TCRBV20	TCRBJ02-03	0	0	4	2	13	3	1	4	2	0	0	0	0	2	6.5
CGCACACAGCAGGAGGACTCGGCCGTGTATCTCTGTGCCAGCAGCTTCGGGCTGCCACAAACCGGCACTGAAGCTTTCTTTGGACAA	CASSFGLPQTGTEAFF	TCRBV07-02	TCRBJ01-01	0	0	3	2	13	1	5	2	0	0	0	0	0	2	6.5
CTTCACATCAATTCCCTGGAGCTTGGTGACTCTGCTGTGTATTTCTGTGCCAGCAGCCGCCGGGGCAATGAGCAGTTCTTCGGGCCA	CASSRRGNEQFF	TCRBV03	TCRBJ02-01	0	0	2	2	13	0	0	1	0	0	0	0	0	2	6.5
CTGGAGTCCGCCAGCACCAACCAGACATCTATGTACCTCTGTGCCAGCAGTCGGACTAGCGCAACCGGGGAGCTGTTTTTTGGAGAA	CASSRTSATGELFF	TCRBV28-01	TCRBJ02-02	0	0	1	2	13	1	1	1	0	0	0	1	0	2	6.5
AACCTGAGCTCTCTGGAGCTGGGGGACTCAGCTTTGTATTTCTGTGCCAGCAGCGTAATCCCCAGCGACAGTCAGTTCTTCGGGCCA	CASSVIPSDSQFF	TCRBV09-01	TCRBJ02-01	0	0	20	7	45	16	7	7	2	0	0	0	0	2	6.42857
ACCCTGCAGCCAGAAGACTCGGCCCTGTATCTCTGCGCCAGCAGCCAAGAGGCGGGACAGGGGCGAACTGAAGCTTTCTTTGGACAA	CASSQEAGQGRTEAFF	TCRBV04-03	TCRBJ01-01	0	0	17	19	122	21	8	22	10	0	0	0	0	2	6.42105
ATCCAGCGCACACAGCAGGAGGACTCGGCCGTGTATCTCTGTGCCAGCAGCTTAGCAGCGGGAGGAGATACGCAGTATTTTGGCCCA	CASSLAAGGDTQYF	TCRBV07-02	TCRBJ02-03	0	0	44	18	115	23	18	20	8	0	0	0	0	2	6.38889
CAGCCCTCAGAACCCAGGGACTCAGCTGTGTACTTCTGTGCCAGCAGTCCTCGGGGTGGGGTTAATCAGCCCCAGCATTTTGGTGAT	CASSPRGGVNQPQHF	TCRBV12	TCRBJ01-05	0	0	28	3	19	8	6	9	0	0	0	0	0	2	6.33333
CAGCCCTCAGAACCCAGGGACTCAGCTGTGTACTTCTGTGCCAGCAGTTTAGATGTTTTACACCTCTATGGCTACACCTTCGGTTCG	CASSLDVLHLYGYTF	TCRBV12	TCRBJ01-02	0	0	8	3	19	7	0	8	6	0	0	0	0	2	6.33333
ACCTTGGAGCTGGGGGACTCGGCCCTTTATCTTTGCGCCAGCAGCTGGGGCCTAGCGGGAGGGCCGTCCGAGCAGTACTTCGGGCCG	CASSWGLAGGPSEQYF	TCRBV05-01	TCRBJ02-07	0	0	5	3	19	7	1	11	0	0	0	0	0	2	6.33333
ACCCTGGAGTCTGCCAGGCCCTCACATACCTCTCAGTACCTCTGTGCCAGCAGTGAAAGGGGGAACTATGGCTACACCTTCGGTTCG	CASSERGNYGYTF	TCRBV25-01	TCRBJ01-02	0	0	3	3	19	5	5	12	2	0	0	2	0	2	6.33333
ATCCAGCGCACAGAGCAGCGGGACTCGGCCATGTATCGCTGTGCCAGCAGCAAGGGGGTTGGGGCAGATACGCAGTATTTTGGCCCA	CASSKGVGADTQYF	TCRBV07-06	TCRBJ02-03	0	2	2	1	6	1	1	1	1	0	0	0	0	2	6
ATCCAGCGCACAGAGCAGGGGGACTCGGCCATGTATCTCTGTGCCAGCAGCTTAGAGTCGTCATACACTGAAGCTTTCTTTGGACAA	CASSLESSYTEAFF	TCRBV07-09	TCRBJ01-01	0	1	0	1	6	1	0	1	1	0	0	0	0	2	6
CTGGAGTCGGCTGCTCCCTCCCAGACATCTGTGTACTTCTGTGCCAGCCTCGGACAGGACTACACCGGGGAGCTGTTTTTTGGAGAA	CASLGQDYTGELFF	TCRBV06-01	TCRBJ02-02	0	0	6	2	12	7	4	3	1	0	0	0	0	2	6
GGGTTGGAGTCGGCTGCTCCCTCCCAAACATCTGTGTACTTCTGTGCCAGCACCAAGACTGGTACCGGGGAGCTGTTTTTTGGAGAA	CASTKTGTGELFF	TCRBV06	TCRBJ02-02	0	0	6	2	12	2	3	4	0	0	0	0	0	2	6
AACGCCTTGGAGCTGGACGACTCGGCCCTGTATCTCTGTGCCAGCAGCTTGACGGGAGATAGCAATCAGCCCCAGCATTTTGGTGAT	CASSLTGDSNQPQHF	TCRBV05-04	TCRBJ01-05	0	0	6	1	6	1	0	0	0	0	0	0	0	2	6
GTGAACGCCTTGGAGCTGGACGACTCGGCCCTGTATCTCTGTGCCAGCAGCTTCCCCGGGCCCAATCAGCCCCAGCATTTTGGTGAT	CASSFPGPNQPQHF	TCRBV05-04	TCRBJ01-05	0	0	5	2	12	5	1	3	0	0	0	3	0	2	6
AGTGCCCATCCTGAAGACAGCAGCTTCTACATCTGCAGTGCTAGAGTTGGGAGCGGGAGGGCGACAGATACGCAGTATTTTGGCCCA	CSARVGSGRATDTQYF	TCRBV20	TCRBJ02-03	0	0	5	1	6	4	1	2	0	0	0	0	0	2	6
CTGTCGGCTGCTCCCTCCCAGACATCTGTGTACTTCTGTGCCAGCAGGCCAACGGGGTTCTCTGGAAACACCATATATTTTGGAGAG	CASRPTGFSGNTIYF	TCRBV06-05	TCRBJ01-03	0	0	4	1	6	3	4	6	1	0	0	0	0	2	6
GAACCCAGGGACTCAGCTGTGTACTTCTGTGCCAGCAGGGAAAAGGGACAGGGGGTGCTAACTAATGAAAAACTGTTTTTTGGCAGT	CASREKGQGVLTNEKLFF	TCRBV12	TCRBJ01-04	0	0	4	1	6	1	2	2	0	0	0	0	0	2	6
CAGCCCTCAGAACCCAGGGACTCAGCTGTGTACTTCTGTGCCAGCACCACCTGGTGGACAGGGGGGGAAAAACTGTTTTTTGGCAGT	CASTTWWTGGEKLFF	TCRBV12	TCRBJ01-04	0	0	3	9	54	10	11	4	5	0	0	0	0	2	6
ATCCAGCCTGCAGAGCTTGGGGACTCGGCCGTGTATCTCTGTGCCAGCAGCTCGTCAGGTGGAGGAGACACCATATATTTTGGAGAG	CASSSSGGGDTIYF	TCRBV11-03	TCRBJ01-03	0	0	3	3	18	3	3	0	1	0	0	0	0	2	6
ACCAGTGCCCATCCTGAAGACAGCAGCTTCTACATCTGCAGTGCTAGAGTCCAAGGACAGCGAAATTCACCCCTCCACTTTGGGAAC	CSARVQGQRNSPLHF	TCRBV20	TCRBJ01-06	0	0	3	2	12	3	2	4	1	0	0	0	0	2	6
ACTGTGACATCGGCCCAAAAGAACCCGACAGCTTTCTATCTCTGTGCCAGTACCGGGGGATATAATTCACCCCTCCACTTTGGGAAC	CASTGGYNSPLHF	TCRBV19-01	TCRBJ01-06	0	0	3	2	12	3	1	1	0	0	0	0	0	2	6
GAGATCCAGCGCACAGAGCAGGGGGACTCGGCCATGTATCTCTGTGCCAGCGCCCGGACAGGGGCCTATGGCTACACCTTCGGTTCG	CASARTGAYGYTF	TCRBV07-09	TCRBJ01-02	0	0	2	5	30	3	1	5	3	0	0	0	0	2	6
ACGATCCAGCGCACACAGCAGGAGGACTCGGCCGTGTATCTCTGTGCCAGCAGCTTGACAGGGGAACAGCCCCAGCATTTTGGTGAT	CASSLTGEQPQHF	TCRBV07-02	TCRBJ01-05	0	0	2	1	6	1	1	3	0	0	0	0	0	2	6
ATCCAGCCCTCAGAACCCAGGGACTCAGCTGTGTACTTCTGTGCCAGCAGTTTTCGGGACAGGGACTACGAGCAGTACTTCGGGCCG	CASSFRDRDYEQYF	TCRBV12	TCRBJ02-07	0	0	2	1	6	0	2	3	0	0	0	0	0	2	6
CAGCCTGCAGAGCTTGGGGACTCGGCCGTGTATCTCTGTGCCAGCGTCCGACGGACAGGGGCGAAAGAGACCCAGTACTTCGGGCCA	CASVRRTGAKETQYF	TCRBV11-03	TCRBJ02-05	0	0	2	1	6	1	0	2	0	0	0	0	0	2	6
CGCTCACCAGGCCTGGGGGACGCAGCCATGTACCTGTGTGCCACCAGCAGGGAGGTGGGCTTGAGCACTGAAGCTTTCTTTGGACAA	CATSREVGLSTEAFF	TCRBV15-01	TCRBJ01-01	0	0	2	1	6	1	2	2	0	0	0	0	0	2	6
GCCAGCACCAACCAGACATCTATGTACCTCTGTGCCAGCAGGTACAGACGAACGGGACAGGGTGACTACGAGCAGTACTTCGGGCCG	CASRYRRTGQGDYEQYF	TCRBV28-01	TCRBJ02-07	0	0	2	1	6	0	0	1	0	0	0	0	0	2	6
GTGAGCACCTTGGAGCTGGGGGACTCGGCCCTTTATCTTTGCGCCAGCAGCTTGGAGACTAACTACAATGAGCAGTTCTTCGGGCCA	CASSLETNYNEQFF	TCRBV05-01	TCRBJ02-01	0	0	2	1	6	0	1	1	0	0	0	0	0	2	6
TCGCCCAGCCCCAACCAGACCTCTCTGTACTTCTGTGCCACCAAACTCGGGGGTCCGTCGGGATCCGATACGCAGTATTTTGGCCCA	CATKLGGPSGSDTQYF	TCRBV27-01	TCRBJ02-03	0	0	2	1	6	1	1	1	2	0	0	0	0	2	6
TCGGCTGCTCCCTCCCAGACATCTGTGTACTTCTGTGCCAGCAGTTACAACTTCGCGGGGGGCCGCGAGACCCAGTACTTCGGGCCA	CASSYNFAGGRETQYF	TCRBV06-05	TCRBJ02-05	0	0	1	2	12	2	4	8	2	0	0	0	0	2	6
AATGTGAGCACCTTGGAGCTGGGGGACTCGGCCCTTTATCTTTGCGCCAGCAGCGGGGCAGGGCAAGAGACCCAGTACTTCGGGCCA	CASSGAGQETQYF	TCRBV05-01	TCRBJ02-05	0	0	1	1	6	4	0	2	0	0	0	0	0	2	6
ACCAGTGCCCATCCTGAAGACAGCAGCTTCTACATCTGCAGTGCCCGTGTGACAGGAGGATGGAACACTGAAGCTTTCTTTGGACAA	CSARVTGGWNTEAFF	TCRBV20	TCRBJ01-01	0	0	1	1	6	0	1	5	0	0	0	2	2	2	6
ATCCAGCGCACACAGCAGGAGGACTCGGCCGTGTATCTCTGTGCCAGCAGCCCCAGGCTGGGGTTGGCTGAAGCTTTCTTTGGACAA	CASSPRLGLAEAFF	TCRBV07-02	TCRBJ01-01	0	0	1	1	6	1	5	1	1	0	0	0	0	2	6
GGGTTGGAGTCGGCTGCTCCCTCCCAAACATCTGTGTACTTCTGTGCCACCCGTATGGTAGCCGGGGGGGAGCTGTTTTTTGGAGAA	CATRMVAGGELFF	TCRBV06	TCRBJ02-02	0	0	1	1	6	0	1	2	0	0	0	0	0	2	6
GTGACATCGGCCCAAAAGAACCCGACAGCTTTCTATCTCTGTGCCAGTAGTATTGGGACAGGACCGTACGAGCAGTACTTCGGGCCG	CASSIGTGPYEQYF	TCRBV19-01	TCRBJ02-07	0	0	1	1	6	3	6	2	0	0	0	0	0	2	6
AAGAAGCTCCTCCTCAGTGACTCTGGCTTCTATCTCTGTGCCTGGGCCCCCGGGACCTTCTCTGGAAACACCATATATTTTGGAGAG	CAWAPGTFSGNTIYF	TCRBV30-01	TCRBJ01-03	0	0	0	2	12	0	2	2	1	0	0	0	0	2	6
ATCCAGCGCACAGAGCAGCGGGACTCGGCCATGTATCGCTGTGCCAGCAGCTCCCCAGGGGGTTTAACTGAAGCTTTCTTTGGACAA	CASSSPGGLTEAFF	TCRBV07-06	TCRBJ01-01	0	0	0	2	12	8	1	4	0	0	0	0	0	2	6
GTGACATCGGCCCAAAAGAACCCGACAGCTTTCTATCTCTGTGCCAGTAGTATTCTGGGGGCCGGGAATGAGCAGTTCTTCGGGCCA	CASSILGAGNEQFF	TCRBV19-01	TCRBJ02-01	0	0	0	2	12	0	2	3	0	0	0	0	0	2	6
AGGCTGCTGTCGGCTGCTCCCTCCCAGACATCTGTGTACTTCTGTGCCAGCAGTTTGACGCGCTACACTGAAGCTTTCTTTGGACAA	CASSLTRYTEAFF	TCRBV06-05	TCRBJ01-01	0	0	0	1	6	0	1	0	0	0	0	0	0	2	6
CAGCGCACAGAGCAGCGGGACTCGGCCATGTATCGCTGTGCCAGCAGCTCCGGGGGAGGGAATAATTCACCCCTCCACTTTGGGAAC	CASSSGGGNNSPLHF	TCRBV07-06	TCRBJ01-06	0	0	0	1	6	3	4	1	3	1	3	0	0	2	6
CTTCACATCAATTCCCTGGAGCTTGGTGACTCTGCTGTGTATTTCTGTGCCAGCAGCCAAGAAGCAGGGGGGTACACCTTCGGTTCG	CASSQEAGGYTF	TCRBV03	TCRBJ01-02	0	0	0	1	6	1	0	2	0	0	0	0	0	2	6
CTTCACATCAATTCCCTGGAGCTTGGTGACTCTGCTGTGTATTTCTGTGCCAGCAGCCAAGATCGTTACGAGCAGTACTTCGGGCCG	CASSQDRYEQYF	TCRBV03	TCRBJ02-07	0	0	0	1	6	2	0	1	0	0	0	0	0	2	6
TCAGCTACCCGCTCCCAGACATCTGTGTATTTCTGCGCCAGCAGGATGACAGGGAGAAAAAGGAACACTGAAGCTTTCTTTGGACAA	CASRMTGRKRNTEAFF	TCRBV10-02	TCRBJ01-01	0	0	0	1	6	1	1	1	1	0	0	0	0	2	6
TCGGCTGCTCCCTCCCAGACATCTGTGTACTTCTGTGCCAGCAGTGAACCCACAGGGGCCATTAATGAAAAACTGTTTTTTGGCAGT	CASSEPTGAINEKLFF	TCRBV06-01	TCRBJ01-04	0	0	0	1	6	2	2	2	0	0	0	0	0	2	6
GTGAACGCCTTGTTGCTGGGGGACTCGGCCCTCTATCTCTGTGCCAGCAGCTCTTTCGTATCTGGGAAGCCCCAGCATTTTGGTGAT	CASSSFVSGKPQHF	TCRBV05-06	TCRBJ01-05	0	0	NA	1	9	4	3	1	0	NA	0	0	0	3	9
TTCCCGCTCAGGCTGCTGTCGGCTGCTCCCTCCCAGACATCTGTGTACTTCTGTGCCACCACTAACAGGGGGGCTTTCTTTGGACAA	CATTNRGAFF	TCRBV06-05	TCRBJ01-01	0	0	NA	2	16	4	5	9	2	NA	5	1	0	3	8
GAGTCCGCCAGCACCAACCAGACATCTATGTACCTCTGTGCCAGCAGGGAGCGGGTTAGCTCCTACAATGAGCAGTTCTTCGGGCCA	CASRERVSSYNEQFF	TCRBV28-01	TCRBJ02-01	0	0	NA	1	7	2	1	1	2	NA	1	3	0	3	7
ATCCGCTCACCAGGCCTGGGGGACGCAGCCATGTACCTGTGTGCCACCAGCAGAGCTGGCTCTCCCTACGAGCAGTACTTCGGGCCG	CATSRAGSPYEQYF	TCRBV15-01	TCRBJ02-07	0	0	NA	2	13	6	10	0	1	NA	1	4	2	3	6.5
GAGTCCGCCAGCACCAACCAGACATCTATGTACCTCTGTGCCTCACAGTGGGAGCCGGGGTCTGACTACGAGCAGTACTTCGGGCCG	CASQWEPGSDYEQYF	TCRBV28-01	TCRBJ02-07	0	0	NA	2	12	10	8	2	1	NA	2	2	1	3	6
GAGATCCAGCGCACAGAGCAGGGGGACTCGGCCATGTATCTCTGTGCCAGCAGCTTAGGGGATACCGGGGAGCTGTTTTTTGGAGAA	CASSLGDTGELFF	TCRBV07-09	TCRBJ02-02	0	0	NA	1	6	2	3	0	0	NA	4	2	0	3	6
TTGGAGTCGGCTGCTCCCTCCCAAACATCTGTGTACTTCTGTGCCAGCAGTTACTTCGCCGGAACCTACGAGCAGTACTTCGGGCCG	CASSYFAGTYEQYF	TCRBV06	TCRBJ02-07	0	0	NA	1	6	2	4	1	0	NA	0	1	0	3	6
ACTCTGAAGGTGCAGCCTGCAGAACTGGAGGATTCTGGAGTTTATTTCTGTGCCAGCAGCCAAGGAGAGACCCAGTACTTCGGGCCA	CASSQGETQYF	TCRBV14-01	TCRBJ02-05	0	0	502	3	285	201	114	26	61	1	6	5	1	4	95
TTGGAGATCCAGCGCACAGAGCAGGGGGACTCGGCCATGTATCTCTGTGCCAGCAGTAGGGGGGGTTCACCCCTCCACTTTGGGAAC	CASSRGGSPLHF	TCRBV07-09	TCRBJ01-06	0	0	5	1	26	7	8	7	4	0	8	3	0	4	26
AGGCTGGAGTTGGCTGCTCCCTCCCAGACATCTGTGTACTTCTGTGCCAGCAGTTACATAGAAGGGGCTGGCTACACCTTCGGTTCG	CASSYIEGAGYTF	TCRBV06-06	TCRBJ01-02	0	0	20	1	21	12	4	1	14	0	0	0	2	4	21
CACATCAATTCCCTGGAGCTTGGTGACTCTGCTGTGTATTTCTGTGCCAGCAGCCGAGGACAGGGTCGTGGCTACACCTTCGGTTCG	CASSRGQGRGYTF	TCRBV03	TCRBJ01-02	0	0	32	1	19	9	2	2	0	0	0	0	0	4	19
ACTCTGAAGGTGCAGCCTGCAGAACTGGAGGATTCTGGAGTTTATTTCTGTGCCAGCAGCCAAGGCGAGACCCAGTACTTCGGGCCA	CASSQGETQYF	TCRBV14-01	TCRBJ02-05	0	1	216	5	81	83	37	12	30	0	3	4	3	4	16.2
CGCACACAGCAGGAGGACTCGGCCGTGTATCTCTGTGCCAGCAGCCGCGACTTTAGGGTCCCCAACTATGGCTACACCTTCGGTTCG	CASSRDFRVPNYGYTF	TCRBV07-02	TCRBJ01-02	0	0	30	1	16	7	4	3	1	1	1	3	2	4	16
ACTCTGAAGGTGCAGCCTGCAGAACTGGAGGATTCTGGAGTTTATTTCTGTGCCAGCAGCCAAGGAAACACCATATATTTTGGAGAG	CASSQGNTIYF	TCRBV14-01	TCRBJ01-03	0	0	67	3	39	46	21	13	21	1	0	0	0	4	13
AAGCTTGAGGACTCGGCCGTGTATCTCTGTGCCAGCAGCTTAAGAGGACAGGCTCCGGGGGCTAATGAAAAACTGTTTTTTGGCAGT	CASSLRGQAPGANEKLFF	TCRBV11-02	TCRBJ01-04	0	0	24	1	12	2	3	1	2	1	0	0	0	4	12
GCCAGCACCAACCAGACATCTATGTACCTCTGTGCCAGCAGTTCGCTCTCTCCAGAGTTCCGTAACTATGGCTACACCTTCGGTTCG	CASSSLSPEFRNYGYTF	TCRBV28-01	TCRBJ01-02	0	0	17	1	11	6	1	0	1	0	0	0	0	4	11
ACTCTGAAGGTGCAGCCTGCAGAACTGGAGGATTCTGGAGTTTATTTCTGTGCCAGCAGCCTTGGGACTTCGCAGTATTTTGGCCCA	CASSLGTSQYF	TCRBV14-01	TCRBJ02-03	0	0	41	2	20	5	1	1	1	0	3	3	0	4	10
CTGGAGTCCGCTACCAGCTCCCAGACATCTGTGTACTTCTGTGCCATCAGTGATCGAGGAGGGACCGGGGAGCTGTTTTTTGGAGAA	CAISDRGGTGELFF	TCRBV10-03	TCRBJ02-02	0	0	39	1	10	6	7	3	6	0	1	0	0	4	10
CTGGAGTCGGCTGCTCCCTCCCAGACATCTGTGTACTTCTGTGCCAGCAGCTGGGGACAGATGAACACTGAAGCTTTCTTTGGACAA	CASSWGQMNTEAFF	TCRBV06-01	TCRBJ01-01	0	0	36	1	10	6	7	1	1	1	0	1	0	4	10
CACGCCCTGCAGCCAGAAGACTCAGCCCTGTATCTCTGCGCCAGCAGCCATAGGGACAGGGAAGGCGGGGAGCTGTTTTTTGGAGAA	CASSHRDREGGELFF	TCRBV04-01	TCRBJ02-02	0	0	8	1	10	10	8	0	1	0	0	2	0	4	10
CTGACAGTGACCAGTGCCCATCCTGAAGACAGCAGCTTCTACATCTGCAGTGCTAGAGGCCCAGGAGGTACGCAGTATTTTGGCCCA	CSARGPGGTQYF	TCRBV20	TCRBJ02-03	0	0	0	1	10	4	1	3	1	1	5	0	0	4	10
CTGACTGTGAGCAACATGAGCCCTGAAGACAGCAGCATATATCTCTGCAGCGTCGGCGACAGCAATCAGCCCCAGCATTTTGGTGAT	CSVGDSNQPQHF	TCRBV29-01	TCRBJ01-05	0	0	45	1	9	4	9	1	0	4	0	0	2	4	9
CGCACACAGCAGGAGGACTCGGCCGTGTATCTCTGTGCCAGCAGCTTAGGACCCATCTCCCTACATGAAAAACTGTTTTTTGGCAGT	CASSLGPISLHEKLFF	TCRBV07-02	TCRBJ01-04	0	0	33	1	9	2	2	1	1	0	0	1	0	4	9
CGCACAGAGCAGGGGGACTCGGCCATGTATCTCTGTGCCAGCAGCTTAACCCTCGGAGGGAGCACCGGGGAGCTGTTTTTTGGAGAA	CASSLTLGGSTGELFF	TCRBV07-09	TCRBJ02-02	0	0	25	9	81	33	31	16	23	2	0	1	0	4	9
TCGGCTGCTCCCTCCCAAACATCTGTGTACTTCTGTGCCAGCAGCAATCCCAGGGGGCTTGGAAATCAGCCCCAGCATTTTGGTGAT	CASSNPRGLGNQPQHF	TCRBV06	TCRBJ01-05	0	0	23	1	9	5	5	0	2	2	0	0	1	4	9
ATCCGGTCCACAAAGCTGGAGGACTCAGCCATGTACTTCTGTGCCAGCAGTGTACTAGCGGCCTCCTACGAGCAGTACTTCGGGCCG	CASSVLAASYEQYF	TCRBV02-01	TCRBJ02-07	0	0	18	1	9	2	2	2	1	0	0	0	0	4	9
GGGGACTCGGCCCTCTATCTCTGTGCCAGCAGCTTCGGTTGGTTCCTGGACCGGGGGTTATCCACAGATACGCAGTATTTTGGCCCA	CASSFGWFLDRGLSTDTQYF	TCRBV05	TCRBJ02-03	0	0	11	1	9	4	3	2	3	0	0	0	0	4	9
CTGAGCTCTCTGGAGCTGGGGGACTCAGCTTTGTATTTCTGTGCCAGCAGCGTAGCAACAATGGGGAATGAGCAGTTCTTCGGGCCA	CASSVATMGNEQFF	TCRBV09-01	TCRBJ02-01	0	1	36	1	8	3	6	0	1	2	1	2	0	4	8
ACTGTGACATCGGCCCAAAAGAACCCGACAGCTTTCTATCTCTGTGCCAGTAGTCTGGCAGGGTGGCAGCCCCAGCATTTTGGTGAT	CASSLAGWQPQHF	TCRBV19-01	TCRBJ01-05	0	0	36	2	16	8	5	5	3	0	0	0	0	4	8
ATCCGGTCCACAAAGCTGGAGGACTCAGCCATGTACTTCTGTGCCAGCAGTAAGGAGGCCCTTAACTATGGCTACACCTTCGGTTCG	CASSKEALNYGYTF	TCRBV02-01	TCRBJ01-02	0	0	29	1	8	14	1	1	6	1	0	0	2	4	8
CAGCGCACACAGCAGGAGGACTCGGCCGTGTATCTCTGTGCCAGCAGCTTAGGAGCTGGGAGCACCTACGAGCAGTACTTCGGGCCG	CASSLGAGSTYEQYF	TCRBV07-02	TCRBJ02-07	0	0	29	1	8	3	2	1	2	1	1	0	2	4	8
ACGATCCAGCGCACACAGCAGGAGGACTCGGCCGTGTATCTCTGTGCCAGCAGCTTAGAGAGGATCCAGCCCCAGCATTTTGGTGAT	CASSLERIQPQHF	TCRBV07-02	TCRBJ01-05	0	0	23	1	8	3	3	1	0	1	0	0	0	4	8
ATCCAGCGCACACAGCAGGAGGACTCGGCCGTGTATCTCTGTGCCAGCAGCTTCACTAGCGGGGATTACGAGCAGTACTTCGGGCCG	CASSFTSGDYEQYF	TCRBV07-02	TCRBJ02-07	0	0	3	1	8	1	2	0	1	0	0	0	0	4	8
CACATCAATTCCCTGGAGCTTGGTGACTCTGCTGTGTATTTCTGTGCCAGCAGCCGGGCCGGGGATGATGGCTACACCTTCGGTTCG	CASSRAGDDGYTF	TCRBV03	TCRBJ01-02	0	0	111	7	52	45	38	8	24	0	1	0	2	4	7.42857
GAGTCGGCTGCTCCCTCCCAAACATCTGTGTACTTCTGTGCCAGCAGTTACTCAGGATCCCCCTCGGACGGCTACACCTTCGGTTCG	CASSYSGSPSDGYTF	TCRBV06	TCRBJ01-02	0	0	49	2	14	11	8	0	3	6	2	1	2	4	7
TCCCTGATTCTGGAGTCCGCCAGCACCAACCAGACATCTATGTACCTCTGTGCCAGCTCTAACGAAAACATTCAGTACTTCGGCGCC	CASSNENIQYF	TCRBV28-01	TCRBJ02-04	0	0	39	1	7	5	2	1	4	0	0	1	0	4	7
CAGCCTGCAGAGCTTGGGGACTCGGCCATGTATCTCTGTGCCAGCAGCTTAGAACAGGGAGGCTCCTACGAGCAGTACTTCGGGCCG	CASSLEQGGSYEQYF	TCRBV11-01	TCRBJ02-07	0	0	3	1	7	4	1	1	1	0	0	0	0	4	7
ATCCAGCGCACAGAGCAGGGGGACTCGGCCATGTATCTCTGTGCCAGCAGCTCCGGGGGGACAGGCTATGGCTACACCTTCGGTTCG	CASSSGGTGYGYTF	TCRBV07-09	TCRBJ01-02	0	0	17	2	13	6	0	3	3	2	1	0	0	4	6.5
ATCCGGTCCACAAAGCTGGAGGACTCAGCCATGTACTTCTGTGCCAGCGGGGGGTGGGGAAGCACAGATACGCAGTATTTTGGCCCA	CASGGWGSTDTQYF	TCRBV02-01	TCRBJ02-03	0	0	94	1	6	0	3	0	0	2	0	0	1	4	6
TCCCTGATTCTGGAGTCCGCCAGCACCAACCAGACATCTATGTACCTCTGTGCCAGCAGTCTCCAATACGAGCAGTACTTCGGGCCG	CASSLQYEQYF	TCRBV28-01	TCRBJ02-07	0	0	28	1	6	3	7	0	5	4	3	1	1	4	6
CTCACTGTGACATCGGCCCAAAAGAACCCGACAGCTTTCTATCTCTGTGCCACGGGCCCGGGGACGCGGCCCCAGCATTTTGGTGAT	CATGPGTRPQHF	TCRBV19-01	TCRBJ01-05	0	0	27	1	6	5	4	1	1	0	0	0	0	4	6
GAGTCGGCTGCTCCCTCCCAGACATCTGTGTACTTCTGTGCCAGCAGCCTCAGGGAGGAGAGTAATTCACCCCTCCACTTTGGGAAC	CASSLREESNSPLHF	TCRBV06-01	TCRBJ01-06	0	0	21	1	6	3	2	0	0	0	0	0	0	4	6
GTGAGCACCTTGGAGCTGGGGGACTCGGCCCTTTATCTTTGCGCCAGCAGCCTGGGACAGGCATCCACTGAAGCTTTCTTTGGACAA	CASSLGQASTEAFF	TCRBV05-01	TCRBJ01-01	0	0	10	1	6	8	8	0	2	0	0	1	1	4	6
CTGGAGTTGGCTGCTCCCTCCCAGACATCTGTGTACTTCTGTGCCAGCAGTACAACCGGGACCGGGGAAAGCTACACCTTCGGTTCG	CASSTTGTGESYTF	TCRBV06-06	TCRBJ01-02	0	0	NA	1	6	2	1	0	1	NA	0	0	1	5	6
CTACACACCCTGCAGCCAGAAGACTCGGCCCTGTATCTCTGTGCCAGCAGCCAATCCAGCGGGCAAGAGACCCAGTACTTCGGGCCA	CASSQSSGQETQYF	TCRBV04-02	TCRBJ02-05	0	0	1	1	7	0	1	1	0	0	0	1	0	6	7
GTGACATCGGCCCAAAAGAACCCGACAGCTTTCTATCTCTGTGCCAGTAGTGAGGCCCCCCTGAACACTGAAGCTTTCTTTGGACAA	CASSEAPLNTEAFF	TCRBV19-01	TCRBJ01-01	0	0	7	1	6	2	17	2	5	3	1	4	1	6	6
AACATGAGCTCCTTGGAGCTGGGGGACTCAGCCCTGTACTTCTGTGCCAGCAGCACAGGGACAGGGGATGGCTACACCTTCGGTTCG	CASSTGTGDGYTF	TCRBV13-01	TCRBJ01-02	0	0	NA	1	6	7	6	NA	NA	NA	0	0	NA	7	6
CTGAATGTGAACGCCTTGGAGCTGGACGACTCGGCCCTGTATCTCTGTGCCAGCAGAGCAGGGTGGGATGGCTACACCTTCGGTTCG	CASRAGWDGYTF	TCRBV05-04	TCRBJ01-02	NA	0	NA	2	59	28	9	54	6	NA	0	1	0	8	29.5
TCGCCCAGCCCCAACCAGACCTCTCTGTACTTCTGTGCCAGCAGTTCGACTAGCGGGGGCCTCTACAATGAGCAGTTCTTCGGGCCA	CASSSTSGGLYNEQFF	TCRBV27-01	TCRBJ02-01	NA	0	NA	1	25	16	4	24	11	NA	0	0	0	8	25
AATGTGAGCACCTTGGAGCTGGGGGACTCGGCCCTTTATCTTTGCGCCAGCAGCTTTCAAACGAACACTGAAGCTTTCTTTGGACAA	CASSFQTNTEAFF	TCRBV05-01	TCRBJ01-01	NA	0	NA	1	16	2	8	21	17	NA	0	0	0	8	16
CTCAGGCTGGAGTTGGCTGCTCCCTCCCAGACATCTGTGTACTTCTGTGCCAGCAGAGGTCAAGACAATGAGCAGTTCTTCGGGCCA	CASRGQDNEQFF	TCRBV06-06	TCRBJ02-01	NA	0	NA	5	78	21	16	46	21	NA	0	0	0	8	15.6
AGCTCCTTGGAGCTGGGGGACTCAGCCCTGTACTTCTGTGCCAGCAGCTACGGGACTAGCAATGGTAATGAGCAGTTCTTCGGGCCA	CASSYGTSNGNEQFF	TCRBV13-01	TCRBJ02-01	NA	0	NA	3	37	9	6	36	23	NA	0	0	0	8	12.3333
TCGGCCCAAAAGAACCCGACAGCTTTCTATCTCTGTGCCAGTAGTATCTATGGGCCATCCGGCGGTTACGAGCAGTACTTCGGGCCG	CASSIYGPSGGYEQYF	TCRBV19-01	TCRBJ02-07	NA	0	NA	9	104	53	22	79	37	NA	1	3	0	8	11.5556
TCGCTCAGGCTGGAGTCGGCTGCTCCCTCCCAGACATCTGTGTACTTCTGTGCCAGTAAACTAGGGGATGAGCAGTTCTTCGGGCCA	CASKLGDEQFF	TCRBV06-01	TCRBJ02-01	NA	0	NA	2	22	5	4	10	2	NA	1	1	0	8	11
GAGCTGAATGTGAACGCCTTGTTGCTGGGGGACTCGGCCCTGTATCTCTGTGCCAGCAGCCTCGGACGGGTTGTGGACTTCGGGCCG	CASSLGRVVDF	TCRBV05-05	TCRBJ02-07	NA	0	NA	2	19	8	4	14	6	NA	0	0	0	8	9.5
AACCTGAGCTCTCTGGAGCTGGGGGACTCAGCTTTGTATTTCTGTGCCAGCGGGACAGGGGGCTCCTATGGCTACACCTTCGGTTCG	CASGTGGSYGYTF	TCRBV09-01	TCRBJ01-02	NA	0	NA	5	45	15	11	54	16	NA	0	0	0	8	9
CTCACTGTGACATCGGCCCAAAAGAACCCGACAGCTTTCTATCTCTGTGCCAGTAGTACGACCGGGTATGGCTACACCTTCGGTTCG	CASSTTGYGYTF	TCRBV19-01	TCRBJ01-02	NA	0	NA	3	27	10	1	14	7	NA	0	0	0	8	9
CTTGACATCCGCTCACCAGGCCTGGGGGACGCAGCCATGTACCTGTGTGCCACCTCAGACAGGGGAACTGAAGCTTTCTTTGGACAA	CATSDRGTEAFF	TCRBV15-01	TCRBJ01-01	NA	0	NA	2	18	6	7	16	6	NA	1	1	0	8	9
CTGACCCTGGAGTCTGCCAGGCCCTCACATACCTCTCAGTACCTCTGTGCCAGCAGTGAGCAGGGGTGGAGATCGCACTTCGGGCCA	CASSEQGWRSHF	TCRBV25-01	TCRBJ02-05	NA	0	NA	1	9	2	2	4	4	NA	0	2	0	8	9
TCGGCCCAAAAGAACCCGACAGCTTTCTATCTCTGTGCCAGTAGTTCGGACAGGGGCGGGCGCAATCAGCCCCAGCATTTTGGTGAT	CASSSDRGGRNQPQHF	TCRBV19-01	TCRBJ01-05	NA	0	NA	2	17	12	3	20	4	NA	2	1	0	8	8.5
CTGAAGATCCAGCCCTCAGAACCCAGGGACTCAGCTGTGTACTTCTGTGCCAGCATCAAGTCAGGCTATGGCTACACCTTCGGTTCG	CASIKSGYGYTF	TCRBV12	TCRBJ01-02	NA	0	NA	2	16	6	0	14	4	NA	0	0	0	8	8
CTCAGGCTGGAGTTGGCTGCTCCCTCCCAGACATCTGTGTACTTCTGTGCCAGCAGAGGGATCAACAATGAGCAGTTCTTCGGGCCA	CASRGINNEQFF	TCRBV06-06	TCRBJ02-01	NA	0	NA	3	23	17	8	32	16	NA	0	0	0	8	7.66667
CTCACTCTGGAGTCCGCTACCAGCTCCCAGACATCTGTGTACTTCTGTGCCATCAGTGGGGTAGATTACGAGCAGTACTTCGGGCCG	CAISGVDYEQYF	TCRBV10-03	TCRBJ02-07	NA	0	NA	11	67	43	6	56	55	NA	6	5	5	8	6.09091
GAGTCCGCTACCAGCTCCCAGACATCTGTGTACTTCTGTGCCATCAGTGATGGGAGGGCGGGGAACACTGAAGCTTTCTTTGGACAA	CAISDGRAGNTEAFF	TCRBV10-03	TCRBJ01-01	NA	0	NA	1	6	1	0	8	2	NA	0	0	0	8	6
ATCCAGCGCACAGAGCAGCGGGACTCGGCCATGTATCGCTGTGCCAGCAGCTTAGCGACAGACAATCAGCCCCAGCATTTTGGTGAT	CASSLATDNQPQHF	TCRBV07-06	TCRBJ01-05	NA	0	NA	1	8	8	0	NA	NA	NA	2	4	NA	9	8
CTGTCGGCTGCTCCCTCCCAGACATCTGTGTACTTCTGTGCCAGCAGTTACAGTTCCCTGGGTGCCTACGAGCAGTACTTCGGGCCG	CASSYSSLGAYEQYF	TCRBV06-05	TCRBJ02-07	NA	0	NA	1	7	5	2	NA	NA	NA	3	2	NA	9	7
CAGCCAGAAGACTCGGCCCTGTATCTCTGTGCCAGCAGCCAAGATTTGCCGGGACACCATAGCAATCAGCCCCAGCATTTTGGTGAT	CASSQDLPGHHSNQPQHF	TCRBV04-02	TCRBJ01-05	NA	0	NA	1	6	2	0	NA	NA	NA	0	0	NA	9	6

## Sheet: Table S7b
Supplementary Table 7b. All elicited clonotypes expanding over dose 1.
cdr3_b_nt	cdr3_b_aa	v_b_gene	j_b_gene	blood_d0	blood_d10	lesion	skin_d0	skin_d10	skin_d30	skin_d40	skin_d180	skin_d190	arm_d0	arm_d10	arm_d40	arm_d190	person	fold_d1
AATGTGAGCACCTTGGAGCTGGGGGACTCGGCCCTTTATCTTTGCGCCAGCAGCTCTGGGGATGGGGTCGAGCAGTACTTCGGGCCG	CASSSGDGVEQYF	TCRBV05-01	TCRBJ02-07	0	0	22	0	35	10	6	6	1	0	0	0	0	2	35
AATGTGAACGCCTTGGAGCTGGACGACTCGGCCCTGTATCTCTGTGCCAGCAGCGGCACAGGGGTGGGAGGCTACACCTTCGGTTCG	CASSGTGVGGYTF	TCRBV05-04	TCRBJ01-02	0	0	2	0	26	6	0	0	0	0	0	0	0	2	26
CACGCCCTGCAGCCAGAAGACTCAGCCCTGTATCTCTGCGCCAGCAGCCAAGTGGTAGGCAGCAATCAGCCCCAGCATTTTGGTGAT	CASSQVVGSNQPQHF	TCRBV04-01	TCRBJ01-05	0	0	21	0	24	7	3	3	3	0	0	0	0	2	24
ATCCAGCGCACAGAGCAGGGGGACTCGGCCATGTATCTCTGTGCCAGCAGCAGTCCGGGACAGGGGGGCAGCTACACCTTCGGTTCG	CASSSPGQGGSYTF	TCRBV07-09	TCRBJ01-02	0	0	3	0	24	11	5	1	1	0	0	1	0	2	24
CAGCGCACACAGCAGGAGGACTCGGCCGTGTATCTCTGTGCCAGCAGCTCCATGGGGGGGGGCAATCAGCCCCAGCATTTTGGTGAT	CASSSMGGGNQPQHF	TCRBV07-02	TCRBJ01-05	0	0	6	0	23	2	2	9	3	0	0	0	0	2	23
TCGGCTGCTCCCTCCCAGACATCTGTGTACTTCTGTGCCAGCAGTTACGGCCCGGTCCGCCTTAACAATGAGCAGTTCTTCGGGCCA	CASSYGPVRLNNEQFF	TCRBV06-05	TCRBJ02-01	0	0	9	0	22	5	8	10	2	0	0	0	0	2	22
ACCAGTGCCCATCCTGAAGACAGCAGCTTCTACATCTGCAGTGCTAGACTTGGGACAGCCATTAATTCACCCCTCCACTTTGGGAAC	CSARLGTAINSPLHF	TCRBV20	TCRBJ01-06	0	0	3	0	22	7	5	4	1	0	0	0	0	2	22
CGCACAGAGCAGGGGGACTCGGCCATGTATCTCTGTGCCAGCAGCCAGAGCCGGGGGAACGCGAACACTGAAGCTTTCTTTGGACAA	CASSQSRGNANTEAFF	TCRBV07-09	TCRBJ01-01	0	0	4	0	21	4	1	4	2	0	0	0	0	2	21
CTCACTGTGACATCGGCCCAAAAGAACCCGACAGCTTTCTATCTCTGTGCCAGTAGTATATGGAACACTGAAGCTTTCTTTGGACAA	CASSIWNTEAFF	TCRBV19-01	TCRBJ01-01	0	0	13	0	20	6	1	4	0	0	0	0	0	2	20
ACTCTGGAGTCCGCTACCAGCTCCCAGACATCTGTGTACTTCTGTGCCATCAGTGTGAAGGCAAATCAGCCCCAGCATTTTGGTGAT	CAISVKANQPQHF	TCRBV10-03	TCRBJ01-05	0	0	13	0	18	0	0	4	0	0	0	0	0	2	18
ATCCAGCGCACACAGCAGGAGGACTCGGCCGTGTATCTCTGTGCCAGCAGCCAACGGGCAGGGGGCCTTGGCTACACCTTCGGTTCG	CASSQRAGGLGYTF	TCRBV07-02	TCRBJ01-02	0	0	11	0	18	4	0	0	0	0	0	0	0	2	18
TCCGCCAGCACCAACCAGACATCTATGTACCTCTGTGCCAGCAGTCTGACAGGGGCCAGGGGCAATCAGCCCCAGCATTTTGGTGAT	CASSLTGARGNQPQHF	TCRBV28-01	TCRBJ01-05	0	0	7	0	18	4	7	6	0	0	0	0	0	2	18
CCCTCAGAACCCAGGGACTCAGCTGTGTACTTCTGTGCCAGCAGTTCAGGACAGGGGACAGGGACCACTGAAGCTTTCTTTGGACAA	CASSSGQGTGTTEAFF	TCRBV12	TCRBJ01-01	0	0	1	0	18	6	2	6	0	0	0	0	0	2	18
GAGTCGCCCAGCCCCAACCAGACCTCTCTGTACTTCTGTGCCAGCAGTTTATATGGTGCAACTAATGAAAAACTGTTTTTTGGCAGT	CASSLYGATNEKLFF	TCRBV27-01	TCRBJ01-04	0	0	4	0	17	4	3	1	0	0	0	0	0	2	17
AGCACCTTGGAGCTGGGGGACTCGGCCCTTTATCTTTGCGCCAGCAGCTTGGGCCACGAACCCCAAGCTGAGCAGTTCTTCGGGCCA	CASSLGHEPQAEQFF	TCRBV05-01	TCRBJ02-01	0	0	5	0	16	4	5	3	0	0	0	0	0	2	16
AGCACCTTGGAGCTGGGGGACTCGGCCCTTTATCTTTGCGCCAGCAGTTCCCAGGGGTCTAATAATTCACCCCTCCACTTTGGGAAC	CASSSQGSNNSPLHF	TCRBV05-01	TCRBJ01-06	0	0	2	0	16	5	0	4	2	0	0	0	0	2	16
CCCCTGATCCTGGAGTCGCCCAGCCCCAACCAGACCTCTCTGTACTTCTGTGCCAGCGGTGGGAATTCACCCCTCCACTTTGGGAAC	CASGGNSPLHF	TCRBV27-01	TCRBJ01-06	0	2	2	0	15	0	3	2	0	0	0	0	0	2	15
CAGCCCTCAGAACCCAGGGACTCAGCTGTGTACTTCTGTGCCAGCAGACCTGAACAGGGGCTTAATTCACCCCTCCACTTTGGGAAC	CASRPEQGLNSPLHF	TCRBV12	TCRBJ01-06	0	0	4	0	15	3	4	4	0	0	0	0	0	2	15
ACCAGTGCCCATCCTGAAGACAGCAGCTTCTACATCTGCAGTGCTAGAGATCGCACTAGCGGGATCTACGAGCAGTACTTCGGGCCG	CSARDRTSGIYEQYF	TCRBV20	TCRBJ02-07	0	0	2	0	14	0	1	0	0	0	0	0	0	2	14
GTGAATGCCTTGGAGCTGGAGGACTCGGCCCTGTATCTCTGTGCCAGCAGCCTTCGACAGGGATGGACTGAAGCTTTCTTTGGACAA	CASSLRQGWTEAFF	TCRBV05-08	TCRBJ01-01	0	0	1	0	14	4	2	7	3	0	0	0	0	2	14
AGGCTGCTGTCGGCTGCTCCCTCCCAGACATCTGTGTACTTCTGTGCCAGCACTACCACGATGCATGATGAGCAGTTCTTCGGGCCA	CASTTTMHDEQFF	TCRBV06-05	TCRBJ02-01	0	0	7	0	13	5	7	2	3	0	0	0	0	2	13
TCCCTAGAGTCTGCCATCCCCAACCAGACAGCTCTTTACTTCTGTGCCACCAGTGATTCGGACCGGTATGGCTACACCTTCGGTTCG	CATSDSDRYGYTF	TCRBV24	TCRBJ01-02	0	0	4	0	13	4	4	4	0	0	0	0	0	2	13
CTGACAGTGACCAGTGCCCATCCTGAAGACAGCAGCTTCTACATCTGCAGTGCCGAAAGCTCTGGAAACACCATATATTTTGGAGAG	CSAESSGNTIYF	TCRBV20	TCRBJ01-03	0	0	3	0	13	1	0	3	0	0	0	0	0	2	13
ATCCTGGAGTCGCCCAGCCCCAACCAGACCTCTCTGTACTTCTGTGCCAGCAGTCCCAACAGCGTTTTCGGCTACACCTTCGGTTCG	CASSPNSVFGYTF	TCRBV27-01	TCRBJ01-02	0	0	2	0	13	2	4	2	0	0	0	0	0	2	13
ATCCAGCGCACACAGCAGGAGGACTCCGCCGTGTATCTCTGTGCCAGCAGCTTGGACAGGGGCAATCAGCCCCAGCATTTTGGTGAT	CASSLDRGNQPQHF	TCRBV07-08	TCRBJ01-05	0	0	1	0	13	0	5	1	0	0	0	0	0	2	13
AATGTGAGCACCTTGGAGCTGGGGGACTCGGCCCTTTATCTTTGCGCCAGCAGCAAGGACCAGGGGGCTGAAGCTTTCTTTGGACAA	CASSKDQGAEAFF	TCRBV05-01	TCRBJ01-01	0	0	3	0	12	1	0	0	0	0	0	0	0	2	12
CAGCAAGAAGACTCAGCTGCGTATCTCTGCACCAGCAGCCAAGACGGAATTACTAGCGGTCACTCCTACGAGCAGTACTTCGGGCCG	CTSSQDGITSGHSYEQYF	TCRBV01-01	TCRBJ02-07	0	0	3	0	12	3	3	12	2	0	0	0	0	2	12
CTGGAGTCGGCTGCTCCCTCCCAGACATCTGTGTACTTCTGTGCCAGCAGTGAAGGGACAGGGTTCTATGGCTACACCTTCGGTTCG	CASSEGTGFYGYTF	TCRBV06-01	TCRBJ01-02	0	0	3	0	12	1	4	5	0	1	0	0	0	2	12
CCCCTGATCCTGGAGTCGCCCAGCCCCAACCAGACCTCTCTGTACTTCTGTGCTGCGGGGGGGAATTCACCCCTCCACTTTGGGAAC	CAAGGNSPLHF	TCRBV27-01	TCRBJ01-06	0	0	2	0	12	2	3	0	1	0	0	0	0	2	12
CTTCACATCAATTCCCTGGAGCTTGGTGACTCTGCTGTGTATTTCTGTGCCAGCAGCCGACGAGACAGGGAAGCTTTCTTTGGACAA	CASSRRDREAFF	TCRBV03	TCRBJ01-01	0	0	1	0	12	2	0	4	2	0	0	0	0	2	12
CTGACAGTGACCAGTGCCCATCCTGAAGACAGCAGCTTCTACATCTGCAGTGCTAGAGACATGAGGTCACCCCTCCACTTTGGGAAC	CSARDMRSPLHF	TCRBV20	TCRBJ01-06	0	0	0	0	12	3	1	0	2	0	0	0	0	2	12
CAGCCTGCAGAGCTTGGGGACTCGGCCGTGTATCTCTGTGCCAGCAGCTCAGAAGGACAGGGGACCCACGAGCAGTACTTCGGGCCG	CASSSEGQGTHEQYF	TCRBV11-03	TCRBJ02-07	0	0	5	0	11	2	1	4	0	0	0	0	0	2	11
CTGGCAATCCTGTCCTCAGAACCGGGAGACACGGCACTGTATCTCTGCGCCAGCAGTAGGGGTCCTGAAAAACTGTTTTTTGGCAGT	CASSRGPEKLFF	TCRBV23-01	TCRBJ01-04	0	0	5	0	11	3	0	0	0	0	0	0	0	2	11
ACTCTGGAGTCTGCTGCCTCCTCCCAGACATCTGTATATTTCTGCGCCAGCAGCCCTAGCATGGACACTGAAGCTTTCTTTGGACAA	CASSPSMDTEAFF	TCRBV10-01	TCRBJ01-01	0	0	2	0	11	0	3	1	0	0	0	0	0	2	11
TCGCCCAGCCCCAACCAGACCTCTCTGTACTTCTGTGCCAGCAGTTTAGATCGGGACACGATTAACTATGGCTACACCTTCGGTTCG	CASSLDRDTINYGYTF	TCRBV27-01	TCRBJ01-02	0	0	1	0	11	0	1	1	0	0	0	0	0	2	11
AATTCCCTGGAGCTTGGTGACTCTGCTGTGTATTTCTGTGCCAGCAGCCCAGGCCTCCCAGGTAACAATGAGCAGTTCTTCGGGCCA	CASSPGLPGNNEQFF	TCRBV03	TCRBJ02-01	0	0	8	0	10	3	5	3	3	0	0	0	0	2	10
AATGTGAGCACCTTGGAGCTGGGGGACTCGGCCCTTTATCTTTGCGCCAGCAACAGGGAAATCACAGATACGCAGTATTTTGGCCCA	CASNREITDTQYF	TCRBV05-01	TCRBJ02-03	0	0	3	0	10	2	2	1	1	0	0	0	0	2	10
CACATCAATTCCCTGGAGCTTGGTGACTCTGCTGTGTATTTCTGTGCCAGCAGCCAGGGGCGGGGCGGGGAGCTGTTTTTTGGAGAA	CASSQGRGGELFF	TCRBV03	TCRBJ02-02	0	0	1	0	10	1	3	4	1	0	0	0	0	2	10
CTTGGGGACTCGGCCATGTATCTCTGTGCCAGCAGCTTAGGTCGGACTAGCGGGAGTTCAGTGCCCTACGAGCAGTACTTCGGGCCG	CASSLGRTSGSSVPYEQYF	TCRBV11-01	TCRBJ02-07	0	0	1	0	10	0	0	2	0	1	0	0	0	2	10
GAGTCGCCCAGCCCCAACCAGACCTCTCTGTACTTCTGTGCCAGCAGTCCCCGGGCCTTAGGGGGATACGAGCAGTACTTCGGGCCG	CASSPRALGGYEQYF	TCRBV27-01	TCRBJ02-07	0	0	1	0	10	2	1	3	0	0	0	0	0	2	10
CTGACAGTGACCAGTGCCCATCCTGAAGACAGCAGCTTCTACATCTGCAGTGCTAGACAGGGGAACACTGAAGCTTTCTTTGGACAA	CSARQGNTEAFF	TCRBV20	TCRBJ01-01	0	0	6	0	9	1	3	0	0	0	0	0	0	2	9
CTGGAGTCCGCCAGCACCAACCAGACATCTATGTACCTCTGTGCCAGCAGTTTTGAGTCCTCTGCCTATGGCTACACCTTCGGTTCG	CASSFESSAYGYTF	TCRBV28-01	TCRBJ01-02	0	0	6	0	9	2	1	4	1	0	0	0	0	2	9
ATCCTGGAGTCGCCCAGCCCCAACCAGACCTCTCTGTACTTCTGTGCCAGCAGTTCGAGGGGTGTCACTGAAGCTTTCTTTGGACAA	CASSSRGVTEAFF	TCRBV27-01	TCRBJ01-01	0	0	5	0	9	2	0	3	0	0	0	0	0	2	9
ACAGTGACCAGTGCCCATCCTGAAGACAGCAGCTTCTACATCTGCAGTGCTTATCGGTCCGGCCCAGGGGAAGCTTTCTTTGGACAA	CSAYRSGPGEAFF	TCRBV20	TCRBJ01-01	0	0	4	0	9	3	1	2	0	0	0	0	0	2	9
CTGGAGTCGCCCAGCCCCAACCAGACCTCTCTGTACTTCTGTGCCAGCAGTGCCACAGGAGGTGGTCAGCCCCAGCATTTTGGTGAT	CASSATGGGQPQHF	TCRBV27-01	TCRBJ01-05	0	0	4	0	9	2	0	2	0	0	0	0	0	2	9
AACGCCTTGTTGCTGGGGGACTCGGCCCTCTATCTCTGTGCCAGCTTCACGGGGAACGGAAATGCAGATACGCAGTATTTTGGCCCA	CASFTGNGNADTQYF	TCRBV05-06	TCRBJ02-03	0	0	3	0	9	2	4	2	0	0	0	0	0	2	9
CAGCCAGAAGACTCGGCCCTGTATCTCTGCGCCAGCAGCCAAGATCAGGGGTACAGGGTCGGAGACAATGAGCAGTTCTTCGGGCCA	CASSQDQGYRVGDNEQFF	TCRBV04-03	TCRBJ02-01	0	0	3	0	9	2	4	7	2	0	0	0	0	2	9
GAGTCGGCTGCTCCCTCCCAAACATCTGTGTACTTCTGTGCCAGCAGTCAGGGGAACACACCGCCCCCCGAGCTGTTTTTTGGAGAA	CASSQGNTPPPELFF	TCRBV06	TCRBJ02-02	0	0	3	0	9	1	1	3	0	0	0	1	0	2	9
GAGTCGGCTGCTCCCTCCCAGACATCTGTGTACTTCTGTGCCAGCAGTGCCTGGGGCGGACAGGGCGACGAGCAGTACTTCGGGCCG	CASSAWGGQGDEQYF	TCRBV06-01	TCRBJ02-07	0	0	3	0	9	1	1	0	0	0	0	0	0	2	9
AGGCTGGAGTCGGCTGCTCCCTCCCAGACATCTGTGTACTTCTGTGCCAGCGGAATGAGCTCTGGAAACACCATATATTTTGGAGAG	CASGMSSGNTIYF	TCRBV06-01	TCRBJ01-03	0	0	2	0	9	1	0	2	0	0	0	0	0	2	9
ATGAATGTGAGCACCTTGGAGCTGGGGGACTCGGCCCTTTATCTTTGCGCCAGCATGACCGAGGCCTACGAGCAGTACTTCGGGCCG	CASMTEAYEQYF	TCRBV05-01	TCRBJ02-07	0	0	2	0	9	1	1	0	0	0	0	1	3	2	9
ATCCAGCCCTCAGAACCCAGGGACTCAGCTGTGTACTTCTGTGCCAGCAGTTTAGTACCAGGGGCTCAGCCCCAGCATTTTGGTGAT	CASSLVPGAQPQHF	TCRBV12	TCRBJ01-05	0	0	1	0	9	2	1	0	0	0	0	0	0	2	9
ATCCTGGAGTCGCCCAGCCCCAACCAGACCTCTCTGTACTTCTGTGCCAGCAGTTTAAATTCGGCCAATGGCTACACCTTCGGTTCG	CASSLNSANGYTF	TCRBV27-01	TCRBJ01-02	0	0	1	0	9	3	0	2	0	0	0	0	0	2	9
CGCACAGAGCAGGGGGACTCGGCCATGTATCTCTGTGCCAGCAGCTTAAGATCAGTACAACAGACGGGTGGCTACACCTTCGGTTCG	CASSLRSVQQTGGYTF	TCRBV07-09	TCRBJ01-02	0	0	1	0	9	1	0	2	0	0	0	0	0	2	9
ACTCTGGAGTCCGCTACCAGCTCCCAGACATCTGTGTACTTCTGTGCCATCAGTGATCCTATCAACTATGGCTACACCTTCGGTTCG	CAISDPINYGYTF	TCRBV10-03	TCRBJ01-02	0	0	0	0	9	2	0	1	0	0	0	0	0	2	9
ATGAGCTCCTTGGAGCTGGGGGACTCAGCCCTGTACTTCTGTGCCAGCCGGACGGGGTACCCATTCTATGGCTACACCTTCGGTTCG	CASRTGYPFYGYTF	TCRBV13-01	TCRBJ01-02	0	0	0	0	9	2	0	0	0	0	0	0	0	2	9
CAGCGCACAGAGCAGCGGGACTCAGCCATGTATCGCTGTGCCAGCAGCTTAGACACGAGGTCCTACAATGAGCAGTTCTTCGGGCCA	CASSLDTRSYNEQFF	TCRBV07-07	TCRBJ02-01	0	0	0	0	9	1	1	1	1	0	0	0	0	2	9
CTGGAGTCCGCTACCAGCTCCCAGACATCTGTGTACTTCTGTGCCATCCGCAGGGGGGCCGGTAACTATGGCTACACCTTCGGTTCG	CAIRRGAGNYGYTF	TCRBV10-03	TCRBJ01-02	0	0	0	0	9	1	1	0	0	0	0	0	0	2	9
ACCCTGCAGCCAGAAGACTCGGCCCTGTATCTCTGCGCCAGCAGCCAAGATTTAGCGATGGCAGGCTATGGCTACACCTTCGGTTCG	CASSQDLAMAGYGYTF	TCRBV04-03	TCRBJ01-02	0	0	4	0	8	3	1	13	6	0	0	0	0	2	8
CTACACGCCCTGCAGCCAGAAGACTCAGCCCTGTATCTCTGCGCCAGCAGCCAAGAGGAACTTTCAAAACCCCTCCACTTTGGGAAC	CASSQEELSKPLHF	TCRBV04-01	TCRBJ01-06	0	0	3	0	8	1	0	0	0	0	0	0	0	2	8
CTCAAGATCCAGCCTGCAGAGCTTGGGGACTCGGCCGTGTATCTCTGTGCCAGCAGCTTCTCCACGGGTGAAGCTTTCTTTGGACAA	CASSFSTGEAFF	TCRBV11-03	TCRBJ01-01	0	0	3	0	8	0	4	3	0	0	0	0	0	2	8
GAGTCTGCCAGGCCCTCACATACCTCTCAGTACCTCTGTGCCAGCAGTGCCTTTGACAGGGGGAAAAACATTCAGTACTTCGGCGCC	CASSAFDRGKNIQYF	TCRBV25-01	TCRBJ02-04	0	0	3	0	8	4	4	2	1	0	0	0	0	2	8
ATCCAGCCCTCAGAACCCAGGGACTCAGCTGTGTACTTCTGTGCCAGCAGGCGACAGGGGAGGGACAATGAGCAGTTCTTCGGGCCA	CASRRQGRDNEQFF	TCRBV12	TCRBJ02-01	0	0	2	0	8	1	0	1	1	0	0	0	0	2	8
CCCAGCCCCAACCAGACCTCTCTGTACTTCTGTGCCAGCAGTTTCACCGTTCCGGGGACAGGGGACGACGAGCAGTACTTCGGGCCG	CASSFTVPGTGDDEQYF	TCRBV27-01	TCRBJ02-07	0	0	2	0	8	2	1	3	0	0	0	0	0	2	8
GTGACCAGTGCCCATCCTGAAGACAGCAGCTTCTACATCTGCAGTGCTCGGACAGGGACGGGCAATCAGCCCCAGCATTTTGGTGAT	CSARTGTGNQPQHF	TCRBV20	TCRBJ01-05	0	0	2	0	8	0	0	1	1	0	0	0	0	2	8
ACCTTGGAGCTGGGGGACTCGGCCCTTTATCTTTGCGCCAGCAGCTTGTCGCTAGCGGGTAGGACAGATACGCAGTATTTTGGCCCA	CASSLSLAGRTDTQYF	TCRBV05-01	TCRBJ02-03	0	0	1	0	8	2	1	3	1	0	0	0	0	2	8
AGTGCCCATCCTGAAGACAGCAGCTTCTACATCTGCAGTGTCCGACAGGGGGCCTCGTTCTCTGGAAACACCATATATTTTGGAGAG	CSVRQGASFSGNTIYF	TCRBV20	TCRBJ01-03	0	0	1	0	8	1	0	0	0	0	0	0	0	2	8
CTCACTCTGGAGTCCGCTACCAGCTCCCAGACATCTGTGTACTTCTGTGCCATCAGTGAGGTGCTGGAGAAGGCTTTCTTTGGACAA	CAISEVLEKAFF	TCRBV10-03	TCRBJ01-01	0	0	1	0	8	1	4	3	2	0	0	0	0	2	8
CTGACTGTGAGCAACATGAGCCCTGAAGACAGCAGCATATATCTCTGCAGCGTTGTGGTTAGCAATCAGCCCCAGCATTTTGGTGAT	CSVVVSNQPQHF	TCRBV29-01	TCRBJ01-05	0	0	1	0	8	0	1	2	0	0	0	0	0	2	8
CTGTCCCTAGAGTCTGCCATCCCCAACCAGACAGCTCTTTACTTCTGTGCCACCAGTGATAGTGACTATGGCTACACCTTCGGTTCG	CATSDSDYGYTF	TCRBV24	TCRBJ01-02	0	0	1	0	8	3	0	1	0	0	0	0	0	2	8
AACGCCTTGGAGCTGGACGACTCGGCCCTGTATCTCTGTGCCAGCAGCCCTGGACAGGGTGGTCACACTGAAGCTTTCTTTGGACAA	CASSPGQGGHTEAFF	TCRBV05-04	TCRBJ01-01	0	0	0	0	8	1	0	1	0	0	0	0	0	2	8
ACAGTGACCAGTGCCCATCCTGAAGACAGCAGCTTCTACATCTGCAGTGCCGGGGGTAAGGGCAATCAGCCCCAGCATTTTGGTGAT	CSAGGKGNQPQHF	TCRBV20	TCRBJ01-05	0	0	0	0	8	0	2	0	0	0	0	0	0	2	8
ACCAGTGCCCATCCTGAAGACAGCAGCTTCTACATCTGCAGTGCTATAGGACAGCTTAATAGCAATCAGCCCCAGCATTTTGGTGAT	CSAIGQLNSNQPQHF	TCRBV20	TCRBJ01-05	0	0	0	0	8	3	1	4	0	0	0	0	0	2	8
ACTGTGACATCGGCCCAAAAGAACCCGACAGCTTTCTATCTCTGTGCCAGCTCCGGGACTGGCAATCAGCCCCAGCATTTTGGTGAT	CASSGTGNQPQHF	TCRBV19-01	TCRBJ01-05	0	0	0	0	8	0	3	3	0	0	0	0	0	2	8
CACATCAATTCCCTGGAGCTTGGTGACTCTGCTGTGTATTTCTGTGCCAGCAGCCCCTCGACTGGAAACACCATATATTTTGGAGAG	CASSPSTGNTIYF	TCRBV03	TCRBJ01-03	0	0	0	0	8	0	4	9	0	0	0	0	0	2	8
CACGCCCTGCAGCCAGAAGACTCAGCCCTGTATCTCTGCGCCAGCAGCCAAGTCATCTATAGCAATCAGCCCCAGCATTTTGGTGAT	CASSQVIYSNQPQHF	TCRBV04-01	TCRBJ01-05	0	0	0	0	8	1	1	0	2	0	0	0	0	2	8
CTCCTCACTCTGGAGTCCGCTACCAGCTCCCAGACATCTGTGTACTTCTGTGCCATCACCGGCGCCTATGGCTACACCTTCGGTTCG	CAITGAYGYTF	TCRBV10-03	TCRBJ01-02	0	0	0	0	8	0	2	3	0	0	0	0	2	2	8
ACATCGGCCCAAAAGAACCCGACAGCTTTCTATCTCTGTGCCAGCAGTCAGGGGTTTGGGAAGGTGGGTGAAGCTTTCTTTGGACAA	CASSQGFGKVGEAFF	TCRBV19-01	TCRBJ01-01	0	1	2	0	7	4	2	1	0	0	0	0	0	2	7
ATCAATTCCCTGGAGCTTGGTGACTCTGCTGTGTATTTCTGTGCCAGCAAACTAGCGGGAGCAGTCAATGAGCAGTTCTTCGGGCCA	CASKLAGAVNEQFF	TCRBV03	TCRBJ02-01	0	1	2	0	7	1	0	0	0	0	0	0	0	2	7
CAGCGCACACAGCAGGAGGACTCGGCCGTGTATCTCTGTGCCAGCAGCGCCGGCAGGGGGCCGAATCAGCCCCAGCATTTTGGTGAT	CASSAGRGPNQPQHF	TCRBV07-02	TCRBJ01-05	0	0	6	0	7	2	0	0	0	0	0	0	0	2	7
CTGGAGTCTGCTGCCTCCTCCCAGACATCTGTATATTTCTGCGCCAGCAGTTCTAGCGAAAACCCCGGGGAGCTGTTTTTTGGAGAA	CASSSSENPGELFF	TCRBV10-01	TCRBJ02-02	0	0	4	0	7	1	3	1	0	0	0	0	0	2	7
TCCACAAAGCTGGAGGACTCAGCCATGTACTTCTGTGCCAGCAGTGCGTTTACTAGCATGGGCAAAAACATTCAGTACTTCGGCGCC	CASSAFTSMGKNIQYF	TCRBV02-01	TCRBJ02-04	0	0	4	0	7	3	0	0	0	0	0	0	0	2	7
ACAGTGACCAGTGCCCATCCTGAAGACAGCAGCTTCTACATCTGCAGTGCTAGGATCGGGGGCTGGGGTGAGCAGTTCTTCGGGCCA	CSARIGGWGEQFF	TCRBV20	TCRBJ02-01	0	0	3	0	7	2	0	2	0	0	0	0	0	2	7
AGGCTGCTGTCGGCTGCTCCCTCCCAGACATCTGTGTACTTCTGTGCCAGCCAATCCCGTGGCAATCAGCCCCAGCATTTTGGTGAT	CASQSRGNQPQHF	TCRBV06-05	TCRBJ01-05	0	0	3	0	7	3	2	2	0	0	0	0	0	2	7
CGGTCCACAAAGCTGGAGGACTCAGCCATGTACTTCTGTGCCAGCAGCCGATCAGGGGGATCCTACAATGAGCAGTTCTTCGGGCCA	CASSRSGGSYNEQFF	TCRBV02-01	TCRBJ02-01	0	0	3	0	7	0	2	2	0	0	0	0	0	2	7
AAGATCCAGCCCTCAGAACCCAGGGACTCAGCTGTGTACTTCTGTGCCAGCAGTTTCAGGGGAGGCACTGAAGCTTTCTTTGGACAA	CASSFRGGTEAFF	TCRBV12	TCRBJ01-01	0	0	2	0	7	1	0	1	0	0	0	0	0	2	7
AGGCTGCTGTCGGCTGCTCCCTCCCAGACATCTGTGTACTTCTGTGCCAGCAGTTACGGTAGGAATCAGCCCCAGCATTTTGGTGAT	CASSYGRNQPQHF	TCRBV06-05	TCRBJ01-05	0	0	2	0	7	0	0	0	0	0	0	0	0	2	7
ATCCAGCCTGCAGAGCTTGGGGACTCGGCCATGTATCTCTGTGCCAGCAGCTCCGGGACAGGATTGTATGGCTACACCTTCGGTTCG	CASSSGTGLYGYTF	TCRBV11-01	TCRBJ01-02	0	0	2	0	7	0	0	0	0	0	0	0	0	2	7
CGCACAGAGCGGGGGGACTCAGCCGTGTATCTCTGTGCCAGCAGCTTATTGGGCACTAGTAACACCGGGGAGCTGTTTTTTGGAGAA	CASSLLGTSNTGELFF	TCRBV07-03	TCRBJ02-02	0	0	2	0	7	1	1	3	0	0	0	0	0	2	7
GAGTCGGCTGCTCCCTCCCAGACATCTGTGTACTTCTGTGCCAGCAGTGAAGCAGGGGGCATCTATCAGCCCCAGCATTTTGGTGAT	CASSEAGGIYQPQHF	TCRBV06-01	TCRBJ01-05	0	0	2	0	7	2	1	1	2	0	0	0	0	2	7
TCGGCCCAAAAGAACCCGACAGCTTTCTATCTCTGTGCCAGTACACTAGGGGGAGTTGGAATCACAGATACGCAGTATTTTGGCCCA	CASTLGGVGITDTQYF	TCRBV19-01	TCRBJ02-03	0	0	2	0	7	2	1	2	0	0	0	0	0	2	7
AACGCCTTGTTGCTGGGGGACTCGGCCCTCTATCTCTGTGCCAGCAGCTTGGTTGCAGGCAGGGGGCGAGGCTACACCTTCGGTTCG	CASSLVAGRGRGYTF	TCRBV05-06	TCRBJ01-02	0	0	1	0	7	0	0	4	0	0	0	0	0	2	7
AATTCCCTGGAGCTTGGTGACTCTGCTGTGTATTTCTGTGCCAGCAGCCATGCCGGGACAGCAGCCTACGAGCAGTACTTCGGGCCG	CASSHAGTAAYEQYF	TCRBV03	TCRBJ02-07	0	0	1	0	7	0	1	1	0	0	0	3	1	2	7
ACAGTGACCAGTGCCCATCCTGAAGACAGCAGCTTCTACATCTGCAGTGCTACTGGCGGGGAGATCTACGAGCAGTACTTCGGGCCG	CSATGGEIYEQYF	TCRBV20	TCRBJ02-07	0	0	1	0	7	2	1	4	1	0	0	0	0	2	7
ACCTTGGAGCTGGGGGACTCGGCCCTTTATCTTTGCGCCAGCACCCGGGGTGGCGCAACAGTGGGAGAGGAGCAGTACTTCGGGCCG	CASTRGGATVGEEQYF	TCRBV05-01	TCRBJ02-07	0	0	1	0	7	0	0	1	0	0	0	0	0	2	7
ACCTTGGAGCTGGGGGACTCGGCCCTTTATCTTTGCGCCAGCAGCTTGGGGGGGACAGGAGGCGGCTATGGCTACACCTTCGGTTCG	CASSLGGTGGGYGYTF	TCRBV05-01	TCRBJ01-02	0	0	1	0	7	0	1	0	0	0	0	0	0	2	7
ACTGTGACATCGGCCCAAAAGAACCCGACAGCTTTCTATCTCTGTGCCAGTAGTGCACAAGATTTCTATGGCTACACCTTCGGTTCG	CASSAQDFYGYTF	TCRBV19-01	TCRBJ01-02	0	0	1	0	7	0	0	1	0	0	0	0	0	2	7
GGGTTGGAGTCGGCTGCTCCCTCCCAAACATCTGTGTACTTCTGTGCCAGTGCATTGACAGGGTCCACTGAAGCTTTCTTTGGACAA	CASALTGSTEAFF	TCRBV06	TCRBJ01-01	0	0	1	0	7	0	0	0	0	0	0	0	0	2	7
AGTTCTAAGAAGCTCCTCCTCAGTGACTCTGGCTTCTATCTCTGTGCCTCGACCACGAACTCCCTCTATGGCTACACCTTCGGTTCG	CASTTNSLYGYTF	TCRBV30-01	TCRBJ01-02	0	0	0	0	7	0	0	1	1	0	0	0	0	2	7
ATCAATTCCCTGGAGCTTGGTGACTCTGCTGTGTATTTCTGTGCCAGCAGCCTTCGACAGGGGGGCAATGAAGCTTTCTTTGGACAA	CASSLRQGGNEAFF	TCRBV03	TCRBJ01-01	0	0	0	0	7	2	1	1	0	0	0	0	0	2	7
ATCCGGTCCACAAAGCTGGAGGACTCAGCCATGTACTTCTGTGCCAGCAGTGAACAGCCAGCTTACAATGAGCAGTTCTTCGGGCCA	CASSEQPAYNEQFF	TCRBV02-01	TCRBJ02-01	0	0	0	0	7	1	0	2	0	0	0	0	0	2	7
CACATCAATTCCCTGGAGCTTGGTGACTCTGCTGTGTATTTCTGTGCCAGCAGCCAAGGGGTACAGGGGGCCGGTTTCTTTGGACAA	CASSQGVQGAGFF	TCRBV03	TCRBJ01-01	0	0	0	0	7	0	1	8	0	0	0	0	0	2	7
CTACACACCCTGCAGCCAGAAGACTCGGCCCTGTATCTCTGCGCCAGCAGCCAAGGTCGACGGGGTCTTGAAGCTTTCTTTGGACAA	CASSQGRRGLEAFF	TCRBV04-03	TCRBJ01-01	0	0	0	0	7	2	3	2	0	0	0	0	0	2	7
CTACACACCCTGCAGCCAGAAGACTCGGCCCTGTATCTCTGTGCCAGCAGCCAAGAAATCGGATACTACGAGCAGTACTTCGGGCCG	CASSQEIGYYEQYF	TCRBV04-02	TCRBJ02-07	0	0	0	0	7	0	1	2	1	0	0	0	0	2	7
CTGACAGTGACCAGTGCCCATCCTGAAGACAGCAGCTTCTACATCTGCAGTGCTAGAAACAGGGACTATGGCTACACCTTCGGTTCG	CSARNRDYGYTF	TCRBV20	TCRBJ01-02	0	0	0	0	7	1	1	4	0	0	0	0	0	2	7
GTGACATCGGCCCAAAAGAACCCGACAGCTTTCTATCTCTGTGCCAGTAGTACCCAGACTAGTCTCAATGAGCAGTTCTTCGGGCCA	CASSTQTSLNEQFF	TCRBV19-01	TCRBJ02-01	0	0	0	0	7	4	0	0	0	0	0	0	0	2	7
TCGGCCCAAAAGAACCCGACAGCTTTCTATCTCTGTGCCAGTAGTCCCGGCCCCCTGGGACACAACTATGGCTACACCTTCGGTTCG	CASSPGPLGHNYGYTF	TCRBV19-01	TCRBJ01-02	0	0	0	0	7	2	1	3	0	0	0	0	0	2	7
ACCAGTGCCCATCCTGAAGACAGCAGCTTCTACATCTGCAGTGCTAGAAAGGGAACTAGCGGGTCTCTGGAGCAGTACTTCGGGCCG	CSARKGTSGSLEQYF	TCRBV20	TCRBJ02-07	0	1	3	0	6	3	1	0	0	0	0	0	0	2	6
ATCCAGCAGGTAGTGCGAGGAGATTCGGCAGCTTATTTCTGTGCCAGCTCACCACCGACTAGCAAGTACGAGCAGTACTTCGGGCCG	CASSPPTSKYEQYF	TCRBV18-01	TCRBJ02-07	0	1	3	0	6	1	1	1	0	0	0	0	0	2	6
CAGCGCACACAGCAGGAGGACTCGGCCGTGTATCTCTGTGCCAGCAGCTTCTTAGGACAGGGAAACACTGAAGCTTTCTTTGGACAA	CASSFLGQGNTEAFF	TCRBV07-02	TCRBJ01-01	0	1	0	0	6	1	1	1	0	0	0	0	0	2	6
CAGCCTGCAGAACTGGAGGATTCTGGAGTTTATTTCTGTGCCAGCAGCCCAATAGGGGGGTTGACCTACGAGCAGTACTTCGGGCCG	CASSPIGGLTYEQYF	TCRBV14-01	TCRBJ02-07	0	0	5	0	6	0	2	3	1	0	0	0	0	2	6
CAGCGCACACAGCAGGAGGACTCGGCCGTGTATCTCTGTGCCAGCACCACGGTCAGTTTAGGAAGAACTGAAGCTTTCTTTGGACAA	CASTTVSLGRTEAFF	TCRBV07-02	TCRBJ01-01	0	0	5	0	6	0	1	2	0	0	0	0	0	2	6
ATGAATGTGAGCACCTTGGAGCTGGGGGACTCGGCCCTTTATCTTTGCGCCAGCAGCTTGTACCCAGATACGCAGTATTTTGGCCCA	CASSLYPDTQYF	TCRBV05-01	TCRBJ02-03	0	0	4	0	6	1	0	1	0	0	0	0	0	2	6
ATCAATTCCCTGGAGCTTGGTGACTCTGCTGTGTATTTCTGTGCCAGCAGCCTTCCGGGGGGGTCCGGAGGCTACACCTTCGGTTCG	CASSLPGGSGGYTF	TCRBV03	TCRBJ01-02	0	0	3	0	6	1	2	0	0	0	0	0	0	2	6
CTGAAGATCCGGTCCACAAAGCTGGAGGACTCAGCCATGTACTTCTGTGCCAGCACCCGGGGTGGAGAGACCCAGTACTTCGGGCCA	CASTRGGETQYF	TCRBV02-01	TCRBJ02-05	0	0	3	0	6	0	2	2	1	0	0	0	0	2	6
CTGCTGGGGTTGGAGTCGGCTGCTCCCTCCCAAACATCTGTGTACTTCTGTGCCAGCAACAGGGGAACTGAAGCTTTCTTTGGACAA	CASNRGTEAFF	TCRBV06	TCRBJ01-01	0	0	3	0	6	1	0	1	0	0	0	0	0	2	6
ATCAATTCCCTGGAGCTTGGTGACTCTGCTGTGTATTTCTGTGCCAGCAGCCAAGAGGGAAATATGGTTGGCTACACCTTCGGTTCG	CASSQEGNMVGYTF	TCRBV03	TCRBJ01-02	0	0	2	0	6	1	2	0	0	0	0	0	0	2	6
ATCCAGCGCACACAGCAGGAGGACTCGGCCGTGTATCTCTGTGCCAGCAGCTTGACATCCCCGGCGGATACGCAGTATTTTGGCCCA	CASSLTSPADTQYF	TCRBV07-02	TCRBJ02-03	0	0	2	0	6	3	0	1	1	0	0	0	0	2	6
CAGCGCACACAGCAGGAGGACTCGGCCGTGTATCTCTGTGCCAGCAGCTTCATTGGGGCGAATAATTCACCCCTCCACTTTGGGAAC	CASSFIGANNSPLHF	TCRBV07-02	TCRBJ01-06	0	0	2	0	6	0	1	0	0	0	0	0	0	2	6
CTACACGCCCTGCAGCCAGAAGACTCAGCCCTGTATCTCTGCGCCAGCAGCTTAGAGACAGGGTCCTACGAGCAGTACTTCGGGCCG	CASSLETGSYEQYF	TCRBV04-01	TCRBJ02-07	0	0	2	0	6	1	0	2	0	0	0	0	0	2	6
CTGAGCTCTCTGGAGCTGGGGGACTCAGCTTTGTATTTCTGTGCCAGCAGCGTAGCAGGGGGTGGTCAGCCCCAGCATTTTGGTGAT	CASSVAGGGQPQHF	TCRBV09-01	TCRBJ01-05	0	0	2	0	6	1	1	1	0	0	0	0	0	2	6
CTGGAGTCAGCTGCTCCCTCTCAGACTTCTGTTTACTTCTGTGCCAAGACCCGACTAGCACTGTCAGATACGCAGTATTTTGGCCCA	CAKTRLALSDTQYF	TCRBV06-07	TCRBJ02-03	0	0	2	0	6	0	1	3	0	0	0	0	0	2	6
CTGGAGTCGCCCAGCCCCAACCAGACCTCTCTGTACTTCTGTGCCAGCAGTTTTCATGCAAGCACAGATACGCAGTATTTTGGCCCA	CASSFHASTDTQYF	TCRBV27-01	TCRBJ02-03	0	0	2	0	6	1	0	0	0	0	0	0	0	2	6
GAACCCAGGGACTCAGCTGTGTACTTCTGTGCCAGCAGTCCCGGACTAGCGGGGACCTCTAGCACAGATACGCAGTATTTTGGCCCA	CASSPGLAGTSSTDTQYF	TCRBV12	TCRBJ02-03	0	0	2	0	6	2	0	2	0	0	0	0	0	2	6
GAGTCTGCCATCCCCAACCAGACAGCTCTTTACTTCTGTGCCACCAGTGATTTTGGGACAGGGACAGATACGCAGTATTTTGGCCCA	CATSDFGTGTDTQYF	TCRBV24	TCRBJ02-03	0	0	2	0	6	3	3	0	0	0	0	0	0	2	6
GTGAACGCCTTGGAGCTGGACGACTCGGCCCTGTATCTCTGTGCCAGCAGTACAGGGGTGTGGAACACTGAAGCTTTCTTTGGACAA	CASSTGVWNTEAFF	TCRBV05-04	TCRBJ01-01	0	0	2	0	6	0	0	0	0	0	0	0	0	2	6
CAGCGCACAGAGCGGGGGGACTCAGCCGTGTATCTCTGTGCCAGCAGCTTAACCGGACAGGGTTTGACCGAAGCTTTCTTTGGACAA	CASSLTGQGLTEAFF	TCRBV07-03	TCRBJ01-01	0	0	1	0	6	0	0	1	0	0	0	0	0	2	6
CTGGAGTTGGCTGCTCCCTCCCAGACATCTGTGTACTTCTGTGCCAGCAGTTTCGACAGCTTTAATGAAAAACTGTTTTTTGGCAGT	CASSFDSFNEKLFF	TCRBV06-06	TCRBJ01-04	0	0	1	0	6	1	3	0	0	0	0	0	0	2	6
CTTCACATCAATTCCCTGGAGCTTGGTGACTCTGCTGTGTATTTCTGTGCCAGCAGCCGCCGAGGAAATGAGCAGTTCTTCGGGCCA	CASSRRGNEQFF	TCRBV03	TCRBJ02-01	0	0	1	0	6	0	0	2	0	0	0	0	0	2	6
GTGAACGCCTTGTTGCTGGGGGACTCGGCCCTGTATCTCTGTGCCAGCAGCACAAGGGACTCGAACACTGAAGCTTTCTTTGGACAA	CASSTRDSNTEAFF	TCRBV05-05	TCRBJ01-01	0	0	1	0	6	2	1	0	1	0	0	0	0	2	6
GTGACCAGTGCCCATCCTGAAGACAGCAGCTTCTACATCTGCAGTACCTTAGCGGGGGCGGGCACCGGGGAGCTGTTTTTTGGAGAA	CSTLAGAGTGELFF	TCRBV20	TCRBJ02-02	0	0	1	0	6	1	1	1	0	0	0	0	0	2	6
AAGAAGCTCCTTCTCAGTGACTCTGGCTTCTATCTCTGTGCCTGGAGTGTCGGGACATTTAACAATCAGCCCCAGCATTTTGGTGAT	CAWSVGTFNNQPQHF	TCRBV30-01	TCRBJ01-05	0	0	0	0	6	1	0	3	2	0	0	0	0	2	6
ACTGTGACATCGGCCCAAAAGAACCCGACAGCTTTCTATCTCTGTGCCAGTAGTATGTCTTGGTCCGGGGAGCTGTTTTTTGGAGAA	CASSMSWSGELFF	TCRBV19-01	TCRBJ02-02	0	0	0	0	6	0	0	0	0	0	0	0	0	2	6
AGCACCTTGGAGCTGGGGGACTCGGCCCTTTATCTTTGCGCCAGCAGCTTGCAGGCGGGGGGTTACACTGAAGCTTTCTTTGGACAA	CASSLQAGGYTEAFF	TCRBV05-01	TCRBJ01-01	0	0	0	0	6	1	0	1	0	0	0	0	0	2	6
AGCTCTCTGGAGCTGGGGGACTCAGCTTTGTATTTCTGTGCCAGCAGCGCCTCTCCAGGGGGTAGCTATGGCTACACCTTCGGTTCG	CASSASPGGSYGYTF	TCRBV09-01	TCRBJ01-02	0	0	0	0	6	2	4	2	0	8	6	4	6	2	6
ATCAATTCCCTGGAGCTTGGTGACTCTGCTGTGTATTTCTGTGCCAGCAGCCAATCGTTCTCTGGAAACACCATATATTTTGGAGAG	CASSQSFSGNTIYF	TCRBV03	TCRBJ01-03	0	0	0	0	6	0	1	0	0	0	0	0	0	2	6
ATCCAGCGCACACAGCAGGAGGACTCGGCCGTGTATCTCTGTGCCAGCAGCTTAACTAGCGGTGACTACGAGCAGTACTTCGGGCCG	CASSLTSGDYEQYF	TCRBV07-02	TCRBJ02-07	0	0	0	0	6	2	0	2	0	0	0	0	0	2	6
ATCCAGCGCACACAGCAGGAGGACTCGGCCGTGTATCTCTGTGCCAGCAGCTTCACTAGCGGGGACTACGAGCAGTACTTCGGGCCG	CASSFTSGDYEQYF	TCRBV07-02	TCRBJ02-07	0	0	0	0	6	0	0	0	0	0	0	0	0	2	6
ATCCAGCGCACAGAGCAGCGGGACTCGGCCATGTATCGCTGTGCCAGCAGCCAGACCTCGCGGGGCTATGGCTACACCTTCGGTTCG	CASSQTSRGYGYTF	TCRBV07-06	TCRBJ01-02	0	0	0	0	6	0	0	0	0	0	0	1	0	2	6
CACGCCCTGCAGCCAGAAGACTCAGCCCTGTATCTCTGCGCCAGCAGCCAAGTTCAAGGTAGCAATCAGCCCCAGCATTTTGGTGAT	CASSQVQGSNQPQHF	TCRBV04-01	TCRBJ01-05	0	0	0	0	6	0	0	0	0	0	0	0	0	2	6
CAGCGCACAGAGCAGGGGGACTCGGCCATGTATCTCTGTGCCAGCAGCTTAAGCGCTCAGGGGATAAGAGGCTACACCTTCGGTTCG	CASSLSAQGIRGYTF	TCRBV07-09	TCRBJ01-02	0	0	0	0	6	0	0	0	0	0	0	0	0	2	6
GAGATCCAGCGCACAGAGCAGGGGGACTCGGCCATGTATCTCTGTGCCAGCAGCTTAGGAAGGAGGGATGAAGCTTTCTTTGGACAA	CASSLGRRDEAFF	TCRBV07-09	TCRBJ01-01	0	0	0	0	6	0	0	4	0	2	3	1	0	2	6
GAGTCGGCTGCTCCCTCCCAGACATCTGTGTACTTCTGTGCCAGCAGTGAAGCGTCTAGCGGGAACAATGAGCAGTTCTTCGGGCCA	CASSEASSGNNEQFF	TCRBV06-01	TCRBJ02-01	0	0	0	0	6	2	1	1	0	0	0	0	0	2	6
GTGACCAGTGCCCATCCTGAAGACAGCAGCTTCTACATCTGCAGTGCTAGCGGTGTGGGGTGGGATCAGCCCCAGCATTTTGGTGAT	CSASGVGWDQPQHF	TCRBV20	TCRBJ01-05	0	0	0	0	6	0	3	0	0	0	0	0	0	2	6
GTGCAGCCTGCAGAACTGGAGGATTCTGGAGTTTATTTCTGTGCCAGCAGCGTCGCCCAGGGGGCGGGTGGCTACACCTTCGGTTCG	CASSVAQGAGGYTF	TCRBV14-01	TCRBJ01-02	0	0	0	0	6	0	0	6	0	0	0	0	0	2	6
TCCGCCAGCACCAACCAGACATCTATGTACCTCTGTGCCAGCAGTGCGCCTCACAGGGCGGGGAATTCACCCCTCCACTTTGGGAAC	CASSAPHRAGNSPLHF	TCRBV28-01	TCRBJ01-06	0	0	0	0	6	0	0	0	0	0	0	0	0	2	6
TCTGCCATCCCCAACCAGACAGCTCTTTACTTCTGTGCCACCAGTGATAGAGGACAGGAAATCACCGGGGAGCTGTTTTTTGGAGAA	CATSDRGQEITGELFF	TCRBV24	TCRBJ02-02	0	0	NA	0	19	10	9	17	5	NA	6	13	10	3	19
GAGTCCGCTACCAGCTCCCAGACATCTGTGTACTTCTGTGCCATCAGTGGAAAGCACGAGACTAGTTACGAGCAGTACTTCGGGCCG	CAISGKHETSYEQYF	TCRBV10-03	TCRBJ02-07	0	0	NA	0	7	0	2	7	2	NA	9	6	2	3	7
ATCCAGCGCACAGAGCAGGGGGACTCGGCCATGTATCTCTGTGCCAGCAGCTCTAGCGATGGCAATCAGCCCCAGCATTTTGGTGAT	CASSSSDGNQPQHF	TCRBV07-09	TCRBJ01-05	0	0	NA	0	6	0	2	0	1	NA	0	0	0	3	6
GCTGCTCCCTCCCAGACATCTGTGTACTTCTGTGCCAGTTCATTCGACCTCCTAGCGGGGGGGCTGAATGAGCAGTTCTTCGGGCCA	CASSFDLLAGGLNEQFF	TCRBV06	TCRBJ02-01	0	0	NA	0	6	2	5	2	1	NA	1	1	1	3	6
CAGCGCACAGAGCAGGGGGACTCGGCCATGTATCTCTGTGCCAGCAGCTTAATACTGGGTTCAGGTGAAAAACTGTTTTTTGGCAGT	CASSLILGSGEKLFF	TCRBV07-09	TCRBJ01-04	0	0	15	0	51	32	9	2	8	1	0	0	1	4	51
ACTCTGAAGGTGCAGCCTGCAGAACTGGAGGATTCTGGAGTTTATTTCTGTGCCAGCAGCCAAGGGACAGTCCAGTTCTTCGGGCCA	CASSQGTVQFF	TCRBV14-01	TCRBJ02-01	0	0	93	0	44	16	12	3	6	0	0	0	1	4	44
ATCCAGCGCACAGAGCAGGGGGACTCGGCCATGTATCTCTGTGCCAGCAGCTTAGGACAGGGAAATTCACCCCTCCACTTTGGGAAC	CASSLGQGNSPLHF	TCRBV07-09	TCRBJ01-06	0	0	0	0	40	0	0	0	0	0	0	0	0	4	40
CACGCCCTGCAGCCAGAAGACTCAGCCCTGTATCTCTGCGCCAGCAGCCATCGAGACAGGGAGGGCTCACCCCTCCACTTTGGGAAC	CASSHRDREGSPLHF	TCRBV04-01	TCRBJ01-06	0	0	13	0	38	19	19	8	14	0	0	0	6	4	38
CACATCAATTCCCTGGAGCTTGGTGACTCTGCTGTGTATTTCTGTGCCAGCAGCCAAAGTCTCGGGAGTGAGCAGTTCTTCGGGCCA	CASSQSLGSEQFF	TCRBV03	TCRBJ02-01	0	0	135	0	29	18	9	4	5	4	5	3	0	4	29
CACATCAATTCCCTGGAGCTTGGTGACTCTGCTGTGTATTTCTGTGCCAGCAGCCTATCTCAGGGACGGGGCTACACCTTCGGTTCG	CASSLSQGRGYTF	TCRBV03	TCRBJ01-02	0	0	129	0	22	8	20	1	11	3	2	1	0	4	22
ACTGTGACATCGGCCCAAAAGAACCCGACAGCTTTCTATCTCTGTGCCAGTAGTAGGTCACTAGGCGAAAAACTGTTTTTTGGCAGT	CASSRSLGEKLFF	TCRBV19-01	TCRBJ01-04	0	0	35	0	20	11	4	8	7	1	1	0	0	4	20
CGGTCCACAAAGCTGGAGGACTCAGCCATGTACTTCTGTGCCAGCAGCGCAGAGGCCACAGGGGGTCAGCCCCAGCATTTTGGTGAT	CASSAEATGGQPQHF	TCRBV02-01	TCRBJ01-05	0	0	89	0	18	7	7	3	7	1	0	0	2	4	18
ACTGTGACATCGGCCCAAAAGAACCCGACAGCTTTCTATCTCTGTGCCAGTAGGCAGGTGAGCAATCAGCCCCAGCATTTTGGTGAT	CASRQVSNQPQHF	TCRBV19-01	TCRBJ01-05	0	0	67	0	18	2	6	2	4	0	0	0	0	4	18
TCTAAGAAGCTCCTTCTCAGTGACTCTGGCTTCTATCTCTGTGCCTGGAGTCTAGCGGGGGTTGGAGAGACCCAGTACTTCGGGCCA	CAWSLAGVGETQYF	TCRBV30-01	TCRBJ02-05	0	0	50	0	18	8	14	0	3	0	0	1	1	4	18
CGGTCCACAAAGCTGGAGGACTCAGCCATGTACTTCTGTGCCAGCAGTCGGACAGGGAACAGCAATCAGCCCCAGCATTTTGGTGAT	CASSRTGNSNQPQHF	TCRBV02-01	TCRBJ01-05	0	786	80	0	17	22	18	0	1	0	0	2	0	4	17
ACGATCCAGCGCACACAGCAGGAGGACTCGGCCGTGTATCTCTGTGCCAGCAGCCCCTTTGGGGGAAACACCATATATTTTGGAGAG	CASSPFGGNTIYF	TCRBV07-02	TCRBJ01-03	0	0	187	0	17	27	18	3	11	2	0	3	1	4	17
CACACCCTGCAGCCAGAAGACTCGGCCCTGTATCTCTGTGCCAGCAGCCAAGTTTTAGGGATAGGGACTGAAGCTTTCTTTGGACAA	CASSQVLGIGTEAFF	TCRBV04-02	TCRBJ01-01	0	0	48	0	17	6	4	2	7	0	0	0	1	4	17
ACTCTGAAGGTGCAGCCTGCAGAACTGGAGGATTCTGGAGTTTATTTCTGTGCCAGCAGCCAGGGCTACGAGCAGTACTTCGGGCCG	CASSQGYEQYF	TCRBV14-01	TCRBJ02-07	0	0	38	0	17	10	5	6	1	1	0	0	0	4	17
GTGACATCGGCCCAAAAGAACCCGACAGCTTTCTATCTCTGTGCCAGTAGTATCGGGACAGGCCAAGAGACCCAGTACTTCGGGCCA	CASSIGTGQETQYF	TCRBV19-01	TCRBJ02-05	0	0	25	0	17	4	2	0	3	0	0	0	0	4	17
GGGTTGGAGTCGGCTGCTCCCTCCCAAACATCTGTGTACTTCTGTGCCAGCAGCACGGGGGGGAACACTGAAGCTTTCTTTGGACAA	CASSTGGNTEAFF	TCRBV06	TCRBJ01-01	0	0	59	0	16	3	4	3	3	0	1	0	1	4	16
ACCCTGCAGCCAGAAGACTCGGCCCTGTATCTCTGTGCCAGCAGCCAAGACACAGGGTCGAACACCGGGGAGCTGTTTTTTGGAGAA	CASSQDTGSNTGELFF	TCRBV04-02	TCRBJ02-02	0	0	52	0	15	5	6	1	6	0	0	0	0	4	15
ACTCTGACAGTGACCAGTGCCCATCCTGAAGACAGCAGCTTCTACATCTGCAGTGCTAGTCTGGACACTGAAGCTTTCTTTGGACAA	CSASLDTEAFF	TCRBV20-01	TCRBJ01-01	0	0	47	0	15	0	2	0	0	0	0	1	0	4	15
GAGATCCAGCGCACAGAGCAGGGGGACTCGGCCATGTATCTCTGTGCCAGCAGCTTAGACGGGGGAGGTGGCTACACCTTCGGTTCG	CASSLDGGGGYTF	TCRBV07-09	TCRBJ01-02	0	0	19	0	15	22	11	0	5	0	0	1	0	4	15
CACACCCTGCAGCCAGAAGACTCGGCCCTGTATCTCTGTGCCAGCAGCCGAGAGGACAGGGAGGCCGGGGAGCTGTTTTTTGGAGAA	CASSREDREAGELFF	TCRBV04-02	TCRBJ02-02	0	63	18	0	13	9	2	0	3	0	0	0	1	4	13
ATCCAGCGCACACAGCAGGAGGACTCGGCCGTGTATCTCTGTGCCAGCAGCTGGGAAAGCCGTAGCGGGGAGCTGTTTTTTGGAGAA	CASSWESRSGELFF	TCRBV07-02	TCRBJ02-02	0	0	48	0	13	8	1	1	3	2	1	1	0	4	13
ACAGTGACCAGTGCCCATCCTGAAGACAGCAGCTTCTACATCTGCAGTGCTAGAGTTCTGGCCAATCAGCCCCAGCATTTTGGTGAT	CSARVLANQPQHF	TCRBV20	TCRBJ01-05	0	0	38	0	13	12	5	4	2	0	0	4	1	4	13
ACTCTGGAGTCAGCTACCCGCTCCCAGACATCTGTGTATTTCTGCGCCAGCAGTTGGGATTTGAACACTGAAGCTTTCTTTGGACAA	CASSWDLNTEAFF	TCRBV10-02	TCRBJ01-01	0	0	35	0	13	6	13	1	3	2	0	0	0	4	13
TCCGCCAGCACCAACCAGACATCTATGTACCTCTGTGCCAGCAGTTTTATCACGGCCAACATGGGCAGACAAGCTTTCTTTGGACAA	CASSFITANMGRQAFF	TCRBV28-01	TCRBJ01-01	0	464	64	0	12	5	2	1	3	1	0	0	0	4	12
CTGGAGTCCGCTACCAGCTCCCAGACATCTGTGTACTTCTGTGCCATCAGTGATCCTCGGGGGAGCACTGAAGCTTTCTTTGGACAA	CAISDPRGSTEAFF	TCRBV10-03	TCRBJ01-01	0	0	42	0	12	16	6	0	5	1	1	2	1	4	12
ACCTTGGAGCTGGGGGACTCGGCCCTTTATCTTTGCGCCAGCAGCTTGCCGGCAGGGGATGTGGCGAATGGCTACACCTTCGGTTCG	CASSLPAGDVANGYTF	TCRBV05-01	TCRBJ01-02	0	0	32	0	12	10	5	1	6	1	0	0	0	4	12
ATCCGGTCCACAAAGCTGGAGGACTCAGCCATGTACTTCTGTGCCAGCAGTCAGAGGGGACGGGATCAGCCCCAGCATTTTGGTGAT	CASSQRGRDQPQHF	TCRBV02-01	TCRBJ01-05	0	0	18	0	12	1	3	0	5	0	0	0	0	4	12
ACTCTGAAGGTGCAGCCTGCAGAACTGGAGGATTCTGGAGTTTATTTCTGTGCCAGCAGCCAAGCTGGGACCCTCCACTTTGGGAAC	CASSQAGTLHF	TCRBV14-01	TCRBJ01-06	0	0	81	0	11	9	6	0	2	2	0	0	1	4	11
CTGACTGTGAGCAACATGAGCCCTGAAGACAGCAGCATATATCTCTGCAGCGTTGAAGTAGTGAACACTGAAGCTTTCTTTGGACAA	CSVEVVNTEAFF	TCRBV29-01	TCRBJ01-01	0	0	76	0	11	7	11	1	6	0	0	2	0	4	11
TCGGCTGCTCCCTCCCAGACATCTGTGTACTTCTGTGCCAGCAGTTACTCCGCGACAGGGGCGAACACTGAAGCTTTCTTTGGACAA	CASSYSATGANTEAFF	TCRBV06-05	TCRBJ01-01	0	0	54	0	11	4	5	0	3	0	0	0	0	4	11
ACATCGGCCCAAAAGAACCCGACAGCTTTCTATCTCTGTGCCAGTAGTACCCGGCCCACCTTGAACACTGAAGCTTTCTTTGGACAA	CASSTRPTLNTEAFF	TCRBV19-01	TCRBJ01-01	0	0	50	0	11	2	3	2	1	1	1	0	1	4	11
CAGCCTGCAAAGCTTGAGGACTCGGCCGTGTATCTCTGTGCCAGCAAGAGACAGGGCGCTACTAATTCACCCCTCCACTTTGGGAAC	CASKRQGATNSPLHF	TCRBV11-02	TCRBJ01-06	0	0	25	0	11	3	1	0	1	0	2	1	6	4	11
GTGACCAGTGCCCATCCTGAAGACAGCAGCTTCTACATCTGCAGTGCATCCCCTCCGCAGGGGGGCCAGCCCCAGCATTTTGGTGAT	CSASPPQGGQPQHF	TCRBV20	TCRBJ01-05	0	333	46	0	10	2	7	0	5	2	1	5	0	4	10
GAGTCGCCCAGCCCCAACCAGACCTCTCTGTACTTCTGTGCCAGCAGTTTGACGGGGGGCTGGACCGGGGAGCTGTTTTTTGGAGAA	CASSLTGGWTGELFF	TCRBV27-01	TCRBJ02-02	0	0	304	0	10	6	11	1	2	7	1	3	3	4	10
AATGTGAACGCCTTGTTGCTGGGGGACTCGGCCCTCTATCTCTGTGCCAGCAGCGAACAGGGGACGAGGGAGCAGTACTTCGGGCCG	CASSEQGTREQYF	TCRBV05-06	TCRBJ02-07	0	0	72	0	10	20	6	0	2	1	1	0	1	4	10
AAGATCCAGCCCTCAGAACCCAGGGACTCAGCTGTGTACTTCTGTGCCAGCAGTTCTGGACAGGGGGACGGCTACACCTTCGGTTCG	CASSSGQGDGYTF	TCRBV12	TCRBJ01-02	0	0	44	0	10	5	5	1	5	1	0	0	0	4	10
CTGGAGTCGCCCAGCCCCAACCAGACCTCTCTGTACTTCTGTGCCAGCAGTTTATTCGGGGGTGGATACGAGCAGTACTTCGGGCCG	CASSLFGGGYEQYF	TCRBV27-01	TCRBJ02-07	0	0	16	0	10	6	5	0	0	0	2	1	1	4	10
CCGCTCAGGCTGGAGTTGGCTGCTCCCTCCCAGACATCTGTGTACTTCTGTGCCAGCAGACAGCGGGAGCTACAGTACTTCGGGCCG	CASRQRELQYF	TCRBV06-06	TCRBJ02-07	0	0	13	0	10	0	1	1	0	3	0	1	0	4	10
AAGATCCGGTCCACAAAGCTGGAGGACTCAGCCATGTACTTCTGTGCCAGCAGTGAAAGTGGTGACTATGGCTACACCTTCGGTTCG	CASSESGDYGYTF	TCRBV02-01	TCRBJ01-02	0	1	30	0	9	6	3	0	0	0	0	0	0	4	9
CAGCGCACACAGCAGGAGGACTCGGCCGTGTATCTCTGTGCCAGCAGCTCTCCAGACTATGGGGACTATGGCTACACCTTCGGTTCG	CASSSPDYGDYGYTF	TCRBV07-02	TCRBJ01-02	0	0	34	0	9	7	5	2	1	2	0	0	1	4	9
CTGAGTTCTAAGAAGCTCCTTCTCAGTGACTCTGGCTTCTATCTCTGTGCCTGGAGTGCCCGGAGCTATGGCTACACCTTCGGTTCG	CAWSARSYGYTF	TCRBV30-01	TCRBJ01-02	0	0	27	0	9	5	0	0	0	0	0	0	2	4	9
TCGCCCAGCCCCAACCAGACCTCTCTGTACTTCTGTGCCAGCAGTTTATTAGGGGGAATCGATAATCAGCCCCAGCATTTTGGTGAT	CASSLLGGIDNQPQHF	TCRBV27-01	TCRBJ01-05	0	0	27	0	9	10	4	3	1	0	0	0	0	4	9
AGCACCTTGGAGCTGGGGGACTCGGCCCTTTATCTTTGCGCCAGCAGCTTAATGGGTAGGGGAAGCTATGGCTACACCTTCGGTTCG	CASSLMGRGSYGYTF	TCRBV05-01	TCRBJ01-02	0	0	20	0	9	3	1	0	1	3	1	0	1	4	9
TCGGCCCAAAAGAACCCGACAGCTTTCTATCTCTGTGCCAGTAGTAGAGGGACTAGCGGGCTAACCTACGAGCAGTACTTCGGGCCG	CASSRGTSGLTYEQYF	TCRBV19-01	TCRBJ02-07	0	0	18	0	9	2	3	0	1	0	0	3	0	4	9
GAGTCGCCCAGCCCCAACCAGACCTCTCTGTACTTCTGTGCCAGCAGTGTCCAGACAGGGGGCTTCTACGAGCAGTACTTCGGGCCG	CASSVQTGGFYEQYF	TCRBV27-01	TCRBJ02-07	0	0	17	0	9	1	6	1	3	0	0	0	0	4	9
CGCACACAGCAGGAGGACTCGGCCGTGTATCTCTGTGCCAGCAGCTTAATTGGAAGACCTAGCACAGATACGCAGTATTTTGGCCCA	CASSLIGRPSTDTQYF	TCRBV07-02	TCRBJ02-03	0	0	16	0	9	4	2	1	2	0	0	0	0	4	9
CCGCTCAGGCTGCTGTCGGCTGCTCCCTCCCAGACATCTGTGTACTTCTGTGCCAGCAAAGGGGGCACTGAAGCTTTCTTTGGACAA	CASKGGTEAFF	TCRBV06-05	TCRBJ01-01	0	0	14	0	9	3	5	0	1	0	0	0	0	4	9
CACATCAATTCCCTGGAGCTTGGTGACTCTGCTGTGTATTTCTGTGCCAGCAGCCAAGGACAGGGACGGGGCTACACCTTCGGTTCG	CASSQGQGRGYTF	TCRBV03	TCRBJ01-02	0	0	11	0	9	2	0	0	0	0	0	0	0	4	9
GAGTCGCCCAGCCCCAACCAGACCTCTCTGTACTTCTGTGCCAGCAGTGGCTCCGGGACAGCCCCCTACGAGCAGTACTTCGGGCCG	CASSGSGTAPYEQYF	TCRBV27-01	TCRBJ02-07	0	45	20	0	8	5	4	1	2	2	0	1	0	4	8
CTGGAGTCGCCCAGCCCCAACCAGACCTCTCTGTACTTCTGTGCCAGCAGTTTCGTGGGGGGGGACACTGAAGCTTTCTTTGGACAA	CASSFVGGDTEAFF	TCRBV27-01	TCRBJ01-01	0	0	50	0	8	8	0	0	2	0	0	0	1	4	8
GCTGCTCCCTCCCAGACATCTGTGTACTTCTGTGCCAGCAGTTACTCTCTACAGGGGGCATATAATTCACCCCTCCACTTTGGGAAC	CASSYSLQGAYNSPLHF	TCRBV06	TCRBJ01-06	0	0	50	0	8	6	5	0	3	3	2	4	1	4	8
CACATCAATTCCCTGGAGCTTGGTGACTCTGCTGTGTATTTCTGTGCCAGCAGCAACGGACAGGGGCGCGGCTACACCTTCGGTTCG	CASSNGQGRGYTF	TCRBV03	TCRBJ01-02	0	0	41	0	8	6	2	0	6	0	0	0	0	4	8
GGGTTGGAGTCGGCTGCTCCCTCCCAAACATCTGTGTACTTCTGTGCCAGCAGCTCCGGGGCTAACTATGGCTACACCTTCGGTTCG	CASSSGANYGYTF	TCRBV06	TCRBJ01-02	0	0	32	0	8	6	3	0	1	0	0	2	0	4	8
ATCCAGCCCTCAGAACCCAGGGACTCAGCTGTGTACTTCTGTGCCAGCAGGCCGAGGAACTCTAACTATGGCTACACCTTCGGTTCG	CASRPRNSNYGYTF	TCRBV12	TCRBJ01-02	0	0	25	0	8	2	0	0	1	2	0	0	0	4	8
TCAGAACCCAGGGACTCAGCTGTGTACTTCTGTGCCAGCAGCAAGATGGTCCACCGAGGAGGGAGCACTGAAGCTTTCTTTGGACAA	CASSKMVHRGGSTEAFF	TCRBV12	TCRBJ01-01	0	0	22	0	8	3	3	2	2	0	0	0	0	4	8
ACGATTCAGCGCACAGAGCAGCGGGACTCAGCCATGTATCGCTGTGCCAGCAGCGCGGACAGAGATGAAAAACTGTTTTTTGGCAGT	CASSADRDEKLFF	TCRBV07-07	TCRBJ01-04	0	0	17	0	8	2	0	0	0	0	0	2	0	4	8
ACCTTGGAGCTGGGGGACTCGGCCCTTTATCTTTGCGCCAGCAGGGACACGGGACAGTCGAACACCGGGGAGCTGTTTTTTGGAGAA	CASRDTGQSNTGELFF	TCRBV05-01	TCRBJ02-02	0	0	11	0	8	5	4	0	0	0	0	0	0	4	8
GCCTTGGAGCTGGACGACTCGGCCCTGTATCTCTGTGCCAGCAGCTTGGCCGATACAGGGACCTACACTGAAGCTTTCTTTGGACAA	CASSLADTGTYTEAFF	TCRBV05-04	TCRBJ01-01	0	0	415	0	7	1	4	0	4	25	0	8	4	4	7
CTTCACATCAATTCCCTGGAGCTTGGTGACTCTGCTGTGTATTTCTGTGCCAGCAGCCAAAACATCTTTGAGCAGTTCTTCGGGCCA	CASSQNIFEQFF	TCRBV03	TCRBJ02-01	0	0	70	0	7	0	1	0	0	0	0	2	1	4	7
CTCAAGATCCAGCCTGCAAAGCTTGAGGACTCGGCCGTGTATCTCTGTGCCAGCAGCTTAGTGGGCACTGAAGCTTTCTTTGGACAA	CASSLVGTEAFF	TCRBV11-02	TCRBJ01-01	0	0	54	0	7	0	0	0	1	3	0	3	0	4	7
AACATGAGCTCCTTGGAGCTGGGGGACTCAGCCCTGTACTTCTGTGCCAGCAGCTTCTCCCTGAACACTGAAGCTTTCTTTGGACAA	CASSFSLNTEAFF	TCRBV13-01	TCRBJ01-01	0	0	44	0	7	3	2	1	0	4	0	0	1	4	7
TCGGCTGCTCCCTCCCAAACATCTGTGTACTTCTGTGCCAGCAGTGAGGAGCTAACGAGGGCTTACAATGAGCAGTTCTTCGGGCCA	CASSEELTRAYNEQFF	TCRBV06	TCRBJ02-01	0	0	30	0	7	3	2	0	2	0	0	2	0	4	7
ACTGTGACATCGGCCCAAAAGAACCCGACAGCTTTCTATCTCTGTGCCAGTAGTATGTCGGGGTATCAGCCCCAGCATTTTGGTGAT	CASSMSGYQPQHF	TCRBV19-01	TCRBJ01-05	0	0	27	0	7	1	0	2	0	0	0	1	0	4	7
CTGCAGCCAGAAGACTCAGCCCTGTATCTCTGCGCCAGCAGCCGCCAGCCGGGACAGGGCTCTGGAAACACCATATATTTTGGAGAG	CASSRQPGQGSGNTIYF	TCRBV04-01	TCRBJ01-03	0	0	26	0	7	7	1	0	1	0	0	1	2	4	7
ACTCTGAAGGTGCAGCCTGCAGAACTGGAGGATTCTGGAGTTTATTTCTGTGCCAGCAGCCAAGGGTACAAAGCTTTCTTTGGACAA	CASSQGYKAFF	TCRBV14-01	TCRBJ01-01	0	0	21	0	7	7	0	0	5	0	0	0	0	4	7
CAGGTAGTGCGAGGAGATTCGGCAGCTTATTTCTGTGCCAGCTCACCCCTCGCGGGACTGATCAATTCACCCCTCCACTTTGGGAAC	CASSPLAGLINSPLHF	TCRBV18-01	TCRBJ01-06	0	0	19	0	7	6	1	1	0	0	0	0	0	4	7
AGCTCTCTGGAGCTGGGGGACTCAGCTTTGTATTTCTGTGCCAGCAGCGGACCAGACAGGGCGAACACTGAAGCTTTCTTTGGACAA	CASSGPDRANTEAFF	TCRBV09-01	TCRBJ01-01	0	0	18	0	7	1	0	0	1	2	0	0	0	4	7
CTGACAGTGACCAGTGCCCATCCTGAAGACAGCAGCTTCTACATCTGCAGTGCTAGACGTGGGAACACTGAAGCTTTCTTTGGACAA	CSARRGNTEAFF	TCRBV20	TCRBJ01-01	0	0	18	0	7	2	1	0	1	0	0	0	0	4	7
ATCCAGCCCTCAGAACCCAGGGACTCAGCTGTGTACTTCTGTGCCAGCAGTTTGGGGGGGAATAATGAAAAACTGTTTTTTGGCAGT	CASSLGGNNEKLFF	TCRBV12	TCRBJ01-04	0	0	17	0	7	1	3	0	1	1	0	0	0	4	7
GCTACGAAGCTTGAGGATTCAGCAGTGTATTTTTGTGCCAGCACCGTGTTAGCGGGAGGGTCCTACAATGAGCAGTTCTTCGGGCCA	CASTVLAGGSYNEQFF	TCRBV16-01	TCRBJ02-01	0	0	15	0	7	3	2	0	2	0	0	0	0	4	7
ACCTTGGAGCTGGGGGACTCGGCCCTTTATCTTTGCGCCAGCAGCTTGTTTGACAGCGGTTCGACCCACGAGCAGTACTTCGGGCCG	CASSLFDSGSTHEQYF	TCRBV05-01	TCRBJ02-07	0	0	14	0	7	8	5	0	1	0	0	0	0	4	7
CGCACACAGCAGGAGGACTCGGCCGTGTATCTCTGTGCCAGCAGCTTAGTACGAGGCGCAGGGGGCACTGAAGCTTTCTTTGGACAA	CASSLVRGAGGTEAFF	TCRBV07-02	TCRBJ01-01	0	0	13	0	7	6	1	1	2	1	0	0	0	4	7
CCCTCAGAACCCAGGGACTCAGCTGTGTACTTCTGTGCCAGCAGTTCCCGGGGTGAGAGGGGCGATCAGCCCCAGCATTTTGGTGAT	CASSSRGERGDQPQHF	TCRBV12	TCRBJ01-05	0	0	12	0	7	8	1	2	4	0	0	0	1	4	7
AAGATCCAGCGCACACAGCAGGAGGACTCCGCCGTGTATCTCTGTGCCAGCAGCTACTCCCAAAACTATGGCTACACCTTCGGTTCG	CASSYSQNYGYTF	TCRBV07-08	TCRBJ01-02	0	0	11	0	7	5	0	0	0	0	0	0	0	4	7
GCCTTGTTGCTGGGGGACTCGGCCCTGTATCTCTGTGCCAGCAGCTTGGATGCAGGGACGAGCTCCTACGAGCAGTACTTCGGGCCG	CASSLDAGTSSYEQYF	TCRBV05-05	TCRBJ02-07	0	0	11	0	7	1	0	0	1	0	0	0	0	4	7
ATCCAGCCCTCAGAACCCAGGGACTCAGCTGTGTACTTCTGTGCCAGCAGTGCGGGCCCGACATTTGGAGGCTACACCTTCGGTTCG	CASSAGPTFGGYTF	TCRBV12	TCRBJ01-02	0	0	9	0	7	7	3	1	3	0	0	0	0	4	7
CTGAGTTCTAAGAAGCTCCTTCTCAGTGACTCTGGCTTCTATCTCTGTGCCTCTACTGCCCCGCAGGTCGGAGCTTTCTTTGGACAA	CASTAPQVGAFF	TCRBV30-01	TCRBJ01-01	0	0	6	0	7	0	0	0	0	0	0	0	0	4	7
ATCCAGCCCTCAGAACCCAGGGACTCAGCTGTGTACTTCTGTGCCAGCAGCAGGGTGGAATTATACAATGAGCAGTTCTTCGGGCCA	CASSRVELYNEQFF	TCRBV12	TCRBJ02-01	0	0	0	0	7	1	2	0	1	0	0	0	0	4	7
ACTCTGACAGTGACCAGTGCCCATCCTGAAGACAGCAGCTTCTACATCTGCAGTGCCCAGGGGCCCCGTGAAGCTTTCTTTGGACAA	CSAQGPREAFF	TCRBV20-01	TCRBJ01-01	0	0	37	0	6	2	4	0	3	0	0	0	0	4	6
CTGGAGTCGCCCAGCCCCAACCAGACCTCTCTGTACTTCTGTGCCAGCAGTTCCTTTGGAGGGGGCTATGGCTACACCTTCGGTTCG	CASSSFGGGYGYTF	TCRBV27-01	TCRBJ01-02	0	0	37	0	6	4	2	1	2	0	1	0	1	4	6
ACCCTGCAGCCAGAAGACTCGGCCCTGTATCTCTGTGCCAGCAGTCAGAGCACAGGTTCCCAGGTTGATGAGCAGTTCTTCGGGCCA	CASSQSTGSQVDEQFF	TCRBV04-02	TCRBJ02-01	0	0	36	0	6	7	2	0	1	0	0	0	0	4	6
CACACCCTGCAGCCAGAAGACTCGGCCCTGTATCTCTGTGCCAGCAGCCAAGATCGAGCGGGATCCTATGGCTACACCTTCGGTTCG	CASSQDRAGSYGYTF	TCRBV04-02	TCRBJ01-02	0	0	33	0	6	6	2	0	2	1	0	0	0	4	6
TTGGCTGCTCCCTCCCAGACATCTGTGTACTTCTGTGCCAGCAGTCTCAGGGGACAGGCCGGAGATCAGCCCCAGCATTTTGGTGAT	CASSLRGQAGDQPQHF	TCRBV06-06	TCRBJ01-05	0	0	23	0	6	10	8	0	5	0	0	0	0	4	6
CAGCGCACACAGCAGGAGGACTCGGCCGTGTATCTCTGTGCCAGCAGCTACTCCGGACAGAAGCAAGAGACCCAGTACTTCGGGCCA	CASSYSGQKQETQYF	TCRBV07-02	TCRBJ02-05	0	0	20	0	6	3	2	0	1	3	0	2	0	4	6
GTGACATCGGCCCAAAAGAACCCGACAGCTTTCTATCTCTGTGCCAGTAGTATCGGGGGGACTTCCTACGAGCAGTACTTCGGGCCG	CASSIGGTSYEQYF	TCRBV19-01	TCRBJ02-07	0	0	20	0	6	8	1	1	1	1	2	0	0	4	6
CTGACCCTGGAGTCTGCCAGGCCCTCACATACCTCTCAGTACCTCTGTGCCAGCAGTCAGGGGACCAGCGAAGCTTTCTTTGGACAA	CASSQGTSEAFF	TCRBV25-01	TCRBJ01-01	0	0	19	0	6	6	9	3	3	0	0	1	0	4	6
CGCACAGAGCAGGGGGACTCGGCCATGTATCTCTGTGCCAGCAGCCGCGGCGGGGGTTGGTCGGAAAACACCATATATTTTGGAGAG	CASSRGGGWSENTIYF	TCRBV07-09	TCRBJ01-03	0	0	16	0	6	5	3	0	0	1	0	0	0	4	6
AGCTCTCTGGAGCTGGGGGACTCAGCTTTGTATTTCTGTGCCAGCAGCGTAGGGTCATGGGATAACACTGAAGCTTTCTTTGGACAA	CASSVGSWDNTEAFF	TCRBV09-01	TCRBJ01-01	0	0	15	0	6	2	0	0	0	0	0	0	0	4	6
ACTCTGAAGGTGCAGCCTGCAGAACTGGAGGATTCTGGAGTTTATTTCTGTGCCAGCAGCCAAGGCCACGAGCAGTACTTCGGGCCG	CASSQGHEQYF	TCRBV14-01	TCRBJ02-07	0	0	14	0	6	7	0	2	3	0	0	0	0	4	6
CTCAGGCTGCTGTCGGCTGCTCCCTCCCAGACATCTGTGTACTTCTGTGCCAGTGGGGGGCGCCTCGCTGAAGCTTTCTTTGGACAA	CASGGRLAEAFF	TCRBV06-05	TCRBJ01-01	0	0	10	0	6	0	0	0	1	0	0	2	0	4	6
ACCCTGCAGCCAGAAGACTCGGCCCTGTATCTCTGTGCCAGCAGCCAAGGGGACGGGGGTTCCTACAATGAGCAGTTCTTCGGGCCA	CASSQGDGGSYNEQFF	TCRBV04-02	TCRBJ02-01	0	0	6	0	6	1	3	0	1	0	0	0	0	4	6
CAGCCCTCAGAACCCAGGGACTCAGCTGTGTACTTCTGTGCCAGCAGTTTAAGCGGGGAGGGTTACACTGAAGCTTTCTTTGGACAA	CASSLSGEGYTEAFF	TCRBV12	TCRBJ01-01	0	0	6	0	6	0	1	0	4	0	0	0	0	4	6
CTGTCGGCTGCTCCCTCCCAGACATCTGTGTACTTCTGTGCCAGCAGTTACGGGTTGGGGGTAGACTCACCCCTCCACTTTGGGAAC	CASSYGLGVDSPLHF	TCRBV06-05	TCRBJ01-06	0	0	6	0	6	2	1	2	0	0	0	0	0	4	6
ATCAATTCCCTGGAGCTTGGTGACTCTGCTGTGTATTTCTGTGCCAGCAGCCAAGTAATAGGCGCCCTCGAGCAGTACTTCGGGCCG	CASSQVIGALEQYF	TCRBV03	TCRBJ02-07	0	0	3	0	6	2	1	0	1	0	0	0	0	4	6
ACATCGGCCCAAAAGAACCCGACAGCTTTCTATCTCTGTGCCAGTAGTGCCGACAGGGGGCTGGCGGAGACCCAGTACTTCGGGCCA	CASSADRGLAETQYF	TCRBV19-01	TCRBJ02-05	0	0	2	0	6	0	0	0	0	0	0	1	0	4	6
GGGGACTCAGCCGTGTATCTCCGTGCCAGCAGCATACCGGGACCGGGGCTGACTTGGCGGGATGACACTGAAGCTTTCTTTGGACAA	RASSIPGPGLTWRDDTEAFF	TCRBV07-03	TCRBJ01-01	0	0	2	0	6	0	0	0	2	0	0	0	0	4	6
ACTCTGAAGGTGCAGCCTGCAGAACTGGAGGATTCTGGAGTTTATTTCTGTGCCAGCAGCCAAGGGGAAACCCAGTACTTCGGGCCA	CASSQGETQYF	TCRBV14-01	TCRBJ02-05	0	0	0	0	6	1	0	0	0	0	0	0	0	4	6
TCCACGGAGTCAGGGGACACAGCACTGTATTTCTGTGCCAGCAGCAAACACCTTAAGGTAGCCAAAAACATTCAGTACTTCGGCGCC	CASSKHLKVAKNIQYF	TCRBV21-01	TCRBJ02-04	0	0	10	0	8	2	12	3	3	0	0	3	1	6	8
TCGCCCAGCCCCAACCAGACCTCTCTGTACTTCTGTGCCAGCAGTTCTTTTTGGGAGGCAGGGAATCAGCCCCAGCATTTTGGTGAT	CASSSFWEAGNQPQHF	TCRBV27-01	TCRBJ01-05	0	0	0	0	8	0	1	0	0	0	0	1	0	6	8
CAGCGCACAGAGCGGGGGGACTCAGCCGTGTATCTCTGTGCCAGCAGCCCCCGGCCCCAGGGGAACACTGAAGCTTTCTTTGGACAA	CASSPRPQGNTEAFF	TCRBV07-03	TCRBJ01-01	0	0	1	0	7	0	1	0	0	2	2	2	0	6	7
GAGTCGCCCAGCCCCAACCAGACCTCTCTGTACTTCTGTGCCAGCAGTTTCTCCGGTCCCCGGGGCACTGAAGCTTTCTTTGGACAA	CASSFSGPRGTEAFF	TCRBV27-01	TCRBJ01-01	0	0	0	0	7	9	13	2	0	0	2	4	0	6	7
CTCACTGTGACATCGGCCCAAAAGAACCCGACAGCTTTCTATCTCTGTGCCAGTAATCAGGAAAATCAGCCCCAGCATTTTGGTGAT	CASNQENQPQHF	TCRBV19-01	TCRBJ01-05	0	0	11	0	6	6	12	4	3	1	1	21	4	6	6
CGGTCCACAAAGCTGGAGGACTCAGCCATGTACTTCTGTGCCAGAGGGGAGGGAGACCGTGGCAACTATGGCTACACCTTCGGTTCG	CARGEGDRGNYGYTF	TCRBV02-01	TCRBJ01-02	0	0	4	0	6	11	6	2	3	1	1	0	0	6	6
GAGATCCAGCGCACAGAGCAGGGGGACTCGGCCATGTATCTCTGTGCCAGCAGGAGGGTTATGAATTCACCCCTCCACTTTGGGAAC	CASRRVMNSPLHF	TCRBV07-09	TCRBJ01-06	0	0	2	0	6	6	23	6	6	0	0	0	0	6	6
CACGCCCTGCAGCCAGAAGACTCAGCCCTGTATCTCTGCGCCAGCAGCCAAGAGCCGGCGGCCCCAGGGAAGCTGTTTTTTGGAGAA	CASSQEPAAPGKLFF	TCRBV04-01	TCRBJ02-02	0	0	1	0	6	3	1	0	0	0	0	0	0	6	6
CTGTCGGCTGCTCCCTCCCAGACATCTGTGTACTTCTGTGCCAGCAGCCACGCCGTTGATAGGTACGAAAAACTGTTTTTTGGCAGT	CASSHAVDRYEKLFF	TCRBV06-05	TCRBJ01-04	0	0	1	0	6	2	4	1	1	0	0	0	0	6	6
GTGAACGCCTTGTTGCTGGGGGACTCGGCCCTGTATCTCTGTGCCAGCAGCTTGGATACGAACAATCAGCCCCAGCATTTTGGTGAT	CASSLDTNNQPQHF	TCRBV05-05	TCRBJ01-05	0	0	1	0	6	3	2	0	0	1	1	4	2	6	6
AAGCTCCTTCTCAGTGACTCTGGCTTCTATCTCTGTGCCTGGAGTGTACAGAGGACAGGGGGCTCCTATGGCTACACCTTCGGTTCG	CAWSVQRTGGSYGYTF	TCRBV30-01	TCRBJ01-02	0	0	NA	0	7	0	0	NA	NA	NA	0	0	NA	7	7
CGCACACAGCAGGAGGACTCGGCCGTGTATCTCTGTGCCAGCAGCTTACTTAGTGGAGGCCGAAATTCACCCCTCCACTTTGGGAAC	CASSLLSGGRNSPLHF	TCRBV07-02	TCRBJ01-06	0	0	NA	0	6	0	1	NA	NA	NA	0	0	NA	7	6
CTGAAGATCCGGTCCACAAAGCTGGAGGACTCAGCCATGTACTTCTGTGCCAGCAGTGAAGAGCGGAGGGAGCAGTACTTCGGGCCG	CASSEERREQYF	TCRBV02-01	TCRBJ02-07	NA	0	NA	0	24	18	5	21	15	NA	0	0	0	8	24
CACACCCTGCAGCCAGAAGACTCGGCCCTGTATCTCTGTGCCAGCAGCCAAGACAGGGGAGGCGATCAGCCCCAGCATTTTGGTGAT	CASSQDRGGDQPQHF	TCRBV04-02	TCRBJ01-05	NA	0	NA	0	9	2	2	NA	NA	NA	0	0	NA	9	9
ATCCTGGAGTCGCCCAGCCCCAACCAGACCTCTCTGTACTTCTGTGCCAGCAGTCATGGAGGCAATCAGCCCCAGCATTTTGGTGAT	CASSHGGNQPQHF	TCRBV27-01	TCRBJ01-05	NA	0	NA	0	8	4	0	NA	NA	NA	0	0	NA	9	8

## Sheet: Table S7c
Supplementary Table 7c. All clonotypes expanding over dose 2.
Prevalent clonotypes
cdr3_b_nt	cdr3_b_aa	v_b_gene	j_b_gene	blood_d0	blood_d10	lesion	skin_d0	skin_d10	skin_d30	skin_d40	skin_d180	skin_d190	arm_d0	arm_d10	arm_d40	arm_d190	person	fold_d1	fold_d2
TCTCTGGAGCTGGGGGACTCAGCTTTGTATTTCTGTGCCAGCAGCGTAGCCGGGACAGGTACTAATGAAAAACTGTTTTTTGGCAGT	CASSVAGTGTNEKLFF	TCRBV09-01	TCRBJ01-04	0	0	22	11	5	1	6	1	1	0	0	3	0	1	0.454545	6
AGGATCCAGCAGGTAGTGCGAGGAGATTCGGCAGCTTATTTCTGTGCCAGCTCACCGCCGACGGGGGATAGCCTCCACTTTGGGAAC	CASSPPTGDSLHF	TCRBV18-01	TCRBJ01-06	0	0	0	3	5	1	6	2	0	0	0	0	0	2	1.66667	6
CACATCAATTCCCTGGAGCTTGGTGACTCTGCTGTGTATTTCTGTGCCAGCAGCCCTAAGGCATTCGACGAGCAGTACTTCGGGCCG	CASSPKAFDEQYF	TCRBV03	TCRBJ02-07	0	0	NA	1	5	1	10	0	0	NA	0	0	0	3	5	10
ACAAAGCTGGAGGACTCAGCCATGTACTTCTGTGCCAGTGGCGGACCGGGACAGGGTGGGTTCGGGTATGGCTACACCTTCGGTTCG	CASGGPGQGGFGYGYTF	TCRBV02-01	TCRBJ01-02	0	0	109	2	1	1	7	0	0	10	0	4	5	4	0.5	7
CAGCCCTCAGAACCCAGGGACTCAGCTGTGTACTTCTGTGCCAGCAGTTTTTCGGCAAGGATCTCCTACGAGCAGTACTTCGGGCCG	CASSFSARISYEQYF	TCRBV12	TCRBJ02-07	0	0	6	3	0	1	7	0	0	6	1	1	0	4	0	7
ATCCAGCGCACACAGCAGGAGGACTCGGCCGTGTATCTCTGTGCCAGCAGCTTATGGGACAGGGACGAAAAACTGTTTTTTGGCAGT	CASSLWDRDEKLFF	TCRBV07-02	TCRBJ01-04	0	0	9	1	0	1	6	0	0	5	0	0	1	4	0	6
CAGCGCACACAGCAGGAGGACTCCGCCGTGTATCTCTGTGCCAGCAGCTTAGGACAAACGGCTAATGAAAAACTGTTTTTTGGCAGT	CASSLGQTANEKLFF	TCRBV07-08	TCRBJ01-04	0	0	11	8	4	3	66	22	24	1	0	6	0	6	0.5	22
CTCAGGCTGGAGTCGGCTGCTCCCTCCCAGACATCTGTGTACTTCTGTGCCAGCAGCGGACCGGGAAACACCATATATTTTGGAGAG	CASSGPGNTIYF	TCRBV06-01	TCRBJ01-03	0	0	4	1	2	1	13	3	4	0	1	11	0	6	2	13
ATCAATTCCCTGGAGCTTGGTGACTCTGCTGTGTATTTCTGTGCCAGCAGCCGAGAACAGGGGGACTATGGCTACACCTTCGGTTCG	CASSREQGDYGYTF	TCRBV03	TCRBJ01-02	0	0	16	2	0	1	12	1	8	0	0	0	0	6	0	12
GTGAACGCCTTGGAGCTGGACGACTCGGCCCTGTATCTCTGTGCCAGCGCACCACAGGGTCGCTCCTACGAGCAGTACTTCGGGCCG	CASAPQGRSYEQYF	TCRBV05-04	TCRBJ02-07	0	0	3	5	7	5	45	5	10	1	0	3	0	6	1.4	9
CTGAATGTGAACGCCTTGTTGCTGGGGGACTCGGCCCTCTATCTCTGTGCCAGCAGTCCCGGGAGAGCTGAGCAGTTCTTCGGGCCA	CASSPGRAEQFF	TCRBV05-06	TCRBJ02-01	0	0	140	43	21	13	113	30	34	4	2	15	2	6	0.488372	8.69231
GTGACATCGGCCCAAAAGAACCCGACAGCTTTCTATCTCTGTGCCAGTAGTGAGGCCCCCCTGAACACTGAAGCTTTCTTTGGACAA	CASSEAPLNTEAFF	TCRBV19-01	TCRBJ01-01	0	0	7	1	6	2	17	2	5	3	1	4	1	6	6	8.5
ACAGTGACCAGTGCCCATCCTGAAGACAGCAGCTTCTACATCTGCAGTGCCCTTCATGAGACAGACACTGAAGCTTTCTTTGGACAA	CSALHETDTEAFF	TCRBV20	TCRBJ01-01	0	0	0	1	1	2	17	4	0	0	0	5	0	6	1	8.5
AAGATCCGGTCCACAAAGCTGGAGGACTCAGCCATGTACTTCTGTGCCAGCAGTGAAGGGGTAGCCTACGAGCAGTACTTCGGGCCG	CASSEGVAYEQYF	TCRBV02-01	TCRBJ02-07	0	0	25	33	14	10	83	12	20	3	4	89	6	6	0.424242	8.3
AATGTGAACGCCTTGGAGCTGGACGACTCGGCCCTGTATCTCTGTGCCAGTAACAGGGGGGGTTCCTATGGCTACACCTTCGGTTCG	CASNRGGSYGYTF	TCRBV05-04	TCRBJ01-02	0	0	6	5	2	1	8	1	0	1	0	2	0	6	0.4	8
CTGACGATCCAGCGCACAGAGCAGCGGGACTCGGCCATGTATCGCTGTGCCAGCAGCTCTGGTAGGACTGAAGCTTTCTTTGGACAA	CASSSGRTEAFF	TCRBV07-06	TCRBJ01-01	0	0	3	2	2	1	8	4	1	0	0	0	0	6	1	8
CTGAATGTGAACGCCTTGTTGCTGGGGGACTCGGCCCTCTATCTCTGTGCCAGCAGCCCAGGTCGGGGGCCCCAGCATTTTGGTGAT	CASSPGRGPQHF	TCRBV05-06	TCRBJ01-05	0	0	81	10	26	8	61	16	22	0	3	5	5	6	2.6	7.625
ATCCGCTCACCAGGCCTGGGGGACGCAGCCATGTACCTGTGTGCCACCAGAGAGACAGACCAGAACACTGAAGCTTTCTTTGGACAA	CATRETDQNTEAFF	TCRBV15-01	TCRBJ01-01	0	0	7	1	0	1	7	0	0	0	0	5	2	6	0	7
AGGCTGGAGTTGGCTGCTCCCTCCCAGACATCTGTGTACTTCTGTGCCAGCAGTTACCCCTCGGGGGACGTTTGCACCTTCGGTTCG	CASSYPSGDVCTF	TCRBV06-06	TCRBJ01-02	0	0	4	3	3	1	7	0	3	3	0	6	0	6	1	7
CCTGCAGAGCTTGGGGACTCGGCCGTGTATCTCTGTGCCAGCAGCTTAGGGGGGACAGGGGCACGAGATGAGCAGTTCTTCGGGCCA	CASSLGGTGARDEQFF	TCRBV11-03	TCRBJ02-01	0	0	1	1	2	1	7	0	2	0	1	3	1	6	2	7
CTGAGCTCTCTGGAGCTGGGGGACTCAGCTTTGTATTTCTGTGCCAGCAGCGATGGACTTGCTCCCTACGAGCAGTACTTCGGGCCG	CASSDGLAPYEQYF	TCRBV09-01	TCRBJ02-07	0	0	19	2	5	3	19	4	3	0	0	4	0	6	2.5	6.33333
GTGAGCACCTTGGAGCTGGGGGACTCGGCCCTTTATCTTTGCGCCAGCAGCTTCCGGTCGGTCCAAGAGACCCAGTACTTCGGGCCA	CASSFRSVQETQYF	TCRBV05-01	TCRBJ02-05	0	0	15	5	3	1	6	7	2	0	0	2	0	6	0.6	6
AAGATCCAGCCTGCAAAGCTTGAGGACTCGGCCGTGTATCTCTGTGCCAGCAGCTTAGATTCCGGCAGTCGAGCTTTCTTTGGACAA	CASSLDSGSRAFF	TCRBV11-02	TCRBJ01-01	0	0	8	4	1	1	6	0	0	0	0	0	0	6	0.25	6
AGGCTGGAGTCGGCTGCTCCCTCCCAGACATCTGTGTACTTCTGTGCCAGCATCCCTCAGGGGTATTCACCCCTCCACTTTGGGAAC	CASIPQGYSPLHF	TCRBV06-01	TCRBJ01-06	0	0	5	3	0	1	6	0	0	0	0	0	0	6	0	6
CTACACACCCTGCAGCCAGAAGACTCGGCCCTGTATCTCTGCGCCAGCAGCCCAGGCGGGGGTAACACTGAAGCTTTCTTTGGACAA	CASSPGGGNTEAFF	TCRBV04-03	TCRBJ01-01	0	0	5	1	1	1	6	0	2	0	4	1	0	6	1	6
CTGAAGATCCAGCCCTCAGAACCCAGGGACTCAGCTGTGTACTTCTGTGCCAGCAGCCAGACCCGTTCGGGACTGTTTTTTGGCAGT	CASSQTRSGLFF	TCRBV12	TCRBJ01-04	0	0	4	6	2	1	6	1	4	0	0	0	0	6	0.333333	6
ATCCTGGAGTCGCCCAGCCCCAACCAGACCTCTCTGTACTTCTGTGCCAGCAGTTTATTGGGGGACTCACCCCTCCACTTTGGGAAC	CASSLLGDSPLHF	TCRBV27-01	TCRBJ01-06	0	0	1	3	0	1	6	0	3	0	0	12	1	6	0	6
AACGCCTTGTTGCTGGGGGACTCGGCCCTGTATCTCTGTGCCAGCACCTATCGGGACAGGGTATACTCACCCCTCCACTTTGGGAAC	CASTYRDRVYSPLHF	TCRBV05-05	TCRBJ01-06	0	0	1	2	4	2	12	0	6	0	0	1	0	6	2	6
TCGGCTGCTCCCTCCCAGACATCTGTGTACTTCTGTGCCATCCTCAACAGCGTAGCCGATTTGAACACTGAAGCTTTCTTTGGACAA	CAILNSVADLNTEAFF	TCRBV06	TCRBJ01-01	0	0	0	9	0	1	6	1	3	0	0	0	0	6	0	6
CTGAAGATCCGGTCCACAAAGCTGGAGGACTCAGCCATGTACTTCTGTGCCAGCAGTGAACTCACCGGGGAGCTGTTTTTTGGAGAA	CASSELTGELFF	TCRBV02-01	TCRBJ02-02	NA	0	NA	7	30	2	21	55	21	NA	0	0	0	8	4.28571	10.5
CACGCCCTGCAGCCAGAAGACTCAGCCCTGTATCTCTGCGCCAGCAGCCAAGATGGTCAGGGAGGAGAAAAACTGTTTTTTGGCAGT	CASSQDGQGGEKLFF	TCRBV04-01	TCRBJ01-04	NA	0	NA	1	3	1	7	10	13	NA	0	0	0	8	3	7
AAGAAGCTCCTTCTCAGTGACTCTGGCTTCTATCTCTGTGCCTGGAGTGTGGGGCCGGGGGCCTATCAGCCCCAGCATTTTGGTGAT	CAWSVGPGAYQPQHF	TCRBV30-01	TCRBJ01-05	NA	0	NA	10	9	1	13	NA	NA	NA	9	9	NA	9	0.9	13
AACGCCTTGGAGCTGGACGACTCGGCCCTGTATCTCTGTGCCAGCAGACACGGGACTAGCGGGAATCAAGAGCAGTACTTCGGGCCG	CASRHGTSGNQEQYF	TCRBV05-04	TCRBJ02-07	NA	0	NA	15	11	2	14	NA	NA	NA	0	0	NA	9	0.733333	7
Elicited clonotypes
cdr3_b_nt	cdr3_b_aa	v_b_gene	j_b_gene	blood_d0	blood_d10	lesion	skin_d0	skin_d10	skin_d30	skin_d40	skin_d180	skin_d190	arm_d0	arm_d10	arm_d40	arm_d190	person	fold_d1	fold_d2
GAGTCGCCCAGCCCCAACCAGACCTCTCTGTACTTCTGTGCCAGCAGTGTCCAGACAGGGGGCTTCTACGAGCAGTACTTCGGGCCG	CASSVQTGGFYEQYF	TCRBV27-01	TCRBJ02-07	0	0	17	0	9	1	6	1	3	0	0	0	0	4	9	6
GTGACATCGGCCCAAAAGAACCCGACAGCTTTCTATCTCTGTGCCAGTAGTATCTGGGGGGGTAATTCACCCCTCCACTTTGGGAAC	CASSIWGGNSPLHF	TCRBV19-01	TCRBJ01-06	0	0	0	0	2	1	12	1	3	0	0	0	0	6	2	12
ACGATCCAGCGCACAGAGCAGCGGGACTCGGCCATGTATCGCTGTGCCAGCAGCTTATCTTCTGGAAACACCATATATTTTGGAGAG	CASSLSSGNTIYF	TCRBV07-06	TCRBJ01-03	0	0	6	0	1	1	9	0	0	0	0	1	0	6	1	9
GGGTTGGAGTCGGCTGCTCCCTCCCAAACATCTGTGTACTTCTGTGCCAGCAGACCTTGGTTGAGAGAGACCCAGTACTTCGGGCCA	CASRPWLRETQYF	TCRBV06	TCRBJ02-05	0	0	0	0	3	1	9	0	0	0	0	0	0	6	3	9
TCCACGGAGTCAGGGGACACAGCACTGTATTTCTGTGCCAGCAGCAAACACCTTAAGGTAGCCAAAAACATTCAGTACTTCGGCGCC	CASSKHLKVAKNIQYF	TCRBV21-01	TCRBJ02-04	0	0	10	0	8	2	12	3	3	0	0	3	1	6	8	6
CTACACACCCTGCAGCCAGAAGACTCGGCCCTGTATCTCTGCGCCAGCAGCAACAGGGGGCTTAATTCACCCCTCCACTTTGGGAAC	CASSNRGLNSPLHF	TCRBV04-03	TCRBJ01-06	0	0	1	0	3	1	6	0	0	1	0	0	0	6	3	6
AGTTCTAAGAAGCTCCTTCTCAGTGACTCTGGCTTCTATCTCTGTGCCTGGGGCGGGGACCCGGGATATGGCTACACCTTCGGTTCG	CAWGGDPGYGYTF	TCRBV30-01	TCRBJ01-02	NA	0	NA	0	0	1	8	NA	NA	NA	0	1	NA	9	0	8

[truncated: 3 more sheets: Table S8, Table S9, Table S10]
