# Supplementary material for: Expansion of the HSV-2–specific T cell repertoire in skin after immunotherapeutic HSV-2 vaccine
Source: JCI Insight. 2024 Jun 18;9(14):e179010. doi: 10.1172/jci.insight.179010 (PMC11383358; doi:10.1172/jci.insight.179010)
Supplement: Supporting data values [file jciinsight-9-179010-s159.xlsx]

## Sheet: Fig 1b
Figure 1b
id	cd	day	cells	time	x_plot
1	4	control0	2	arm	0.5
1	4	lesion	273	lesion	1.5
1	4	d0	99	0	3
1	4	d10	106	10	4
1	4	d30	86	30	5
1	4	d40	64	40	6
1	4	d180	45	180	7
1	4	d190	63	190	8
1	4	control10	72	10	9
1	4	control40	103	40	10
1	4	control190	38	190	11
2	4	control0	5	arm	0.5
2	4	lesion	159	lesion	1.5
2	4	d0	124	0	3
2	4	d10	90	10	4
2	4	d30	30	30	5
2	4	d40	41	40	6
2	4	d180	72	180	7
2	4	d190	67	190	8
2	4	control10	8	10	9
2	4	control40	62	40	10
2	4	control190	9	190	11
4	4	control0	22	arm	0.5
4	4	lesion	306	lesion	1.5
4	4	d0	27	0	3
4	4	d10	52	10	4
4	4	d30	45	30	5
4	4	d40	64	40	6
4	4	d180	73	180	7
4	4	d190	98	190	8
4	4	control10	80	10	9
4	4	control40	23	40	10
4	4	control190	65	190	11
6	4	control0	20	arm	0.5
6	4	lesion	193	lesion	1.5
6	4	d0	81	0	3
6	4	d10	103	10	4
6	4	d30	65	30	5
6	4	d40	70	40	6
6	4	d180	89	180	7
6	4	d190	45	190	8
6	4	control10	30	10	9
6	4	control40	94	40	10
6	4	control190	83	190	11
5	4	control0	32	arm	0.5
5	4	lesion	NA	lesion	1.5
5	4	d0	23	0	3
5	4	d10	20	10	4
5	4	d30	50	30	5
5	4	d40	16	40	6
5	4	d180	140	180	7
5	4	d190	27	190	8
5	4	control10	103	10	9
5	4	control40	28	40	10
5	4	control190	25	190	11
3	4	control0	6	arm	0.5
3	4	lesion	NA	lesion	1.5
3	4	d0	56	0	3
3	4	d10	41	10	4
3	4	d30	41	30	5
3	4	d40	29	40	6
3	4	d180	25	180	7
3	4	d190	51	190	8
3	4	control10	17	10	9
3	4	control40	14	40	10
3	4	control190	49	190	11
8	4	control0	10	arm	0.5
8	4	lesion	NA	lesion	1.5
8	4	d0	51	0	3
8	4	d10	44	10	4
8	4	d30	40	30	5
8	4	d40	15	40	6
8	4	d180	26	180	7
8	4	d190	35	190	8
8	4	control10	6	10	9
8	4	control40	59	40	10
8	4	control190	8	190	11
7	4	control0	24	arm	0.5
7	4	lesion	NA	lesion	1.5
7	4	d0	52	0	3
7	4	d10	49	10	4
7	4	d30	33	30	5
7	4	d40	43	40	6
7	4	d180	58	180	7
7	4	d190	NA	190	8
7	4	control10	30	10	9
7	4	control40	29	40	10
7	4	control190	NA	190	11
9	4	control0	8	arm	0.5
9	4	lesion	NA	lesion	1.5
9	4	d0	52	0	3
9	4	d10	81	10	4
9	4	d30	88	30	5
9	4	d40	94	40	6
9	4	d180	NA	180	7
9	4	d190	NA	190	8
9	4	control10	14	10	9
9	4	control40	36	40	10
9	4	control190	NA	190	11

## Sheet: Fig 1c
Figure 1c
id	cd	day	cells	time	x_plot
1	8	control0	1	arm	0.5
1	8	lesion	110	lesion	1.5
1	8	d0	50	0	3
1	8	d10	29	10	4
1	8	d30	35	30	5
1	8	d40	35	40	6
1	8	d180	12	180	7
1	8	d190	20	190	8
1	8	control10	25	10	9
1	8	control40	45	40	10
1	8	control190	6	190	11
2	8	control0	3	arm	0.5
2	8	lesion	82	lesion	1.5
2	8	d0	17	0	3
2	8	d10	33	10	4
2	8	d30	15	30	5
2	8	d40	21	40	6
2	8	d180	30	180	7
2	8	d190	20	190	8
2	8	control10	1	10	9
2	8	control40	33	40	10
2	8	control190	2	190	11
4	8	control0	6	arm	0.5
4	8	lesion	173	lesion	1.5
4	8	d0	24	0	3
4	8	d10	11	10	4
4	8	d30	14	30	5
4	8	d40	18	40	6
4	8	d180	17	180	7
4	8	d190	17	190	8
4	8	control10	24	10	9
4	8	control40	3	40	10
4	8	control190	23	190	11
6	8	control0	9	arm	0.5
6	8	lesion	29	lesion	1.5
6	8	d0	23	0	3
6	8	d10	33	10	4
6	8	d30	19	30	5
6	8	d40	21	40	6
6	8	d180	28	180	7
6	8	d190	18	190	8
6	8	control10	13	10	9
6	8	control40	19	40	10
6	8	control190	36	190	11
5	8	control0	3	arm	0.5
5	8	lesion	NA	lesion	1.5
5	8	d0	18	0	3
5	8	d10	28	10	4
5	8	d30	22	30	5
5	8	d40	16	40	6
5	8	d180	45	180	7
5	8	d190	8	190	8
5	8	control10	64	10	9
5	8	control40	4	40	10
5	8	control190	7	190	11
3	8	control0	5	arm	0.5
3	8	lesion	NA	lesion	1.5
3	8	d0	25	0	3
3	8	d10	8	10	4
3	8	d30	13	30	5
3	8	d40	103	40	6
3	8	d180	7	180	7
3	8	d190	10	190	8
3	8	control10	6	10	9
3	8	control40	4	40	10
3	8	control190	14	190	11
8	8	control0	6	arm	0.5
8	8	lesion	NA	lesion	1.5
8	8	d0	35	0	3
8	8	d10	13	10	4
8	8	d30	19	30	5
8	8	d40	18	40	6
8	8	d180	24	180	7
8	8	d190	11	190	8
8	8	control10	2	10	9
8	8	control40	13	40	10
8	8	control190	6	190	11
7	8	control0	9	arm	0.5
7	8	lesion	NA	lesion	1.5
7	8	d0	6	0	3
7	8	d10	13	10	4
7	8	d30	15	30	5
7	8	d40	5	40	6
7	8	d180	5	180	7
7	8	d190	NA	190	8
7	8	control10	7	10	9
7	8	control40	6	40	10
7	8	control190	NA	190	11
9	8	control0	2	arm	0.5
9	8	lesion	NA	lesion	1.5
9	8	d0	17	0	3
9	8	d10	18	10	4
9	8	d30	21	30	5
9	8	d40	15	40	6
9	8	d180	NA	180	7
9	8	d190	NA	190	8
9	8	control10	2	10	9
9	8	control40	6	40	10
9	8	control190	NA	190	11

## Sheet: Fig 1ghi
Figures 1g, h, I
time	person	n_unique	n_above4	clonality
1	1	4093	226	0.15446
7	1	1431	50	0.066338
2	1	2411	136	0.150334
3	1	2517	173	0.129835
8	1	3310	138	0.076095
4	1	2546	91	0.092418
5	1	1438	89	0.111572
9	1	743	14	0.067022
6	1	1280	61	0.097415
1	2	1978	147	0.113159
7	2	287	14	0.064095
2	2	6467	696	0.172692
3	2	3460	206	0.122326
8	2	664	23	0.08582
4	2	2469	182	0.110437
5	2	3190	205	0.10614
9	2	358	14	0.067809
6	2	978	45	0.109919
1	3	813	7	0.025258
7	3	763	12	0.023103
2	3	2392	37	0.026016
3	3	1441	12	0.035284
8	3	770	11	0.024093
4	3	1627	15	0.023543
5	3	1072	16	0.028968
9	3	671	12	0.026732
6	3	729	10	0.019623
7	4	1225	60	0.07393
2	4	3355	220	0.087501
3	4	2423	176	0.129489
8	4	1710	89	0.085826
4	4	3534	126	0.068587
5	4	636	19	0.059898
9	4	1068	36	0.06774
6	4	1366	54	0.056382
1	4	1942	118	0.192798
1	5	1289	29	0.032249
7	5	2155	38	0.0325
2	5	724	16	0.028309
3	5	898	17	0.026183
8	5	1244	18	0.027781
4	5	593	11	0.031801
5	5	1174	14	0.019517
9	5	617	10	0.029672
6	5	1140	20	0.031009
9	8	329	3	0.016369
6	8	1141	29	0.068498
1	8	366	12	0.047804
7	8	978	13	0.020498
2	8	700	35	0.166259
3	8	763	26	0.090812
8	8	903	4	0.011329
4	8	434	17	0.069457
5	8	942	49	0.135428
1	6	2450	163	0.154257
7	6	637	20	0.043215
2	6	1573	103	0.126211
3	6	2104	122	0.101291
8	6	4621	182	0.055268
4	6	4025	266	0.122103
5	6	1215	64	0.157249
9	6	539	11	0.026626
6	6	1318	68	0.117675
1	9	1966	52	0.046581
7	9	1056	14	0.017995
2	9	1364	47	0.046689
3	9	1534	55	0.039933
8	9	1415	18	0.045685
4	9	1460	33	0.038504
1	7	2021	40	0.034456
7	7	977	31	0.045702
2	7	1442	29	0.038517
3	7	1564	52	0.058204
8	7	339	2	0.013849
4	7	1352	35	0.033073

## Sheet: Fig 2a
Figure 2a
person	prev	site	value	.group
1	FALSE	blood	27	1
1	FALSE	both	0	1
1	FALSE	skin	0	1
1	TRUE	blood	0	1
1	TRUE	both	3	1
1	TRUE	skin	4089	1
2	FALSE	blood	33	2
2	FALSE	both	0	2
2	FALSE	skin	0	2
2	TRUE	blood	0	2
2	TRUE	both	0	2
2	TRUE	skin	1978	2
3	FALSE	blood	44	3
3	FALSE	both	6	3
3	FALSE	skin	0	3
3	TRUE	blood	0	3
3	TRUE	both	1	3
3	TRUE	skin	812	3
4	FALSE	blood	25	4
4	FALSE	both	0	4
4	FALSE	skin	0	4
4	TRUE	blood	0	4
4	TRUE	both	0	4
4	TRUE	skin	1942	4
5	FALSE	blood	35	5
5	FALSE	both	0	5
5	FALSE	skin	0	5
5	TRUE	blood	0	5
5	TRUE	both	0	5
5	TRUE	skin	1288	5
6	FALSE	blood	25	6
6	FALSE	both	1	6
6	FALSE	skin	0	6
6	TRUE	blood	0	6
6	TRUE	both	3	6
6	TRUE	skin	2447	6
7	FALSE	blood	28	7
7	FALSE	both	2	7
7	FALSE	skin	0	7
7	TRUE	blood	0	7
7	TRUE	both	0	7
7	TRUE	skin	2021	7
8	FALSE	blood	0	8
8	FALSE	both	0	8
8	FALSE	skin	0	8
8	TRUE	blood	0	8
8	TRUE	both	0	8
8	TRUE	skin	366	8
9	FALSE	blood	0	9
9	FALSE	both	0	9
9	FALSE	skin	0	9
9	TRUE	blood	0	9
9	TRUE	both	0	9
9	TRUE	skin	1966	9

## Sheet: Fig 2b
Figure 2b
person	prev	uid	time	count	xpos	value
1	FALSE	1	a0	0	a0	0.1
1	FALSE	2	a0	0	a0	0.1
1	FALSE	3	a0	0	a0	0.1
1	FALSE	4	a0	0	a0	0.1
1	FALSE	5	a0	0	a0	0.1
1	TRUE	6	a0	4	a0	4
1	FALSE	7	a0	0	a0	0.1
1	FALSE	8	a0	0	a0	0.1
1	FALSE	9	a0	0	a0	0.1
1	FALSE	10	a0	0	a0	0.1
1	FALSE	11	a0	0	a0	0.1
1	FALSE	12	a0	0	a0	0.1
1	TRUE	13	a0	8	a0	8
1	FALSE	14	a0	0	a0	0.1
1	FALSE	15	a0	0	a0	0.1
1	FALSE	16	a0	0	a0	0.1
1	FALSE	17	a0	0	a0	0.1
1	FALSE	18	a0	0	a0	0.1
1	FALSE	19	a0	0	a0	0.1
1	FALSE	20	a0	0	a0	0.1
1	FALSE	21	a0	0	a0	0.1
1	FALSE	22	a0	0	a0	0.1
1	TRUE	23	a0	2	a0	2
1	FALSE	24	a0	0	a0	0.1
1	FALSE	25	a0	0	a0	0.1
1	FALSE	26	a0	0	a0	0.1
1	FALSE	27	a0	0	a0	0.1
1	FALSE	28	a0	0	a0	0.1
1	FALSE	29	a0	0	a0	0.1
1	FALSE	30	a0	0	a0	0.1
2	FALSE	31	a0	0	a0	0.1
2	FALSE	32	a0	0	a0	0.1
2	FALSE	33	a0	0	a0	0.1
2	FALSE	34	a0	0	a0	0.1
2	FALSE	35	a0	0	a0	0.1
2	FALSE	36	a0	0	a0	0.1
2	FALSE	37	a0	0	a0	0.1
2	FALSE	38	a0	0	a0	0.1
2	FALSE	39	a0	0	a0	0.1
2	FALSE	40	a0	0	a0	0.1
2	FALSE	41	a0	0	a0	0.1
2	FALSE	42	a0	0	a0	0.1
2	FALSE	43	a0	0	a0	0.1
2	FALSE	44	a0	0	a0	0.1
2	FALSE	45	a0	0	a0	0.1
2	FALSE	46	a0	0	a0	0.1
2	FALSE	47	a0	0	a0	0.1
2	FALSE	48	a0	0	a0	0.1
2	FALSE	49	a0	0	a0	0.1
2	FALSE	50	a0	0	a0	0.1
2	FALSE	51	a0	0	a0	0.1
2	FALSE	52	a0	0	a0	0.1
2	FALSE	53	a0	0	a0	0.1
2	FALSE	54	a0	0	a0	0.1
2	FALSE	55	a0	0	a0	0.1
2	FALSE	56	a0	0	a0	0.1
2	FALSE	57	a0	0	a0	0.1
2	FALSE	58	a0	0	a0	0.1
2	FALSE	59	a0	0	a0	0.1
2	FALSE	60	a0	0	a0	0.1
2	FALSE	61	a0	0	a0	0.1
2	FALSE	62	a0	0	a0	0.1
2	FALSE	63	a0	0	a0	0.1
3	FALSE	64	a0	0	a0	0.1
3	FALSE	65	a0	0	a0	0.1
3	FALSE	66	a0	0	a0	0.1
3	FALSE	67	a0	0	a0	0.1
3	FALSE	68	a0	0	a0	0.1
3	FALSE	69	a0	0	a0	0.1
3	FALSE	70	a0	0	a0	0.1
3	FALSE	71	a0	0	a0	0.1
3	FALSE	72	a0	0	a0	0.1
3	FALSE	73	a0	0	a0	0.1
3	FALSE	74	a0	0	a0	0.1
3	FALSE	75	a0	0	a0	0.1
3	FALSE	76	a0	0	a0	0.1
3	FALSE	77	a0	0	a0	0.1
3	FALSE	78	a0	0	a0	0.1
3	FALSE	79	a0	0	a0	0.1
3	FALSE	80	a0	0	a0	0.1
3	FALSE	81	a0	0	a0	0.1
3	FALSE	82	a0	0	a0	0.1
3	FALSE	83	a0	0	a0	0.1
3	FALSE	84	a0	0	a0	0.1
3	TRUE	85	a0	1	a0	1
3	FALSE	86	a0	0	a0	0.1
3	FALSE	87	a0	0	a0	0.1
3	FALSE	88	a0	0	a0	0.1
3	FALSE	89	a0	0	a0	0.1
3	FALSE	90	a0	0	a0	0.1
3	FALSE	91	a0	0	a0	0.1
3	FALSE	92	a0	0	a0	0.1
3	FALSE	93	a0	0	a0	0.1
3	FALSE	94	a0	0	a0	0.1
3	FALSE	95	a0	0	a0	0.1
3	FALSE	96	a0	0	a0	0.1
3	FALSE	97	a0	0	a0	0.1
3	FALSE	98	a0	0	a0	0.1
3	FALSE	99	a0	0	a0	0.1
3	FALSE	100	a0	0	a0	0.1
3	FALSE	101	a0	0	a0	0.1
3	FALSE	102	a0	0	a0	0.1
3	FALSE	103	a0	0	a0	0.1
3	FALSE	104	a0	0	a0	0.1
3	FALSE	105	a0	0	a0	0.1
3	FALSE	106	a0	0	a0	0.1
3	FALSE	107	a0	0	a0	0.1
3	FALSE	108	a0	0	a0	0.1
3	FALSE	109	a0	0	a0	0.1
3	FALSE	110	a0	0	a0	0.1
3	FALSE	111	a0	0	a0	0.1
3	FALSE	112	a0	0	a0	0.1
3	FALSE	113	a0	0	a0	0.1
3	FALSE	114	a0	0	a0	0.1
4	FALSE	115	a0	0	a0	0.1
4	FALSE	116	a0	0	a0	0.1
4	FALSE	117	a0	0	a0	0.1
4	FALSE	118	a0	0	a0	0.1
4	FALSE	119	a0	0	a0	0.1
4	FALSE	120	a0	0	a0	0.1
4	FALSE	121	a0	0	a0	0.1
4	FALSE	122	a0	0	a0	0.1
4	FALSE	123	a0	0	a0	0.1
4	FALSE	124	a0	0	a0	0.1
4	FALSE	125	a0	0	a0	0.1
4	FALSE	126	a0	0	a0	0.1
4	FALSE	127	a0	0	a0	0.1
4	FALSE	128	a0	0	a0	0.1
4	FALSE	129	a0	0	a0	0.1
4	FALSE	130	a0	0	a0	0.1
4	FALSE	131	a0	0	a0	0.1
4	FALSE	132	a0	0	a0	0.1
4	FALSE	133	a0	0	a0	0.1
4	FALSE	134	a0	0	a0	0.1
4	FALSE	135	a0	0	a0	0.1
4	FALSE	136	a0	0	a0	0.1
4	FALSE	137	a0	0	a0	0.1
4	FALSE	138	a0	0	a0	0.1
4	FALSE	139	a0	0	a0	0.1
5	FALSE	140	a0	0	a0	0.1
5	FALSE	141	a0	0	a0	0.1
5	FALSE	142	a0	0	a0	0.1
5	FALSE	143	a0	0	a0	0.1
5	FALSE	144	a0	0	a0	0.1
5	FALSE	145	a0	0	a0	0.1
5	FALSE	146	a0	0	a0	0.1
5	FALSE	147	a0	0	a0	0.1
5	FALSE	148	a0	0	a0	0.1
5	FALSE	149	a0	0	a0	0.1
5	FALSE	150	a0	0	a0	0.1
5	FALSE	151	a0	0	a0	0.1
5	FALSE	152	a0	0	a0	0.1
5	FALSE	153	a0	0	a0	0.1
5	FALSE	154	a0	0	a0	0.1
5	FALSE	155	a0	0	a0	0.1
5	FALSE	156	a0	0	a0	0.1
5	FALSE	157	a0	0	a0	0.1
5	FALSE	158	a0	0	a0	0.1
5	FALSE	159	a0	0	a0	0.1
5	FALSE	160	a0	0	a0	0.1
5	FALSE	161	a0	0	a0	0.1
5	FALSE	162	a0	0	a0	0.1
5	FALSE	163	a0	0	a0	0.1
5	FALSE	164	a0	0	a0	0.1
5	FALSE	165	a0	0	a0	0.1
5	FALSE	166	a0	0	a0	0.1
5	FALSE	167	a0	0	a0	0.1
5	FALSE	168	a0	0	a0	0.1
5	FALSE	169	a0	0	a0	0.1
5	FALSE	170	a0	0	a0	0.1
5	FALSE	171	a0	0	a0	0.1
5	FALSE	172	a0	0	a0	0.1
5	FALSE	173	a0	0	a0	0.1
5	FALSE	174	a0	0	a0	0.1
6	FALSE	175	a0	0	a0	0.1
6	FALSE	176	a0	0	a0	0.1
6	FALSE	177	a0	0	a0	0.1
6	FALSE	178	a0	0	a0	0.1
6	TRUE	179	a0	1	a0	1
6	FALSE	180	a0	0	a0	0.1
6	FALSE	181	a0	0	a0	0.1
6	FALSE	182	a0	0	a0	0.1
6	FALSE	183	a0	0	a0	0.1
6	FALSE	184	a0	0	a0	0.1
6	FALSE	185	a0	0	a0	0.1
6	FALSE	186	a0	0	a0	0.1
6	TRUE	187	a0	2	a0	2
6	FALSE	188	a0	0	a0	0.1
6	FALSE	189	a0	0	a0	0.1
6	FALSE	190	a0	0	a0	0.1
6	TRUE	191	a0	2	a0	2
6	FALSE	192	a0	0	a0	0.1
6	FALSE	193	a0	0	a0	0.1
6	FALSE	194	a0	0	a0	0.1
6	FALSE	195	a0	0	a0	0.1
6	FALSE	196	a0	0	a0	0.1
6	FALSE	197	a0	0	a0	0.1
6	FALSE	198	a0	0	a0	0.1
6	FALSE	199	a0	0	a0	0.1
6	FALSE	200	a0	0	a0	0.1
6	FALSE	201	a0	0	a0	0.1
6	FALSE	202	a0	0	a0	0.1
6	FALSE	203	a0	0	a0	0.1
7	FALSE	204	a0	0	a0	0.1
7	FALSE	205	a0	0	a0	0.1
7	FALSE	206	a0	0	a0	0.1
7	FALSE	207	a0	0	a0	0.1
7	FALSE	208	a0	0	a0	0.1
7	FALSE	209	a0	0	a0	0.1
7	FALSE	210	a0	0	a0	0.1
7	FALSE	211	a0	0	a0	0.1
7	FALSE	212	a0	0	a0	0.1
7	FALSE	213	a0	0	a0	0.1
7	FALSE	214	a0	0	a0	0.1
7	FALSE	215	a0	0	a0	0.1
7	FALSE	216	a0	0	a0	0.1
7	FALSE	217	a0	0	a0	0.1
7	FALSE	218	a0	0	a0	0.1
7	FALSE	219	a0	0	a0	0.1
7	FALSE	220	a0	0	a0	0.1
7	FALSE	221	a0	0	a0	0.1
7	FALSE	222	a0	0	a0	0.1
7	FALSE	223	a0	0	a0	0.1
7	FALSE	224	a0	0	a0	0.1
7	FALSE	225	a0	0	a0	0.1
7	FALSE	226	a0	0	a0	0.1
7	FALSE	227	a0	0	a0	0.1
7	FALSE	228	a0	0	a0	0.1
7	FALSE	229	a0	0	a0	0.1
7	FALSE	230	a0	0	a0	0.1
7	FALSE	231	a0	0	a0	0.1
7	FALSE	232	a0	0	a0	0.1
7	FALSE	233	a0	0	a0	0.1
1	FALSE	1	a10	0	a10	0.1
1	FALSE	2	a10	0	a10	0.1
1	FALSE	3	a10	0	a10	0.1
1	FALSE	4	a10	0	a10	0.1
1	FALSE	5	a10	0	a10	0.1
1	TRUE	6	a10	1	a10	1
1	FALSE	7	a10	0	a10	0.1
1	FALSE	8	a10	0	a10	0.1
1	FALSE	9	a10	0	a10	0.1
1	FALSE	10	a10	0	a10	0.1
1	FALSE	11	a10	0	a10	0.1
1	FALSE	12	a10	0	a10	0.1
1	TRUE	13	a10	3	a10	3
1	FALSE	14	a10	0	a10	0.1
1	FALSE	15	a10	0	a10	0.1
1	FALSE	16	a10	0	a10	0.1
1	FALSE	17	a10	0	a10	0.1
1	FALSE	18	a10	0	a10	0.1
1	FALSE	19	a10	0	a10	0.1
1	FALSE	20	a10	0	a10	0.1
1	FALSE	21	a10	0	a10	0.1
1	FALSE	22	a10	0	a10	0.1
1	TRUE	23	a10	1	a10	1
1	FALSE	24	a10	0	a10	0.1
1	FALSE	25	a10	0	a10	0.1
1	FALSE	26	a10	0	a10	0.1
1	FALSE	27	a10	0	a10	0.1
1	FALSE	28	a10	0	a10	0.1
1	FALSE	29	a10	0	a10	0.1
1	FALSE	30	a10	0	a10	0.1
2	FALSE	31	a10	0	a10	0.1
2	FALSE	32	a10	0	a10	0.1
2	FALSE	33	a10	0	a10	0.1
2	FALSE	34	a10	0	a10	0.1
2	FALSE	35	a10	0	a10	0.1
2	FALSE	36	a10	0	a10	0.1
2	FALSE	37	a10	0	a10	0.1
2	FALSE	38	a10	0	a10	0.1
2	FALSE	39	a10	0	a10	0.1
2	FALSE	40	a10	0	a10	0.1
2	FALSE	41	a10	0	a10	0.1
2	FALSE	42	a10	0	a10	0.1
2	FALSE	43	a10	0	a10	0.1
2	FALSE	44	a10	0	a10	0.1
2	FALSE	45	a10	0	a10	0.1
2	FALSE	46	a10	0	a10	0.1
2	FALSE	47	a10	0	a10	0.1
2	FALSE	48	a10	0	a10	0.1
2	FALSE	49	a10	0	a10	0.1
2	FALSE	50	a10	0	a10	0.1
2	FALSE	51	a10	0	a10	0.1
2	FALSE	52	a10	0	a10	0.1
2	FALSE	53	a10	0	a10	0.1
2	FALSE	54	a10	0	a10	0.1
2	FALSE	55	a10	0	a10	0.1
2	FALSE	56	a10	0	a10	0.1
2	FALSE	57	a10	0	a10	0.1
2	FALSE	58	a10	0	a10	0.1
2	FALSE	59	a10	0	a10	0.1
2	FALSE	60	a10	0	a10	0.1
2	FALSE	61	a10	0	a10	0.1
2	FALSE	62	a10	0	a10	0.1
2	FALSE	63	a10	0	a10	0.1
3	FALSE	64	a10	0	a10	0.1
3	FALSE	65	a10	0	a10	0.1
3	FALSE	66	a10	0	a10	0.1
3	FALSE	67	a10	0	a10	0.1
3	FALSE	68	a10	0	a10	0.1
3	FALSE	69	a10	0	a10	0.1
3	FALSE	70	a10	0	a10	0.1
3	FALSE	71	a10	0	a10	0.1
3	FALSE	72	a10	0	a10	0.1
3	FALSE	73	a10	0	a10	0.1
3	FALSE	74	a10	0	a10	0.1
3	FALSE	75	a10	0	a10	0.1
3	FALSE	76	a10	0	a10	0.1
3	FALSE	77	a10	0	a10	0.1
3	FALSE	78	a10	0	a10	0.1
3	FALSE	79	a10	0	a10	0.1
3	FALSE	80	a10	0	a10	0.1
3	FALSE	81	a10	0	a10	0.1
3	FALSE	82	a10	0	a10	0.1
3	FALSE	83	a10	0	a10	0.1
3	FALSE	84	a10	0	a10	0.1
3	TRUE	85	a10	0	a10	0.1
3	FALSE	86	a10	0	a10	0.1
3	FALSE	87	a10	0	a10	0.1
3	FALSE	88	a10	0	a10	0.1
3	FALSE	89	a10	0	a10	0.1
3	FALSE	90	a10	0	a10	0.1
3	FALSE	91	a10	0	a10	0.1
3	FALSE	92	a10	0	a10	0.1
3	FALSE	93	a10	0	a10	0.1
3	FALSE	94	a10	0	a10	0.1
3	FALSE	95	a10	0	a10	0.1
3	FALSE	96	a10	0	a10	0.1
3	FALSE	97	a10	0	a10	0.1
3	FALSE	98	a10	0	a10	0.1
3	FALSE	99	a10	0	a10	0.1
3	FALSE	100	a10	0	a10	0.1
3	FALSE	101	a10	0	a10	0.1
3	FALSE	102	a10	0	a10	0.1
3	FALSE	103	a10	0	a10	0.1
3	FALSE	104	a10	0	a10	0.1
3	FALSE	105	a10	0	a10	0.1
3	FALSE	106	a10	0	a10	0.1
3	FALSE	107	a10	0	a10	0.1
3	FALSE	108	a10	0	a10	0.1
3	FALSE	109	a10	0	a10	0.1
3	FALSE	110	a10	0	a10	0.1
3	FALSE	111	a10	0	a10	0.1
3	FALSE	112	a10	0	a10	0.1
3	FALSE	113	a10	0	a10	0.1
3	FALSE	114	a10	0	a10	0.1
4	FALSE	115	a10	0	a10	0.1
4	FALSE	116	a10	0	a10	0.1
4	FALSE	117	a10	0	a10	0.1
4	FALSE	118	a10	0	a10	0.1
4	FALSE	119	a10	0	a10	0.1
4	FALSE	120	a10	0	a10	0.1
4	FALSE	121	a10	0	a10	0.1
4	FALSE	122	a10	0	a10	0.1
4	FALSE	123	a10	0	a10	0.1
4	FALSE	124	a10	0	a10	0.1
4	FALSE	125	a10	0	a10	0.1
4	FALSE	126	a10	0	a10	0.1
4	FALSE	127	a10	0	a10	0.1
4	FALSE	128	a10	0	a10	0.1
4	FALSE	129	a10	0	a10	0.1
4	FALSE	130	a10	0	a10	0.1
4	FALSE	131	a10	0	a10	0.1
4	FALSE	132	a10	0	a10	0.1
4	FALSE	133	a10	0	a10	0.1
4	FALSE	134	a10	0	a10	0.1
4	FALSE	135	a10	0	a10	0.1
4	FALSE	136	a10	0	a10	0.1
4	FALSE	137	a10	0	a10	0.1
4	FALSE	138	a10	0	a10	0.1
4	FALSE	139	a10	0	a10	0.1
5	FALSE	140	a10	0	a10	0.1
5	FALSE	141	a10	0	a10	0.1
5	FALSE	142	a10	0	a10	0.1
5	FALSE	143	a10	0	a10	0.1
5	FALSE	144	a10	0	a10	0.1
5	FALSE	145	a10	0	a10	0.1
5	FALSE	146	a10	0	a10	0.1
5	FALSE	147	a10	0	a10	0.1
5	FALSE	148	a10	0	a10	0.1
5	FALSE	149	a10	0	a10	0.1
5	FALSE	150	a10	0	a10	0.1
5	FALSE	151	a10	0	a10	0.1
5	FALSE	152	a10	0	a10	0.1
5	FALSE	153	a10	0	a10	0.1
5	FALSE	154	a10	0	a10	0.1
5	FALSE	155	a10	0	a10	0.1
5	FALSE	156	a10	0	a10	0.1
5	FALSE	157	a10	0	a10	0.1
5	FALSE	158	a10	0	a10	0.1
5	FALSE	159	a10	0	a10	0.1
5	FALSE	160	a10	0	a10	0.1
5	FALSE	161	a10	0	a10	0.1
5	FALSE	162	a10	0	a10	0.1
5	FALSE	163	a10	0	a10	0.1
5	FALSE	164	a10	0	a10	0.1
5	FALSE	165	a10	0	a10	0.1
5	FALSE	166	a10	0	a10	0.1
5	FALSE	167	a10	0	a10	0.1
5	FALSE	168	a10	0	a10	0.1
5	FALSE	169	a10	0	a10	0.1
5	FALSE	170	a10	0	a10	0.1
5	FALSE	171	a10	0	a10	0.1
5	FALSE	172	a10	0	a10	0.1
5	FALSE	173	a10	0	a10	0.1
5	FALSE	174	a10	0	a10	0.1
6	FALSE	175	a10	0	a10	0.1
6	FALSE	176	a10	0	a10	0.1
6	FALSE	177	a10	0	a10	0.1
6	FALSE	178	a10	0	a10	0.1
6	TRUE	179	a10	2	a10	2
6	FALSE	180	a10	0	a10	0.1
6	FALSE	181	a10	0	a10	0.1
6	FALSE	182	a10	0	a10	0.1
6	FALSE	183	a10	0	a10	0.1
6	FALSE	184	a10	0	a10	0.1
6	FALSE	185	a10	0	a10	0.1
6	FALSE	186	a10	0	a10	0.1
6	TRUE	187	a10	2	a10	2
6	FALSE	188	a10	0	a10	0.1
6	FALSE	189	a10	0	a10	0.1
6	FALSE	190	a10	0	a10	0.1
6	TRUE	191	a10	10	a10	10
6	FALSE	192	a10	0	a10	0.1
6	FALSE	193	a10	0	a10	0.1
6	FALSE	194	a10	0	a10	0.1
6	FALSE	195	a10	0	a10	0.1
6	FALSE	196	a10	0	a10	0.1
6	FALSE	197	a10	0	a10	0.1
6	FALSE	198	a10	0	a10	0.1
6	FALSE	199	a10	0	a10	0.1
6	FALSE	200	a10	0	a10	0.1
6	FALSE	201	a10	0	a10	0.1
6	FALSE	202	a10	0	a10	0.1
6	FALSE	203	a10	0	a10	0.1
7	FALSE	204	a10	0	a10	0.1
7	FALSE	205	a10	0	a10	0.1
7	FALSE	206	a10	0	a10	0.1
7	FALSE	207	a10	1	a10	1
7	FALSE	208	a10	0	a10	0.1
7	FALSE	209	a10	0	a10	0.1
7	FALSE	210	a10	1	a10	1
7	FALSE	211	a10	0	a10	0.1
7	FALSE	212	a10	0	a10	0.1
7	FALSE	213	a10	0	a10	0.1
7	FALSE	214	a10	0	a10	0.1
7	FALSE	215	a10	0	a10	0.1
7	FALSE	216	a10	0	a10	0.1
7	FALSE	217	a10	0	a10	0.1
7	FALSE	218	a10	0	a10	0.1
7	FALSE	219	a10	0	a10	0.1
7	FALSE	220	a10	0	a10	0.1
7	FALSE	221	a10	0	a10	0.1
7	FALSE	222	a10	0	a10	0.1
7	FALSE	223	a10	0	a10	0.1
7	FALSE	224	a10	0	a10	0.1
7	FALSE	225	a10	0	a10	0.1
7	FALSE	226	a10	0	a10	0.1
7	FALSE	227	a10	0	a10	0.1
7	FALSE	228	a10	0	a10	0.1
7	FALSE	229	a10	0	a10	0.1
7	FALSE	230	a10	0	a10	0.1
7	FALSE	231	a10	0	a10	0.1
7	FALSE	232	a10	0	a10	0.1
7	FALSE	233	a10	0	a10	0.1
1	FALSE	1	a30	0	a30	0.1
1	FALSE	2	a30	0	a30	0.1
1	FALSE	3	a30	0	a30	0.1
1	FALSE	4	a30	0	a30	0.1
1	FALSE	5	a30	0	a30	0.1
1	TRUE	6	a30	2	a30	2
1	FALSE	7	a30	0	a30	0.1
1	FALSE	8	a30	0	a30	0.1
1	FALSE	9	a30	0	a30	0.1
1	FALSE	10	a30	0	a30	0.1
1	FALSE	11	a30	0	a30	0.1
1	FALSE	12	a30	0	a30	0.1
1	TRUE	13	a30	3	a30	3
1	FALSE	14	a30	0	a30	0.1
1	FALSE	15	a30	0	a30	0.1
1	FALSE	16	a30	0	a30	0.1
1	FALSE	17	a30	0	a30	0.1
1	FALSE	18	a30	0	a30	0.1
1	FALSE	19	a30	0	a30	0.1
1	FALSE	20	a30	0	a30	0.1
1	FALSE	21	a30	0	a30	0.1
1	FALSE	22	a30	0	a30	0.1
1	TRUE	23	a30	3	a30	3
1	FALSE	24	a30	0	a30	0.1
1	FALSE	25	a30	0	a30	0.1
1	FALSE	26	a30	0	a30	0.1
1	FALSE	27	a30	0	a30	0.1
1	FALSE	28	a30	0	a30	0.1
1	FALSE	29	a30	0	a30	0.1
1	FALSE	30	a30	0	a30	0.1
2	FALSE	31	a30	0	a30	0.1
2	FALSE	32	a30	0	a30	0.1
2	FALSE	33	a30	0	a30	0.1
2	FALSE	34	a30	0	a30	0.1
2	FALSE	35	a30	0	a30	0.1
2	FALSE	36	a30	0	a30	0.1
2	FALSE	37	a30	0	a30	0.1
2	FALSE	38	a30	0	a30	0.1
2	FALSE	39	a30	0	a30	0.1
2	FALSE	40	a30	0	a30	0.1
2	FALSE	41	a30	0	a30	0.1
2	FALSE	42	a30	0	a30	0.1
2	FALSE	43	a30	0	a30	0.1
2	FALSE	44	a30	0	a30	0.1
2	FALSE	45	a30	0	a30	0.1
2	FALSE	46	a30	0	a30	0.1
2	FALSE	47	a30	0	a30	0.1
2	FALSE	48	a30	0	a30	0.1
2	FALSE	49	a30	0	a30	0.1
2	FALSE	50	a30	0	a30	0.1
2	FALSE	51	a30	0	a30	0.1
2	FALSE	52	a30	0	a30	0.1
2	FALSE	53	a30	0	a30	0.1
2	FALSE	54	a30	0	a30	0.1
2	FALSE	55	a30	0	a30	0.1
2	FALSE	56	a30	0	a30	0.1
2	FALSE	57	a30	0	a30	0.1
2	FALSE	58	a30	0	a30	0.1
2	FALSE	59	a30	0	a30	0.1
2	FALSE	60	a30	0	a30	0.1
2	FALSE	61	a30	0	a30	0.1
2	FALSE	62	a30	0	a30	0.1
2	FALSE	63	a30	0	a30	0.1
3	FALSE	64	a30	0	a30	0.1
3	FALSE	65	a30	0	a30	0.1
3	FALSE	66	a30	0	a30	0.1
3	FALSE	67	a30	0	a30	0.1
3	FALSE	68	a30	0	a30	0.1
3	FALSE	69	a30	0	a30	0.1
3	FALSE	70	a30	0	a30	0.1
3	FALSE	71	a30	0	a30	0.1
3	FALSE	72	a30	0	a30	0.1
3	FALSE	73	a30	0	a30	0.1
3	FALSE	74	a30	0	a30	0.1
3	FALSE	75	a30	0	a30	0.1
3	FALSE	76	a30	0	a30	0.1
3	FALSE	77	a30	0	a30	0.1
3	FALSE	78	a30	1	a30	1
3	FALSE	79	a30	0	a30	0.1
3	FALSE	80	a30	0	a30	0.1
3	FALSE	81	a30	0	a30	0.1
3	FALSE	82	a30	0	a30	0.1
3	FALSE	83	a30	0	a30	0.1
3	FALSE	84	a30	0	a30	0.1
3	TRUE	85	a30	0	a30	0.1
3	FALSE	86	a30	1	a30	1
3	FALSE	87	a30	0	a30	0.1
3	FALSE	88	a30	0	a30	0.1
3	FALSE	89	a30	0	a30	0.1
3	FALSE	90	a30	0	a30	0.1
3	FALSE	91	a30	1	a30	1
3	FALSE	92	a30	0	a30	0.1
3	FALSE	93	a30	0	a30	0.1
3	FALSE	94	a30	0	a30	0.1
3	FALSE	95	a30	0	a30	0.1
3	FALSE	96	a30	0	a30	0.1
3	FALSE	97	a30	0	a30	0.1
3	FALSE	98	a30	0	a30	0.1
3	FALSE	99	a30	0	a30	0.1
3	FALSE	100	a30	0	a30	0.1
3	FALSE	101	a30	0	a30	0.1
3	FALSE	102	a30	0	a30	0.1
3	FALSE	103	a30	0	a30	0.1
3	FALSE	104	a30	0	a30	0.1
3	FALSE	105	a30	0	a30	0.1
3	FALSE	106	a30	0	a30	0.1
3	FALSE	107	a30	0	a30	0.1
3	FALSE	108	a30	0	a30	0.1
3	FALSE	109	a30	0	a30	0.1
3	FALSE	110	a30	1	a30	1
3	FALSE	111	a30	0	a30	0.1
3	FALSE	112	a30	0	a30	0.1
3	FALSE	113	a30	0	a30	0.1
3	FALSE	114	a30	0	a30	0.1
4	FALSE	115	a30	0	a30	0.1
4	FALSE	116	a30	0	a30	0.1
4	FALSE	117	a30	0	a30	0.1
4	FALSE	118	a30	0	a30	0.1
4	FALSE	119	a30	0	a30	0.1
4	FALSE	120	a30	0	a30	0.1
4	FALSE	121	a30	0	a30	0.1
4	FALSE	122	a30	0	a30	0.1
4	FALSE	123	a30	0	a30	0.1
4	FALSE	124	a30	0	a30	0.1
4	FALSE	125	a30	0	a30	0.1
4	FALSE	126	a30	0	a30	0.1
4	FALSE	127	a30	0	a30	0.1
4	FALSE	128	a30	0	a30	0.1
4	FALSE	129	a30	0	a30	0.1
4	FALSE	130	a30	0	a30	0.1
4	FALSE	131	a30	0	a30	0.1
4	FALSE	132	a30	0	a30	0.1
4	FALSE	133	a30	0	a30	0.1
4	FALSE	134	a30	0	a30	0.1
4	FALSE	135	a30	0	a30	0.1
4	FALSE	136	a30	0	a30	0.1
4	FALSE	137	a30	0	a30	0.1
4	FALSE	138	a30	0	a30	0.1
4	FALSE	139	a30	0	a30	0.1
5	FALSE	140	a30	0	a30	0.1
5	FALSE	141	a30	0	a30	0.1
5	FALSE	142	a30	0	a30	0.1
5	FALSE	143	a30	0	a30	0.1
5	FALSE	144	a30	0	a30	0.1
5	FALSE	145	a30	0	a30	0.1
5	FALSE	146	a30	0	a30	0.1
5	FALSE	147	a30	0	a30	0.1
5	FALSE	148	a30	0	a30	0.1
5	FALSE	149	a30	0	a30	0.1
5	FALSE	150	a30	0	a30	0.1
5	FALSE	151	a30	0	a30	0.1
5	FALSE	152	a30	0	a30	0.1
5	FALSE	153	a30	0	a30	0.1
5	FALSE	154	a30	0	a30	0.1
5	FALSE	155	a30	0	a30	0.1
5	FALSE	156	a30	0	a30	0.1
5	FALSE	157	a30	0	a30	0.1
5	FALSE	158	a30	0	a30	0.1
5	FALSE	159	a30	0	a30	0.1
5	FALSE	160	a30	0	a30	0.1
5	FALSE	161	a30	0	a30	0.1
5	FALSE	162	a30	0	a30	0.1
5	FALSE	163	a30	0	a30	0.1
5	FALSE	164	a30	0	a30	0.1
5	FALSE	165	a30	0	a30	0.1
5	FALSE	166	a30	0	a30	0.1
5	FALSE	167	a30	0	a30	0.1
5	FALSE	168	a30	0	a30	0.1
5	FALSE	169	a30	0	a30	0.1
5	FALSE	170	a30	0	a30	0.1
5	FALSE	171	a30	0	a30	0.1
5	FALSE	172	a30	0	a30	0.1
5	FALSE	173	a30	0	a30	0.1
5	FALSE	174	a30	0	a30	0.1
6	FALSE	175	a30	0	a30	0.1
6	FALSE	176	a30	0	a30	0.1
6	FALSE	177	a30	0	a30	0.1
6	FALSE	178	a30	0	a30	0.1
6	TRUE	179	a30	1	a30	1
6	FALSE	180	a30	0	a30	0.1
6	FALSE	181	a30	0	a30	0.1
6	FALSE	182	a30	0	a30	0.1
6	FALSE	183	a30	0	a30	0.1
6	FALSE	184	a30	0	a30	0.1
6	FALSE	185	a30	0	a30	0.1
6	FALSE	186	a30	0	a30	0.1
6	TRUE	187	a30	1	a30	1
6	FALSE	188	a30	0	a30	0.1
6	FALSE	189	a30	0	a30	0.1
6	FALSE	190	a30	0	a30	0.1
6	TRUE	191	a30	4	a30	4
6	FALSE	192	a30	0	a30	0.1
6	FALSE	193	a30	0	a30	0.1
6	FALSE	194	a30	0	a30	0.1
6	FALSE	195	a30	0	a30	0.1
6	FALSE	196	a30	0	a30	0.1
6	FALSE	197	a30	0	a30	0.1
6	FALSE	198	a30	0	a30	0.1
6	FALSE	199	a30	0	a30	0.1
6	FALSE	200	a30	0	a30	0.1
6	FALSE	201	a30	0	a30	0.1
6	FALSE	202	a30	0	a30	0.1
6	FALSE	203	a30	0	a30	0.1
7	FALSE	204	a30	0	a30	0.1
7	FALSE	205	a30	0	a30	0.1
7	FALSE	206	a30	0	a30	0.1
7	FALSE	207	a30	0	a30	0.1
7	FALSE	208	a30	0	a30	0.1
7	FALSE	209	a30	0	a30	0.1
7	FALSE	210	a30	0	a30	0.1
7	FALSE	211	a30	0	a30	0.1
7	FALSE	212	a30	0	a30	0.1
7	FALSE	213	a30	0	a30	0.1
7	FALSE	214	a30	0	a30	0.1
7	FALSE	215	a30	0	a30	0.1
7	FALSE	216	a30	0	a30	0.1
7	FALSE	217	a30	0	a30	0.1
7	FALSE	218	a30	0	a30	0.1
7	FALSE	219	a30	0	a30	0.1
7	FALSE	220	a30	0	a30	0.1
7	FALSE	221	a30	0	a30	0.1
7	FALSE	222	a30	0	a30	0.1
7	FALSE	223	a30	0	a30	0.1
7	FALSE	224	a30	0	a30	0.1
7	FALSE	225	a30	0	a30	0.1
7	FALSE	226	a30	0	a30	0.1
7	FALSE	227	a30	0	a30	0.1
7	FALSE	228	a30	0	a30	0.1
7	FALSE	229	a30	0	a30	0.1
7	FALSE	230	a30	0	a30	0.1
7	FALSE	231	a30	0	a30	0.1
7	FALSE	232	a30	0	a30	0.1
7	FALSE	233	a30	0	a30	0.1
1	FALSE	1	a40	0	a40	0.1
1	FALSE	2	a40	0	a40	0.1
1	FALSE	3	a40	0	a40	0.1
1	FALSE	4	a40	0	a40	0.1
1	FALSE	5	a40	0	a40	0.1
1	TRUE	6	a40	2	a40	2
1	FALSE	7	a40	0	a40	0.1
1	FALSE	8	a40	0	a40	0.1
1	FALSE	9	a40	0	a40	0.1
1	FALSE	10	a40	0	a40	0.1
1	FALSE	11	a40	0	a40	0.1
1	FALSE	12	a40	0	a40	0.1
1	TRUE	13	a40	4	a40	4
1	FALSE	14	a40	0	a40	0.1
1	FALSE	15	a40	0	a40	0.1
1	FALSE	16	a40	0	a40	0.1
1	FALSE	17	a40	0	a40	0.1
1	FALSE	18	a40	0	a40	0.1
1	FALSE	19	a40	0	a40	0.1
1	FALSE	20	a40	0	a40	0.1
1	FALSE	21	a40	0	a40	0.1
1	FALSE	22	a40	0	a40	0.1
1	TRUE	23	a40	2	a40	2
1	FALSE	24	a40	0	a40	0.1
1	FALSE	25	a40	0	a40	0.1
1	FALSE	26	a40	0	a40	0.1
1	FALSE	27	a40	0	a40	0.1
1	FALSE	28	a40	0	a40	0.1
1	FALSE	29	a40	0	a40	0.1
1	FALSE	30	a40	0	a40	0.1
2	FALSE	31	a40	0	a40	0.1
2	FALSE	32	a40	0	a40	0.1
2	FALSE	33	a40	0	a40	0.1
2	FALSE	34	a40	0	a40	0.1
2	FALSE	35	a40	0	a40	0.1
2	FALSE	36	a40	0	a40	0.1
2	FALSE	37	a40	0	a40	0.1
2	FALSE	38	a40	0	a40	0.1
2	FALSE	39	a40	0	a40	0.1
2	FALSE	40	a40	0	a40	0.1
2	FALSE	41	a40	0	a40	0.1
2	FALSE	42	a40	0	a40	0.1
2	FALSE	43	a40	0	a40	0.1
2	FALSE	44	a40	0	a40	0.1
2	FALSE	45	a40	0	a40	0.1
2	FALSE	46	a40	0	a40	0.1
2	FALSE	47	a40	0	a40	0.1
2	FALSE	48	a40	0	a40	0.1
2	FALSE	49	a40	0	a40	0.1
2	FALSE	50	a40	0	a40	0.1
2	FALSE	51	a40	0	a40	0.1
2	FALSE	52	a40	0	a40	0.1
2	FALSE	53	a40	0	a40	0.1
2	FALSE	54	a40	0	a40	0.1
2	FALSE	55	a40	0	a40	0.1
2	FALSE	56	a40	0	a40	0.1
2	FALSE	57	a40	0	a40	0.1
2	FALSE	58	a40	0	a40	0.1
2	FALSE	59	a40	0	a40	0.1
2	FALSE	60	a40	0	a40	0.1
2	FALSE	61	a40	0	a40	0.1
2	FALSE	62	a40	0	a40	0.1
2	FALSE	63	a40	0	a40	0.1
3	FALSE	64	a40	0	a40	0.1
3	FALSE	65	a40	0	a40	0.1
3	FALSE	66	a40	0	a40	0.1
3	FALSE	67	a40	0	a40	0.1
3	FALSE	68	a40	0	a40	0.1
3	FALSE	69	a40	0	a40	0.1
3	FALSE	70	a40	0	a40	0.1
3	FALSE	71	a40	0	a40	0.1
3	FALSE	72	a40	0	a40	0.1
3	FALSE	73	a40	0	a40	0.1
3	FALSE	74	a40	0	a40	0.1
3	FALSE	75	a40	0	a40	0.1
3	FALSE	76	a40	0	a40	0.1
3	FALSE	77	a40	1	a40	1
3	FALSE	78	a40	0	a40	0.1
3	FALSE	79	a40	0	a40	0.1
3	FALSE	80	a40	0	a40	0.1
3	FALSE	81	a40	0	a40	0.1
3	FALSE	82	a40	0	a40	0.1
3	FALSE	83	a40	0	a40	0.1
3	FALSE	84	a40	0	a40	0.1
3	TRUE	85	a40	1	a40	1
3	FALSE	86	a40	0	a40	0.1
3	FALSE	87	a40	0	a40	0.1
3	FALSE	88	a40	0	a40	0.1
3	FALSE	89	a40	0	a40	0.1
3	FALSE	90	a40	0	a40	0.1
3	FALSE	91	a40	0	a40	0.1
3	FALSE	92	a40	0	a40	0.1
3	FALSE	93	a40	0	a40	0.1
3	FALSE	94	a40	0	a40	0.1
3	FALSE	95	a40	0	a40	0.1
3	FALSE	96	a40	0	a40	0.1
3	FALSE	97	a40	0	a40	0.1
3	FALSE	98	a40	0	a40	0.1
3	FALSE	99	a40	0	a40	0.1
3	FALSE	100	a40	0	a40	0.1
3	FALSE	101	a40	0	a40	0.1
3	FALSE	102	a40	0	a40	0.1
3	FALSE	103	a40	0	a40	0.1
3	FALSE	104	a40	0	a40	0.1
3	FALSE	105	a40	0	a40	0.1
3	FALSE	106	a40	0	a40	0.1
3	FALSE	107	a40	0	a40	0.1
3	FALSE	108	a40	0	a40	0.1
3	FALSE	109	a40	1	a40	1
3	FALSE	110	a40	2	a40	2
3	FALSE	111	a40	0	a40	0.1
3	FALSE	112	a40	0	a40	0.1
3	FALSE	113	a40	0	a40	0.1
3	FALSE	114	a40	0	a40	0.1
4	FALSE	115	a40	0	a40	0.1
4	FALSE	116	a40	0	a40	0.1
4	FALSE	117	a40	0	a40	0.1
4	FALSE	118	a40	0	a40	0.1
4	FALSE	119	a40	0	a40	0.1
4	FALSE	120	a40	0	a40	0.1
4	FALSE	121	a40	0	a40	0.1
4	FALSE	122	a40	0	a40	0.1
4	FALSE	123	a40	0	a40	0.1
4	FALSE	124	a40	0	a40	0.1
4	FALSE	125	a40	0	a40	0.1
4	FALSE	126	a40	0	a40	0.1
4	FALSE	127	a40	0	a40	0.1
4	FALSE	128	a40	0	a40	0.1
4	FALSE	129	a40	0	a40	0.1
4	FALSE	130	a40	0	a40	0.1
4	FALSE	131	a40	0	a40	0.1
4	FALSE	132	a40	0	a40	0.1
4	FALSE	133	a40	0	a40	0.1
4	FALSE	134	a40	0	a40	0.1
4	FALSE	135	a40	0	a40	0.1
4	FALSE	136	a40	0	a40	0.1
4	FALSE	137	a40	0	a40	0.1
4	FALSE	138	a40	0	a40	0.1
4	FALSE	139	a40	0	a40	0.1
5	FALSE	140	a40	0	a40	0.1
5	FALSE	141	a40	0	a40	0.1
5	FALSE	142	a40	0	a40	0.1
5	FALSE	143	a40	0	a40	0.1
5	FALSE	144	a40	0	a40	0.1
5	FALSE	145	a40	0	a40	0.1
5	FALSE	146	a40	0	a40	0.1
5	FALSE	147	a40	0	a40	0.1
5	FALSE	148	a40	0	a40	0.1
5	FALSE	149	a40	0	a40	0.1
5	FALSE	150	a40	0	a40	0.1
5	FALSE	151	a40	0	a40	0.1
5	FALSE	152	a40	0	a40	0.1
5	FALSE	153	a40	0	a40	0.1
5	FALSE	154	a40	0	a40	0.1
5	FALSE	155	a40	0	a40	0.1
5	FALSE	156	a40	0	a40	0.1
5	FALSE	157	a40	0	a40	0.1
5	FALSE	158	a40	0	a40	0.1
5	FALSE	159	a40	0	a40	0.1
5	FALSE	160	a40	0	a40	0.1
5	FALSE	161	a40	0	a40	0.1
5	FALSE	162	a40	0	a40	0.1
5	FALSE	163	a40	0	a40	0.1
5	FALSE	164	a40	0	a40	0.1
5	FALSE	165	a40	0	a40	0.1
5	FALSE	166	a40	0	a40	0.1
5	FALSE	167	a40	0	a40	0.1
5	FALSE	168	a40	0	a40	0.1
5	FALSE	169	a40	0	a40	0.1
5	FALSE	170	a40	0	a40	0.1
5	FALSE	171	a40	0	a40	0.1
5	FALSE	172	a40	0	a40	0.1
5	FALSE	173	a40	0	a40	0.1
5	FALSE	174	a40	0	a40	0.1
6	FALSE	175	a40	0	a40	0.1
6	FALSE	176	a40	0	a40	0.1
6	FALSE	177	a40	0	a40	0.1
6	FALSE	178	a40	0	a40	0.1
6	TRUE	179	a40	2	a40	2
6	FALSE	180	a40	0	a40	0.1
6	FALSE	181	a40	0	a40	0.1
6	FALSE	182	a40	0	a40	0.1
6	FALSE	183	a40	0	a40	0.1
6	FALSE	184	a40	0	a40	0.1
6	FALSE	185	a40	0	a40	0.1
6	FALSE	186	a40	0	a40	0.1
6	TRUE	187	a40	1	a40	1
6	FALSE	188	a40	0	a40	0.1
6	FALSE	189	a40	0	a40	0.1
6	FALSE	190	a40	0	a40	0.1
6	TRUE	191	a40	16	a40	16
6	FALSE	192	a40	3	a40	3
6	FALSE	193	a40	0	a40	0.1
6	FALSE	194	a40	0	a40	0.1
6	FALSE	195	a40	0	a40	0.1
6	FALSE	196	a40	0	a40	0.1
6	FALSE	197	a40	0	a40	0.1
6	FALSE	198	a40	0	a40	0.1
6	FALSE	199	a40	0	a40	0.1
6	FALSE	200	a40	0	a40	0.1
6	FALSE	201	a40	0	a40	0.1
6	FALSE	202	a40	0	a40	0.1
6	FALSE	203	a40	0	a40	0.1
7	FALSE	204	a40	0	a40	0.1
7	FALSE	205	a40	0	a40	0.1
7	FALSE	206	a40	0	a40	0.1
7	FALSE	207	a40	0	a40	0.1
7	FALSE	208	a40	0	a40	0.1
7	FALSE	209	a40	0	a40	0.1
7	FALSE	210	a40	0	a40	0.1
7	FALSE	211	a40	0	a40	0.1
7	FALSE	212	a40	0	a40	0.1
7	FALSE	213	a40	0	a40	0.1
7	FALSE	214	a40	0	a40	0.1
7	FALSE	215	a40	0	a40	0.1
7	FALSE	216	a40	0	a40	0.1
7	FALSE	217	a40	0	a40	0.1
7	FALSE	218	a40	0	a40	0.1
7	FALSE	219	a40	0	a40	0.1
7	FALSE	220	a40	0	a40	0.1
7	FALSE	221	a40	0	a40	0.1
7	FALSE	222	a40	0	a40	0.1
7	FALSE	223	a40	0	a40	0.1
7	FALSE	224	a40	0	a40	0.1
7	FALSE	225	a40	0	a40	0.1
7	FALSE	226	a40	0	a40	0.1
7	FALSE	227	a40	0	a40	0.1
7	FALSE	228	a40	0	a40	0.1
7	FALSE	229	a40	0	a40	0.1
7	FALSE	230	a40	0	a40	0.1
7	FALSE	231	a40	0	a40	0.1
7	FALSE	232	a40	0	a40	0.1
7	FALSE	233	a40	0	a40	0.1
1	FALSE	1	a80	0	a80	0.1
1	FALSE	2	a80	0	a80	0.1
1	FALSE	3	a80	0	a80	0.1
1	FALSE	4	a80	0	a80	0.1
1	FALSE	5	a80	0	a80	0.1
1	TRUE	6	a80	0	a80	0.1
1	FALSE	7	a80	0	a80	0.1
1	FALSE	8	a80	0	a80	0.1
1	FALSE	9	a80	0	a80	0.1
1	FALSE	10	a80	0	a80	0.1
1	FALSE	11	a80	0	a80	0.1
1	FALSE	12	a80	0	a80	0.1
1	TRUE	13	a80	1	a80	1
1	FALSE	14	a80	0	a80	0.1
1	FALSE	15	a80	0	a80	0.1
1	FALSE	16	a80	0	a80	0.1
1	FALSE	17	a80	0	a80	0.1
1	FALSE	18	a80	0	a80	0.1
1	FALSE	19	a80	0	a80	0.1
1	FALSE	20	a80	0	a80	0.1
1	FALSE	21	a80	0	a80	0.1
1	FALSE	22	a80	0	a80	0.1
1	TRUE	23	a80	1	a80	1
1	FALSE	24	a80	0	a80	0.1
1	FALSE	25	a80	0	a80	0.1
1	FALSE	26	a80	0	a80	0.1
1	FALSE	27	a80	0	a80	0.1
1	FALSE	28	a80	0	a80	0.1
1	FALSE	29	a80	0	a80	0.1
1	FALSE	30	a80	0	a80	0.1
2	FALSE	31	a80	0	a80	0.1
2	FALSE	32	a80	0	a80	0.1
2	FALSE	33	a80	0	a80	0.1
2	FALSE	34	a80	0	a80	0.1
2	FALSE	35	a80	0	a80	0.1
2	FALSE	36	a80	0	a80	0.1
2	FALSE	37	a80	0	a80	0.1
2	FALSE	38	a80	0	a80	0.1
2	FALSE	39	a80	0	a80	0.1
2	FALSE	40	a80	0	a80	0.1
2	FALSE	41	a80	0	a80	0.1
2	FALSE	42	a80	0	a80	0.1
2	FALSE	43	a80	0	a80	0.1
2	FALSE	44	a80	0	a80	0.1
2	FALSE	45	a80	0	a80	0.1
2	FALSE	46	a80	0	a80	0.1
2	FALSE	47	a80	0	a80	0.1
2	FALSE	48	a80	0	a80	0.1
2	FALSE	49	a80	0	a80	0.1
2	FALSE	50	a80	0	a80	0.1
2	FALSE	51	a80	0	a80	0.1
2	FALSE	52	a80	0	a80	0.1
2	FALSE	53	a80	0	a80	0.1
2	FALSE	54	a80	0	a80	0.1
2	FALSE	55	a80	0	a80	0.1
2	FALSE	56	a80	0	a80	0.1
2	FALSE	57	a80	0	a80	0.1
2	FALSE	58	a80	0	a80	0.1
2	FALSE	59	a80	0	a80	0.1
2	FALSE	60	a80	0	a80	0.1
2	FALSE	61	a80	0	a80	0.1
2	FALSE	62	a80	0	a80	0.1
2	FALSE	63	a80	0	a80	0.1
3	FALSE	64	a80	0	a80	0.1
3	FALSE	65	a80	0	a80	0.1
3	FALSE	66	a80	0	a80	0.1
3	FALSE	67	a80	0	a80	0.1
3	FALSE	68	a80	0	a80	0.1
3	FALSE	69	a80	0	a80	0.1
3	FALSE	70	a80	0	a80	0.1
3	FALSE	71	a80	0	a80	0.1
3	FALSE	72	a80	0	a80	0.1
3	FALSE	73	a80	0	a80	0.1
3	FALSE	74	a80	0	a80	0.1
3	FALSE	75	a80	0	a80	0.1
3	FALSE	76	a80	0	a80	0.1
3	FALSE	77	a80	0	a80	0.1
3	FALSE	78	a80	0	a80	0.1
3	FALSE	79	a80	0	a80	0.1
3	FALSE	80	a80	0	a80	0.1
3	FALSE	81	a80	0	a80	0.1
3	FALSE	82	a80	0	a80	0.1
3	FALSE	83	a80	0	a80	0.1
3	FALSE	84	a80	0	a80	0.1
3	TRUE	85	a80	0	a80	0.1
3	FALSE	86	a80	0	a80	0.1
3	FALSE	87	a80	0	a80	0.1
3	FALSE	88	a80	0	a80	0.1
3	FALSE	89	a80	0	a80	0.1
3	FALSE	90	a80	0	a80	0.1
3	FALSE	91	a80	0	a80	0.1
3	FALSE	92	a80	0	a80	0.1
3	FALSE	93	a80	0	a80	0.1
3	FALSE	94	a80	0	a80	0.1
3	FALSE	95	a80	0	a80	0.1
3	FALSE	96	a80	0	a80	0.1
3	FALSE	97	a80	0	a80	0.1
3	FALSE	98	a80	0	a80	0.1
3	FALSE	99	a80	0	a80	0.1
3	FALSE	100	a80	0	a80	0.1
3	FALSE	101	a80	0	a80	0.1
3	FALSE	102	a80	0	a80	0.1
3	FALSE	103	a80	0	a80	0.1
3	FALSE	104	a80	0	a80	0.1
3	FALSE	105	a80	0	a80	0.1
3	FALSE	106	a80	0	a80	0.1
3	FALSE	107	a80	0	a80	0.1
3	FALSE	108	a80	0	a80	0.1
3	FALSE	109	a80	0	a80	0.1
3	FALSE	110	a80	1	a80	1
3	FALSE	111	a80	0	a80	0.1
3	FALSE	112	a80	0	a80	0.1
3	FALSE	113	a80	0	a80	0.1
3	FALSE	114	a80	0	a80	0.1
4	FALSE	115	a80	0	a80	0.1
4	FALSE	116	a80	0	a80	0.1
4	FALSE	117	a80	0	a80	0.1
4	FALSE	118	a80	0	a80	0.1
4	FALSE	119	a80	0	a80	0.1
4	FALSE	120	a80	0	a80	0.1
4	FALSE	121	a80	0	a80	0.1
4	FALSE	122	a80	0	a80	0.1
4	FALSE	123	a80	0	a80	0.1
4	FALSE	124	a80	0	a80	0.1
4	FALSE	125	a80	0	a80	0.1
4	FALSE	126	a80	0	a80	0.1
4	FALSE	127	a80	0	a80	0.1
4	FALSE	128	a80	0	a80	0.1
4	FALSE	129	a80	0	a80	0.1
4	FALSE	130	a80	0	a80	0.1
4	FALSE	131	a80	0	a80	0.1
4	FALSE	132	a80	0	a80	0.1
4	FALSE	133	a80	0	a80	0.1
4	FALSE	134	a80	0	a80	0.1
4	FALSE	135	a80	0	a80	0.1
4	FALSE	136	a80	0	a80	0.1
4	FALSE	137	a80	0	a80	0.1
4	FALSE	138	a80	0	a80	0.1
4	FALSE	139	a80	0	a80	0.1
5	FALSE	140	a80	0	a80	0.1
5	FALSE	141	a80	0	a80	0.1
5	FALSE	142	a80	0	a80	0.1
5	FALSE	143	a80	0	a80	0.1
5	FALSE	144	a80	0	a80	0.1
5	FALSE	145	a80	0	a80	0.1
5	FALSE	146	a80	0	a80	0.1
5	FALSE	147	a80	0	a80	0.1
5	FALSE	148	a80	0	a80	0.1
5	FALSE	149	a80	0	a80	0.1
5	FALSE	150	a80	0	a80	0.1
5	FALSE	151	a80	0	a80	0.1
5	FALSE	152	a80	0	a80	0.1
5	FALSE	153	a80	0	a80	0.1
5	FALSE	154	a80	0	a80	0.1
5	FALSE	155	a80	0	a80	0.1
5	FALSE	156	a80	0	a80	0.1
5	FALSE	157	a80	0	a80	0.1
5	FALSE	158	a80	0	a80	0.1
5	FALSE	159	a80	0	a80	0.1
5	FALSE	160	a80	0	a80	0.1
5	FALSE	161	a80	0	a80	0.1
5	FALSE	162	a80	0	a80	0.1
5	FALSE	163	a80	0	a80	0.1
5	FALSE	164	a80	0	a80	0.1
5	FALSE	165	a80	0	a80	0.1
5	FALSE	166	a80	0	a80	0.1
5	FALSE	167	a80	0	a80	0.1
5	FALSE	168	a80	0	a80	0.1
5	FALSE	169	a80	0	a80	0.1
5	FALSE	170	a80	0	a80	0.1
5	FALSE	171	a80	0	a80	0.1
5	FALSE	172	a80	0	a80	0.1
5	FALSE	173	a80	0	a80	0.1
5	FALSE	174	a80	0	a80	0.1
6	FALSE	175	a80	0	a80	0.1
6	FALSE	176	a80	0	a80	0.1
6	FALSE	177	a80	0	a80	0.1
6	FALSE	178	a80	0	a80	0.1
6	TRUE	179	a80	1	a80	1
6	FALSE	180	a80	0	a80	0.1
6	FALSE	181	a80	0	a80	0.1
6	FALSE	182	a80	0	a80	0.1
6	FALSE	183	a80	0	a80	0.1
6	FALSE	184	a80	0	a80	0.1
6	FALSE	185	a80	0	a80	0.1
6	FALSE	186	a80	0	a80	0.1
6	TRUE	187	a80	1	a80	1
6	FALSE	188	a80	0	a80	0.1
6	FALSE	189	a80	0	a80	0.1
6	FALSE	190	a80	0	a80	0.1
6	TRUE	191	a80	0	a80	0.1
6	FALSE	192	a80	1	a80	1
6	FALSE	193	a80	0	a80	0.1
6	FALSE	194	a80	0	a80	0.1
6	FALSE	195	a80	0	a80	0.1
6	FALSE	196	a80	0	a80	0.1
6	FALSE	197	a80	0	a80	0.1
6	FALSE	198	a80	0	a80	0.1
6	FALSE	199	a80	0	a80	0.1
6	FALSE	200	a80	0	a80	0.1
6	FALSE	201	a80	0	a80	0.1
6	FALSE	202	a80	0	a80	0.1
6	FALSE	203	a80	0	a80	0.1
7	FALSE	204	a80	0	a80	0.1
7	FALSE	205	a80	0	a80	0.1
7	FALSE	206	a80	0	a80	0.1
7	FALSE	207	a80	0	a80	0.1
7	FALSE	208	a80	0	a80	0.1
7	FALSE	209	a80	0	a80	0.1
7	FALSE	210	a80	0	a80	0.1
7	FALSE	211	a80	0	a80	0.1
7	FALSE	212	a80	0	a80	0.1
7	FALSE	213	a80	0	a80	0.1
7	FALSE	214	a80	0	a80	0.1
7	FALSE	215	a80	0	a80	0.1
7	FALSE	216	a80	0	a80	0.1
7	FALSE	217	a80	0	a80	0.1
7	FALSE	218	a80	0	a80	0.1
7	FALSE	219	a80	0	a80	0.1
7	FALSE	220	a80	0	a80	0.1
7	FALSE	221	a80	0	a80	0.1
7	FALSE	222	a80	0	a80	0.1
7	FALSE	223	a80	0	a80	0.1
7	FALSE	224	a80	0	a80	0.1
7	FALSE	225	a80	0	a80	0.1
7	FALSE	226	a80	0	a80	0.1
7	FALSE	227	a80	0	a80	0.1
7	FALSE	228	a80	0	a80	0.1
7	FALSE	229	a80	0	a80	0.1
7	FALSE	230	a80	0	a80	0.1
7	FALSE	231	a80	0	a80	0.1
7	FALSE	232	a80	0	a80	0.1
7	FALSE	233	a80	0	a80	0.1
1	FALSE	1	a90	0	a90	0.1
1	FALSE	2	a90	0	a90	0.1
1	FALSE	3	a90	0	a90	0.1
1	FALSE	4	a90	0	a90	0.1
1	FALSE	5	a90	0	a90	0.1
1	TRUE	6	a90	3	a90	3
1	FALSE	7	a90	0	a90	0.1
1	FALSE	8	a90	0	a90	0.1
1	FALSE	9	a90	0	a90	0.1
1	FALSE	10	a90	0	a90	0.1
1	FALSE	11	a90	0	a90	0.1
1	FALSE	12	a90	0	a90	0.1
1	TRUE	13	a90	0	a90	0.1
1	FALSE	14	a90	0	a90	0.1
1	FALSE	15	a90	0	a90	0.1
1	FALSE	16	a90	0	a90	0.1
1	FALSE	17	a90	0	a90	0.1
1	FALSE	18	a90	0	a90	0.1
1	FALSE	19	a90	0	a90	0.1
1	FALSE	20	a90	0	a90	0.1
1	FALSE	21	a90	0	a90	0.1
1	FALSE	22	a90	0	a90	0.1
1	TRUE	23	a90	1	a90	1
1	FALSE	24	a90	0	a90	0.1
1	FALSE	25	a90	0	a90	0.1
1	FALSE	26	a90	0	a90	0.1
1	FALSE	27	a90	0	a90	0.1
1	FALSE	28	a90	0	a90	0.1
1	FALSE	29	a90	0	a90	0.1
1	FALSE	30	a90	0	a90	0.1
2	FALSE	31	a90	0	a90	0.1
2	FALSE	32	a90	0	a90	0.1
2	FALSE	33	a90	0	a90	0.1
2	FALSE	34	a90	0	a90	0.1
2	FALSE	35	a90	0	a90	0.1
2	FALSE	36	a90	0	a90	0.1
2	FALSE	37	a90	0	a90	0.1
2	FALSE	38	a90	0	a90	0.1
2	FALSE	39	a90	0	a90	0.1
2	FALSE	40	a90	0	a90	0.1
2	FALSE	41	a90	0	a90	0.1
2	FALSE	42	a90	0	a90	0.1
2	FALSE	43	a90	0	a90	0.1
2	FALSE	44	a90	0	a90	0.1
2	FALSE	45	a90	0	a90	0.1
2	FALSE	46	a90	0	a90	0.1
2	FALSE	47	a90	0	a90	0.1
2	FALSE	48	a90	0	a90	0.1
2	FALSE	49	a90	0	a90	0.1
2	FALSE	50	a90	0	a90	0.1
2	FALSE	51	a90	0	a90	0.1
2	FALSE	52	a90	0	a90	0.1
2	FALSE	53	a90	0	a90	0.1
2	FALSE	54	a90	0	a90	0.1
2	FALSE	55	a90	0	a90	0.1
2	FALSE	56	a90	0	a90	0.1
2	FALSE	57	a90	0	a90	0.1
2	FALSE	58	a90	0	a90	0.1
2	FALSE	59	a90	0	a90	0.1
2	FALSE	60	a90	0	a90	0.1
2	FALSE	61	a90	0	a90	0.1
2	FALSE	62	a90	0	a90	0.1
2	FALSE	63	a90	0	a90	0.1
3	FALSE	64	a90	0	a90	0.1
3	FALSE	65	a90	0	a90	0.1
3	FALSE	66	a90	0	a90	0.1
3	FALSE	67	a90	0	a90	0.1
3	FALSE	68	a90	0	a90	0.1
3	FALSE	69	a90	0	a90	0.1
3	FALSE	70	a90	0	a90	0.1
3	FALSE	71	a90	0	a90	0.1
3	FALSE	72	a90	0	a90	0.1
3	FALSE	73	a90	0	a90	0.1
3	FALSE	74	a90	0	a90	0.1
3	FALSE	75	a90	0	a90	0.1
3	FALSE	76	a90	0	a90	0.1
3	FALSE	77	a90	0	a90	0.1
3	FALSE	78	a90	0	a90	0.1
3	FALSE	79	a90	0	a90	0.1
3	FALSE	80	a90	0	a90	0.1
3	FALSE	81	a90	0	a90	0.1
3	FALSE	82	a90	0	a90	0.1
3	FALSE	83	a90	0	a90	0.1
3	FALSE	84	a90	0	a90	0.1
3	TRUE	85	a90	0	a90	0.1
3	FALSE	86	a90	0	a90	0.1
3	FALSE	87	a90	0	a90	0.1
3	FALSE	88	a90	0	a90	0.1
3	FALSE	89	a90	0	a90	0.1
3	FALSE	90	a90	0	a90	0.1
3	FALSE	91	a90	0	a90	0.1
3	FALSE	92	a90	0	a90	0.1
3	FALSE	93	a90	0	a90	0.1
3	FALSE	94	a90	0	a90	0.1
3	FALSE	95	a90	0	a90	0.1
3	FALSE	96	a90	0	a90	0.1
3	FALSE	97	a90	0	a90	0.1
3	FALSE	98	a90	0	a90	0.1
3	FALSE	99	a90	0	a90	0.1
3	FALSE	100	a90	0	a90	0.1
3	FALSE	101	a90	0	a90	0.1
3	FALSE	102	a90	0	a90	0.1
3	FALSE	103	a90	0	a90	0.1
3	FALSE	104	a90	0	a90	0.1
3	FALSE	105	a90	0	a90	0.1
3	FALSE	106	a90	0	a90	0.1
3	FALSE	107	a90	0	a90	0.1
3	FALSE	108	a90	0	a90	0.1
3	FALSE	109	a90	0	a90	0.1
3	FALSE	110	a90	1	a90	1
3	FALSE	111	a90	0	a90	0.1
3	FALSE	112	a90	0	a90	0.1
3	FALSE	113	a90	0	a90	0.1
3	FALSE	114	a90	0	a90	0.1
4	FALSE	115	a90	0	a90	0.1
4	FALSE	116	a90	0	a90	0.1
4	FALSE	117	a90	0	a90	0.1
4	FALSE	118	a90	0	a90	0.1
4	FALSE	119	a90	0	a90	0.1
4	FALSE	120	a90	0	a90	0.1
4	FALSE	121	a90	0	a90	0.1
4	FALSE	122	a90	0	a90	0.1
4	FALSE	123	a90	0	a90	0.1
4	FALSE	124	a90	0	a90	0.1
4	FALSE	125	a90	0	a90	0.1
4	FALSE	126	a90	0	a90	0.1
4	FALSE	127	a90	0	a90	0.1
4	FALSE	128	a90	0	a90	0.1
4	FALSE	129	a90	0	a90	0.1
4	FALSE	130	a90	0	a90	0.1
4	FALSE	131	a90	0	a90	0.1
4	FALSE	132	a90	0	a90	0.1
4	FALSE	133	a90	0	a90	0.1
4	FALSE	134	a90	0	a90	0.1
4	FALSE	135	a90	0	a90	0.1
4	FALSE	136	a90	0	a90	0.1
4	FALSE	137	a90	0	a90	0.1
4	FALSE	138	a90	0	a90	0.1
4	FALSE	139	a90	0	a90	0.1
5	FALSE	140	a90	0	a90	0.1
5	FALSE	141	a90	0	a90	0.1
5	FALSE	142	a90	0	a90	0.1
5	FALSE	143	a90	0	a90	0.1
5	FALSE	144	a90	0	a90	0.1
5	FALSE	145	a90	0	a90	0.1
5	FALSE	146	a90	0	a90	0.1
5	FALSE	147	a90	0	a90	0.1
5	FALSE	148	a90	0	a90	0.1
5	FALSE	149	a90	0	a90	0.1
5	FALSE	150	a90	0	a90	0.1
5	FALSE	151	a90	0	a90	0.1
5	FALSE	152	a90	0	a90	0.1
5	FALSE	153	a90	0	a90	0.1
5	FALSE	154	a90	0	a90	0.1
5	FALSE	155	a90	0	a90	0.1
5	FALSE	156	a90	0	a90	0.1
5	FALSE	157	a90	0	a90	0.1
5	FALSE	158	a90	0	a90	0.1
5	FALSE	159	a90	0	a90	0.1
5	FALSE	160	a90	0	a90	0.1
5	FALSE	161	a90	0	a90	0.1
5	FALSE	162	a90	0	a90	0.1
5	FALSE	163	a90	0	a90	0.1
5	FALSE	164	a90	0	a90	0.1
5	FALSE	165	a90	0	a90	0.1
5	FALSE	166	a90	0	a90	0.1
5	FALSE	167	a90	0	a90	0.1
5	FALSE	168	a90	0	a90	0.1
5	FALSE	169	a90	0	a90	0.1
5	FALSE	170	a90	0	a90	0.1
5	FALSE	171	a90	0	a90	0.1
5	FALSE	172	a90	0	a90	0.1
5	FALSE	173	a90	0	a90	0.1
5	FALSE	174	a90	0	a90	0.1
6	FALSE	175	a90	0	a90	0.1
6	FALSE	176	a90	0	a90	0.1
6	FALSE	177	a90	0	a90	0.1
6	FALSE	178	a90	0	a90	0.1
6	TRUE	179	a90	0	a90	0.1
6	FALSE	180	a90	0	a90	0.1
6	FALSE	181	a90	0	a90	0.1
6	FALSE	182	a90	0	a90	0.1
6	FALSE	183	a90	0	a90	0.1
6	FALSE	184	a90	0	a90	0.1
6	FALSE	185	a90	0	a90	0.1
6	FALSE	186	a90	0	a90	0.1
6	TRUE	187	a90	2	a90	2
6	FALSE	188	a90	0	a90	0.1
6	FALSE	189	a90	0	a90	0.1
6	FALSE	190	a90	0	a90	0.1
6	TRUE	191	a90	2	a90	2
6	FALSE	192	a90	0	a90	0.1
6	FALSE	193	a90	0	a90	0.1
6	FALSE	194	a90	0	a90	0.1
6	FALSE	195	a90	0	a90	0.1
6	FALSE	196	a90	0	a90	0.1
6	FALSE	197	a90	0	a90	0.1
6	FALSE	198	a90	0	a90	0.1
6	FALSE	199	a90	0	a90	0.1
6	FALSE	200	a90	0	a90	0.1
6	FALSE	201	a90	0	a90	0.1
6	FALSE	202	a90	0	a90	0.1
6	FALSE	203	a90	0	a90	0.1
7	FALSE	204	a90	0	a90	0.1
7	FALSE	205	a90	0	a90	0.1
7	FALSE	206	a90	0	a90	0.1
7	FALSE	207	a90	0	a90	0.1
7	FALSE	208	a90	0	a90	0.1
7	FALSE	209	a90	0	a90	0.1
7	FALSE	210	a90	0	a90	0.1
7	FALSE	211	a90	0	a90	0.1
7	FALSE	212	a90	0	a90	0.1
7	FALSE	213	a90	0	a90	0.1
7	FALSE	214	a90	0	a90	0.1
7	FALSE	215	a90	0	a90	0.1
7	FALSE	216	a90	0	a90	0.1
7	FALSE	217	a90	0	a90	0.1
7	FALSE	218	a90	0	a90	0.1
7	FALSE	219	a90	0	a90	0.1
7	FALSE	220	a90	0	a90	0.1
7	FALSE	221	a90	0	a90	0.1
7	FALSE	222	a90	0	a90	0.1
7	FALSE	223	a90	0	a90	0.1
7	FALSE	224	a90	0	a90	0.1
7	FALSE	225	a90	0	a90	0.1
7	FALSE	226	a90	0	a90	0.1
7	FALSE	227	a90	0	a90	0.1
7	FALSE	228	a90	0	a90	0.1
7	FALSE	229	a90	0	a90	0.1
7	FALSE	230	a90	0	a90	0.1
7	FALSE	231	a90	0	a90	0.1
7	FALSE	232	a90	0	a90	0.1
7	FALSE	233	a90	0	a90	0.1

## Sheet: Fig 2c 
Figure 2c
person	prev	site	value	.group
1	post-vax	blood	122	1
1	post-vax	both	13	1
1	post-vax	skin	1572	1
1	pre-vax	blood	26	1
1	pre-vax	both	76	1
1	pre-vax	skin	839	1
2	post-vax	blood	91	2
2	post-vax	both	27	2
2	post-vax	skin	5256	2
2	pre-vax	blood	2	2
2	pre-vax	both	34	2
2	pre-vax	skin	1211	2
3	post-vax	blood	673	3
3	post-vax	both	31	3
3	post-vax	skin	2172	3
3	pre-vax	blood	7	3
3	pre-vax	both	5	3
3	pre-vax	skin	220	3
4	post-vax	blood	1323	4
4	post-vax	both	31	4
4	post-vax	skin	2871	4
4	pre-vax	blood	0	4
4	pre-vax	both	6	4
4	pre-vax	skin	484	4
5	post-vax	blood	58	5
5	post-vax	both	0	5
5	post-vax	skin	528	5
5	pre-vax	blood	3	5
5	pre-vax	both	0	5
5	pre-vax	skin	196	5
6	post-vax	blood	47	6
6	post-vax	both	0	6
6	post-vax	skin	1022	6
6	pre-vax	blood	6	6
6	pre-vax	both	1	6
6	pre-vax	skin	550	6
7	post-vax	blood	46	7
7	post-vax	both	0	7
7	post-vax	skin	1196	7
7	pre-vax	blood	0	7
7	pre-vax	both	0	7
7	pre-vax	skin	246	7
8	post-vax	blood	296	8
8	post-vax	both	2	8
8	post-vax	skin	595	8
8	pre-vax	blood	4	8
8	pre-vax	both	0	8
8	pre-vax	skin	104	8
9	post-vax	blood	312	9
9	post-vax	both	10	9
9	post-vax	skin	952	9
9	pre-vax	blood	19	9
9	pre-vax	both	14	9
9	pre-vax	skin	412	9

## Sheet: Fig 2d
Figure 1d
person	prev	uid	time	count	xpos	value
1	FALSE	1	a0	0	a0	0.1
1	FALSE	2	a0	0	a0	0.1
1	TRUE	3	a0	10	a0	10
1	TRUE	4	a0	6	a0	6
1	TRUE	5	a0	8	a0	8
1	TRUE	6	a0	2	a0	2
1	TRUE	7	a0	2	a0	2
1	TRUE	8	a0	4	a0	4
1	TRUE	9	a0	11	a0	11
1	FALSE	10	a0	0	a0	0.1
1	FALSE	11	a0	0	a0	0.1
1	FALSE	12	a0	0	a0	0.1
1	TRUE	13	a0	1	a0	1
1	TRUE	14	a0	2	a0	2
1	TRUE	15	a0	1	a0	1
1	FALSE	16	a0	0	a0	0.1
1	FALSE	17	a0	0	a0	0.1
1	TRUE	18	a0	4	a0	4
1	FALSE	19	a0	0	a0	0.1
1	TRUE	20	a0	3	a0	3
1	FALSE	21	a0	0	a0	0.1
1	FALSE	22	a0	0	a0	0.1
1	FALSE	23	a0	0	a0	0.1
1	FALSE	24	a0	0	a0	0.1
1	TRUE	25	a0	7	a0	7
1	TRUE	26	a0	4	a0	4
1	FALSE	27	a0	0	a0	0.1
1	TRUE	28	a0	12	a0	12
1	TRUE	29	a0	2	a0	2
1	TRUE	30	a0	1	a0	1
1	TRUE	31	a0	4	a0	4
1	FALSE	32	a0	0	a0	0.1
1	FALSE	33	a0	0	a0	0.1
1	TRUE	34	a0	4	a0	4
1	TRUE	35	a0	3	a0	3
1	TRUE	36	a0	7	a0	7
1	TRUE	37	a0	8	a0	8
1	FALSE	38	a0	0	a0	0.1
1	FALSE	39	a0	0	a0	0.1
1	FALSE	40	a0	0	a0	0.1
1	FALSE	41	a0	0	a0	0.1
1	TRUE	42	a0	1	a0	1
1	TRUE	43	a0	1	a0	1
1	FALSE	44	a0	0	a0	0.1
1	FALSE	45	a0	0	a0	0.1
1	FALSE	46	a0	0	a0	0.1
1	FALSE	47	a0	0	a0	0.1
1	TRUE	48	a0	9	a0	9
1	FALSE	49	a0	0	a0	0.1
1	FALSE	50	a0	0	a0	0.1
1	TRUE	51	a0	2	a0	2
1	TRUE	52	a0	1	a0	1
1	FALSE	53	a0	0	a0	0.1
1	FALSE	54	a0	0	a0	0.1
1	TRUE	55	a0	6	a0	6
1	FALSE	56	a0	0	a0	0.1
1	TRUE	57	a0	9	a0	9
1	TRUE	58	a0	11	a0	11
1	TRUE	59	a0	2	a0	2
1	FALSE	60	a0	0	a0	0.1
1	FALSE	61	a0	0	a0	0.1
1	FALSE	62	a0	0	a0	0.1
1	FALSE	63	a0	0	a0	0.1
1	FALSE	64	a0	0	a0	0.1
1	TRUE	65	a0	50	a0	50
1	FALSE	66	a0	0	a0	0.1
1	TRUE	67	a0	8	a0	8
1	TRUE	68	a0	398	a0	398
1	TRUE	69	a0	15	a0	15
1	TRUE	70	a0	2	a0	2
1	TRUE	71	a0	6	a0	6
1	TRUE	72	a0	7	a0	7
1	TRUE	73	a0	13	a0	13
1	TRUE	74	a0	32	a0	32
1	FALSE	75	a0	0	a0	0.1
1	TRUE	76	a0	4	a0	4
1	TRUE	77	a0	3	a0	3
1	FALSE	78	a0	0	a0	0.1
1	TRUE	79	a0	25	a0	25
1	TRUE	80	a0	13	a0	13
1	FALSE	81	a0	0	a0	0.1
1	FALSE	82	a0	0	a0	0.1
1	FALSE	83	a0	0	a0	0.1
1	TRUE	84	a0	14	a0	14
1	FALSE	85	a0	0	a0	0.1
1	TRUE	86	a0	2	a0	2
1	FALSE	87	a0	0	a0	0.1
1	FALSE	88	a0	0	a0	0.1
1	FALSE	89	a0	0	a0	0.1
1	TRUE	90	a0	1	a0	1
1	TRUE	91	a0	1	a0	1
1	FALSE	92	a0	0	a0	0.1
1	TRUE	93	a0	3	a0	3
1	FALSE	94	a0	0	a0	0.1
1	TRUE	95	a0	3	a0	3
1	FALSE	96	a0	0	a0	0.1
1	FALSE	97	a0	0	a0	0.1
1	FALSE	98	a0	0	a0	0.1
1	TRUE	99	a0	3	a0	3
1	FALSE	100	a0	0	a0	0.1
1	FALSE	101	a0	0	a0	0.1
1	TRUE	102	a0	16	a0	16
1	TRUE	103	a0	6	a0	6
1	FALSE	104	a0	0	a0	0.1
1	FALSE	105	a0	0	a0	0.1
1	FALSE	106	a0	0	a0	0.1
1	TRUE	107	a0	58	a0	58
1	TRUE	108	a0	1	a0	1
1	TRUE	109	a0	19	a0	19
1	FALSE	110	a0	0	a0	0.1
1	FALSE	111	a0	0	a0	0.1
1	TRUE	112	a0	2	a0	2
1	TRUE	113	a0	17	a0	17
1	FALSE	114	a0	0	a0	0.1
1	TRUE	115	a0	9	a0	9
1	FALSE	116	a0	0	a0	0.1
1	FALSE	117	a0	0	a0	0.1
1	TRUE	118	a0	7	a0	7
1	TRUE	119	a0	32	a0	32
1	FALSE	120	a0	0	a0	0.1
1	FALSE	121	a0	0	a0	0.1
1	FALSE	122	a0	0	a0	0.1
1	FALSE	123	a0	0	a0	0.1
1	FALSE	124	a0	0	a0	0.1
1	TRUE	125	a0	5	a0	5
1	TRUE	126	a0	1	a0	1
1	FALSE	127	a0	0	a0	0.1
1	FALSE	128	a0	0	a0	0.1
1	TRUE	129	a0	35	a0	35
1	TRUE	130	a0	1	a0	1
1	FALSE	131	a0	0	a0	0.1
1	TRUE	132	a0	11	a0	11
1	TRUE	133	a0	5	a0	5
1	FALSE	134	a0	0	a0	0.1
1	FALSE	135	a0	0	a0	0.1
1	FALSE	136	a0	0	a0	0.1
1	FALSE	137	a0	0	a0	0.1
1	TRUE	138	a0	2	a0	2
1	FALSE	139	a0	0	a0	0.1
1	TRUE	140	a0	1	a0	1
1	TRUE	141	a0	1	a0	1
1	FALSE	142	a0	0	a0	0.1
1	FALSE	143	a0	0	a0	0.1
1	FALSE	144	a0	0	a0	0.1
1	FALSE	145	a0	0	a0	0.1
1	TRUE	146	a0	5	a0	5
1	FALSE	147	a0	0	a0	0.1
1	FALSE	148	a0	0	a0	0.1
1	FALSE	149	a0	0	a0	0.1
1	FALSE	150	a0	0	a0	0.1
1	FALSE	151	a0	0	a0	0.1
1	FALSE	152	a0	0	a0	0.1
1	TRUE	153	a0	9	a0	9
1	FALSE	154	a0	0	a0	0.1
1	TRUE	155	a0	1	a0	1
1	FALSE	156	a0	0	a0	0.1
1	TRUE	157	a0	5	a0	5
1	TRUE	158	a0	10	a0	10
1	TRUE	159	a0	7	a0	7
1	TRUE	160	a0	7	a0	7
1	FALSE	161	a0	0	a0	0.1
1	FALSE	162	a0	0	a0	0.1
1	FALSE	163	a0	0	a0	0.1
1	FALSE	164	a0	0	a0	0.1
1	FALSE	165	a0	0	a0	0.1
1	FALSE	166	a0	0	a0	0.1
1	FALSE	167	a0	0	a0	0.1
1	FALSE	168	a0	0	a0	0.1
1	FALSE	169	a0	0	a0	0.1
1	FALSE	170	a0	0	a0	0.1
1	FALSE	171	a0	0	a0	0.1
1	TRUE	172	a0	4	a0	4
1	FALSE	173	a0	0	a0	0.1
1	FALSE	174	a0	0	a0	0.1
1	TRUE	175	a0	2	a0	2
1	FALSE	176	a0	0	a0	0.1
1	FALSE	177	a0	0	a0	0.1
1	FALSE	178	a0	0	a0	0.1
1	TRUE	179	a0	8	a0	8
1	FALSE	180	a0	0	a0	0.1
1	FALSE	181	a0	0	a0	0.1
1	FALSE	182	a0	0	a0	0.1
1	TRUE	183	a0	5	a0	5
1	FALSE	184	a0	0	a0	0.1
1	TRUE	185	a0	1	a0	1
1	FALSE	186	a0	0	a0	0.1
1	FALSE	187	a0	0	a0	0.1
1	FALSE	188	a0	0	a0	0.1
1	FALSE	189	a0	0	a0	0.1
1	TRUE	190	a0	3	a0	3
1	FALSE	191	a0	0	a0	0.1
1	FALSE	192	a0	0	a0	0.1
1	TRUE	193	a0	1	a0	1
1	FALSE	194	a0	0	a0	0.1
1	TRUE	195	a0	4	a0	4
1	FALSE	196	a0	0	a0	0.1
1	FALSE	197	a0	0	a0	0.1
1	TRUE	198	a0	6	a0	6
1	FALSE	199	a0	0	a0	0.1
1	TRUE	200	a0	1	a0	1
1	FALSE	201	a0	0	a0	0.1
1	FALSE	202	a0	0	a0	0.1
1	TRUE	203	a0	4	a0	4
1	TRUE	204	a0	1	a0	1
1	TRUE	205	a0	1	a0	1
1	TRUE	206	a0	2	a0	2
1	FALSE	207	a0	0	a0	0.1
1	TRUE	208	a0	7	a0	7
1	TRUE	209	a0	13	a0	13
1	TRUE	210	a0	5	a0	5
1	FALSE	211	a0	0	a0	0.1
1	TRUE	212	a0	5	a0	5
1	TRUE	213	a0	2	a0	2
1	FALSE	214	a0	0	a0	0.1
1	FALSE	215	a0	0	a0	0.1
1	FALSE	216	a0	0	a0	0.1
1	FALSE	217	a0	0	a0	0.1
1	FALSE	218	a0	0	a0	0.1
1	FALSE	219	a0	0	a0	0.1
1	TRUE	220	a0	1	a0	1
1	TRUE	221	a0	1	a0	1
1	FALSE	222	a0	0	a0	0.1
1	FALSE	223	a0	0	a0	0.1
1	FALSE	224	a0	0	a0	0.1
1	TRUE	225	a0	4	a0	4
1	TRUE	226	a0	2	a0	2
1	TRUE	227	a0	5	a0	5
1	FALSE	228	a0	0	a0	0.1
1	FALSE	229	a0	0	a0	0.1
1	FALSE	230	a0	0	a0	0.1
1	FALSE	231	a0	0	a0	0.1
1	FALSE	232	a0	0	a0	0.1
1	FALSE	233	a0	0	a0	0.1
1	FALSE	234	a0	0	a0	0.1
1	FALSE	235	a0	0	a0	0.1
1	FALSE	236	a0	0	a0	0.1
1	TRUE	237	a0	1	a0	1
2	FALSE	238	a0	0	a0	0.1
2	FALSE	239	a0	0	a0	0.1
2	FALSE	240	a0	0	a0	0.1
2	FALSE	241	a0	0	a0	0.1
2	TRUE	242	a0	1	a0	1
2	FALSE	243	a0	0	a0	0.1
2	FALSE	244	a0	0	a0	0.1
2	FALSE	245	a0	0	a0	0.1
2	FALSE	246	a0	0	a0	0.1
2	FALSE	247	a0	0	a0	0.1
2	TRUE	248	a0	6	a0	6
2	FALSE	249	a0	0	a0	0.1
2	FALSE	250	a0	0	a0	0.1
2	TRUE	251	a0	1	a0	1
2	FALSE	252	a0	0	a0	0.1
2	TRUE	253	a0	1	a0	1
2	TRUE	254	a0	1	a0	1
2	FALSE	255	a0	0	a0	0.1
2	TRUE	256	a0	1	a0	1
2	FALSE	257	a0	0	a0	0.1
2	FALSE	258	a0	0	a0	0.1
2	FALSE	259	a0	0	a0	0.1
2	TRUE	260	a0	9	a0	9
2	FALSE	261	a0	0	a0	0.1
2	TRUE	262	a0	1	a0	1
2	FALSE	263	a0	0	a0	0.1
2	FALSE	264	a0	0	a0	0.1
2	FALSE	265	a0	0	a0	0.1
2	FALSE	266	a0	0	a0	0.1
2	FALSE	267	a0	0	a0	0.1
2	FALSE	268	a0	0	a0	0.1
2	FALSE	269	a0	0	a0	0.1
2	FALSE	270	a0	0	a0	0.1
2	TRUE	271	a0	1	a0	1
2	TRUE	272	a0	1	a0	1
2	FALSE	273	a0	0	a0	0.1
2	TRUE	274	a0	1	a0	1
2	FALSE	275	a0	0	a0	0.1
2	FALSE	276	a0	0	a0	0.1
2	FALSE	277	a0	0	a0	0.1
2	FALSE	278	a0	0	a0	0.1
2	FALSE	279	a0	0	a0	0.1
2	FALSE	280	a0	0	a0	0.1
2	FALSE	281	a0	0	a0	0.1
2	FALSE	282	a0	0	a0	0.1
2	FALSE	283	a0	0	a0	0.1
2	FALSE	284	a0	0	a0	0.1
2	TRUE	285	a0	1	a0	1
2	FALSE	286	a0	0	a0	0.1
2	TRUE	287	a0	2	a0	2
2	FALSE	288	a0	0	a0	0.1
2	FALSE	289	a0	0	a0	0.1
2	FALSE	290	a0	0	a0	0.1
2	FALSE	291	a0	0	a0	0.1
2	TRUE	292	a0	1	a0	1
2	FALSE	293	a0	0	a0	0.1
2	FALSE	294	a0	0	a0	0.1
2	FALSE	295	a0	0	a0	0.1
2	TRUE	296	a0	7	a0	7
2	FALSE	297	a0	0	a0	0.1
2	FALSE	298	a0	0	a0	0.1
2	FALSE	299	a0	0	a0	0.1
2	TRUE	300	a0	1	a0	1
2	TRUE	301	a0	1	a0	1
2	TRUE	302	a0	1	a0	1
2	FALSE	303	a0	0	a0	0.1
2	FALSE	304	a0	0	a0	0.1
2	FALSE	305	a0	0	a0	0.1
2	FALSE	306	a0	0	a0	0.1
2	FALSE	307	a0	0	a0	0.1
2	FALSE	308	a0	0	a0	0.1
2	FALSE	309	a0	0	a0	0.1
2	FALSE	310	a0	0	a0	0.1
2	FALSE	311	a0	0	a0	0.1
2	TRUE	312	a0	1	a0	1
2	FALSE	313	a0	0	a0	0.1
2	FALSE	314	a0	0	a0	0.1
2	FALSE	315	a0	0	a0	0.1
2	FALSE	316	a0	0	a0	0.1
2	FALSE	317	a0	0	a0	0.1
2	FALSE	318	a0	0	a0	0.1
2	FALSE	319	a0	0	a0	0.1
2	FALSE	320	a0	0	a0	0.1
2	FALSE	321	a0	0	a0	0.1
2	FALSE	322	a0	0	a0	0.1
2	TRUE	323	a0	1	a0	1
2	FALSE	324	a0	0	a0	0.1
2	FALSE	325	a0	0	a0	0.1
2	TRUE	326	a0	2	a0	2
2	TRUE	327	a0	10	a0	10
2	TRUE	328	a0	3	a0	3
2	TRUE	329	a0	4	a0	4
2	FALSE	330	a0	0	a0	0.1
2	FALSE	331	a0	0	a0	0.1
2	FALSE	332	a0	0	a0	0.1
2	FALSE	333	a0	0	a0	0.1
2	FALSE	334	a0	0	a0	0.1
2	FALSE	335	a0	0	a0	0.1
2	FALSE	336	a0	0	a0	0.1
2	FALSE	337	a0	0	a0	0.1
2	FALSE	338	a0	0	a0	0.1
2	FALSE	339	a0	0	a0	0.1
2	FALSE	340	a0	0	a0	0.1
2	FALSE	341	a0	0	a0	0.1
2	FALSE	342	a0	0	a0	0.1
2	FALSE	343	a0	0	a0	0.1
2	FALSE	344	a0	0	a0	0.1
2	FALSE	345	a0	0	a0	0.1
2	FALSE	346	a0	0	a0	0.1
2	TRUE	347	a0	3	a0	3
2	FALSE	348	a0	0	a0	0.1
2	FALSE	349	a0	0	a0	0.1
2	TRUE	350	a0	2	a0	2
2	TRUE	351	a0	1	a0	1
2	FALSE	352	a0	0	a0	0.1
2	TRUE	353	a0	1	a0	1
2	FALSE	354	a0	0	a0	0.1
2	FALSE	355	a0	0	a0	0.1
2	FALSE	356	a0	0	a0	0.1
2	FALSE	357	a0	0	a0	0.1
2	FALSE	358	a0	0	a0	0.1
2	FALSE	359	a0	0	a0	0.1
2	TRUE	360	a0	1	a0	1
2	FALSE	361	a0	0	a0	0.1
2	FALSE	362	a0	0	a0	0.1
2	FALSE	363	a0	0	a0	0.1
2	FALSE	364	a0	0	a0	0.1
2	FALSE	365	a0	0	a0	0.1
2	FALSE	366	a0	0	a0	0.1
2	FALSE	367	a0	0	a0	0.1
2	FALSE	368	a0	0	a0	0.1
2	TRUE	369	a0	2	a0	2
2	FALSE	370	a0	0	a0	0.1
2	FALSE	371	a0	0	a0	0.1
2	TRUE	372	a0	1	a0	1
2	TRUE	373	a0	4	a0	4
2	FALSE	374	a0	0	a0	0.1
2	TRUE	375	a0	1	a0	1
2	TRUE	376	a0	1	a0	1
2	FALSE	377	a0	0	a0	0.1
2	FALSE	378	a0	0	a0	0.1
2	FALSE	379	a0	0	a0	0.1
2	FALSE	380	a0	0	a0	0.1
2	FALSE	381	a0	0	a0	0.1
2	FALSE	382	a0	0	a0	0.1
2	FALSE	383	a0	0	a0	0.1
2	FALSE	384	a0	0	a0	0.1
2	TRUE	385	a0	3	a0	3
2	FALSE	386	a0	0	a0	0.1
2	FALSE	387	a0	0	a0	0.1
2	FALSE	388	a0	0	a0	0.1
2	FALSE	389	a0	0	a0	0.1
2	FALSE	390	a0	0	a0	0.1
2	TRUE	391	a0	1	a0	1
3	FALSE	392	a0	0	a0	0.1
3	FALSE	393	a0	0	a0	0.1
3	FALSE	394	a0	0	a0	0.1
3	FALSE	395	a0	0	a0	0.1
3	FALSE	396	a0	0	a0	0.1
3	FALSE	397	a0	0	a0	0.1
3	FALSE	398	a0	0	a0	0.1
3	FALSE	399	a0	0	a0	0.1
3	FALSE	400	a0	0	a0	0.1
3	FALSE	401	a0	0	a0	0.1
3	FALSE	402	a0	0	a0	0.1
3	FALSE	403	a0	0	a0	0.1
3	FALSE	404	a0	0	a0	0.1
3	FALSE	405	a0	0	a0	0.1
3	FALSE	406	a0	0	a0	0.1
3	FALSE	407	a0	0	a0	0.1
3	FALSE	408	a0	0	a0	0.1
3	FALSE	409	a0	0	a0	0.1
3	FALSE	410	a0	0	a0	0.1
3	FALSE	411	a0	0	a0	0.1
3	FALSE	412	a0	0	a0	0.1
3	FALSE	413	a0	0	a0	0.1
3	FALSE	414	a0	0	a0	0.1
3	FALSE	415	a0	0	a0	0.1
3	FALSE	416	a0	0	a0	0.1
3	FALSE	417	a0	0	a0	0.1
3	FALSE	418	a0	0	a0	0.1
3	FALSE	419	a0	0	a0	0.1
3	FALSE	420	a0	0	a0	0.1
3	FALSE	421	a0	0	a0	0.1
3	FALSE	422	a0	0	a0	0.1
3	FALSE	423	a0	0	a0	0.1
3	FALSE	424	a0	0	a0	0.1
3	FALSE	425	a0	0	a0	0.1
3	FALSE	426	a0	0	a0	0.1
3	FALSE	427	a0	0	a0	0.1
3	FALSE	428	a0	0	a0	0.1
3	FALSE	429	a0	0	a0	0.1
3	FALSE	430	a0	0	a0	0.1
3	FALSE	431	a0	0	a0	0.1
3	FALSE	432	a0	0	a0	0.1
3	FALSE	433	a0	0	a0	0.1
3	FALSE	434	a0	0	a0	0.1
3	FALSE	435	a0	0	a0	0.1
3	FALSE	436	a0	0	a0	0.1
3	FALSE	437	a0	0	a0	0.1
3	FALSE	438	a0	0	a0	0.1
3	FALSE	439	a0	0	a0	0.1
3	FALSE	440	a0	0	a0	0.1
3	FALSE	441	a0	0	a0	0.1
3	FALSE	442	a0	0	a0	0.1
3	FALSE	443	a0	0	a0	0.1
3	FALSE	444	a0	0	a0	0.1
3	FALSE	445	a0	0	a0	0.1
3	FALSE	446	a0	0	a0	0.1
3	FALSE	447	a0	0	a0	0.1
3	FALSE	448	a0	0	a0	0.1
3	FALSE	449	a0	0	a0	0.1
3	FALSE	450	a0	0	a0	0.1
3	FALSE	451	a0	0	a0	0.1
3	FALSE	452	a0	0	a0	0.1
3	FALSE	453	a0	0	a0	0.1
3	FALSE	454	a0	0	a0	0.1
3	FALSE	455	a0	0	a0	0.1
3	FALSE	456	a0	0	a0	0.1
3	FALSE	457	a0	0	a0	0.1
3	FALSE	458	a0	0	a0	0.1
3	FALSE	459	a0	0	a0	0.1
3	FALSE	460	a0	0	a0	0.1
3	FALSE	461	a0	0	a0	0.1
3	FALSE	462	a0	0	a0	0.1
3	FALSE	463	a0	0	a0	0.1
3	FALSE	464	a0	0	a0	0.1
3	FALSE	465	a0	0	a0	0.1
3	FALSE	466	a0	0	a0	0.1
3	FALSE	467	a0	0	a0	0.1
3	FALSE	468	a0	0	a0	0.1
3	FALSE	469	a0	0	a0	0.1
3	FALSE	470	a0	0	a0	0.1
3	FALSE	471	a0	0	a0	0.1
3	FALSE	472	a0	0	a0	0.1
3	FALSE	473	a0	0	a0	0.1
3	FALSE	474	a0	0	a0	0.1
3	FALSE	475	a0	0	a0	0.1
3	FALSE	476	a0	0	a0	0.1
3	FALSE	477	a0	0	a0	0.1
3	FALSE	478	a0	0	a0	0.1
3	FALSE	479	a0	0	a0	0.1
3	FALSE	480	a0	0	a0	0.1
3	FALSE	481	a0	0	a0	0.1
3	FALSE	482	a0	0	a0	0.1
3	FALSE	483	a0	0	a0	0.1
3	FALSE	484	a0	0	a0	0.1
3	FALSE	485	a0	0	a0	0.1
3	FALSE	486	a0	0	a0	0.1
3	FALSE	487	a0	0	a0	0.1
3	FALSE	488	a0	0	a0	0.1
3	FALSE	489	a0	0	a0	0.1
3	FALSE	490	a0	0	a0	0.1
3	TRUE	491	a0	1	a0	1
3	FALSE	492	a0	0	a0	0.1
3	FALSE	493	a0	0	a0	0.1
3	FALSE	494	a0	0	a0	0.1
3	FALSE	495	a0	0	a0	0.1
3	FALSE	496	a0	0	a0	0.1
3	FALSE	497	a0	0	a0	0.1
3	FALSE	498	a0	0	a0	0.1
3	FALSE	499	a0	0	a0	0.1
3	TRUE	500	a0	1	a0	1
3	FALSE	501	a0	0	a0	0.1
3	FALSE	502	a0	0	a0	0.1
3	FALSE	503	a0	0	a0	0.1
3	FALSE	504	a0	0	a0	0.1
3	FALSE	505	a0	0	a0	0.1
3	FALSE	506	a0	0	a0	0.1
3	FALSE	507	a0	0	a0	0.1
3	FALSE	508	a0	0	a0	0.1
3	FALSE	509	a0	0	a0	0.1
3	FALSE	510	a0	0	a0	0.1
3	FALSE	511	a0	0	a0	0.1
3	FALSE	512	a0	0	a0	0.1
3	FALSE	513	a0	0	a0	0.1
3	FALSE	514	a0	0	a0	0.1
3	TRUE	515	a0	1	a0	1
3	FALSE	516	a0	0	a0	0.1
3	FALSE	517	a0	0	a0	0.1
3	FALSE	518	a0	0	a0	0.1
3	FALSE	519	a0	0	a0	0.1
3	FALSE	520	a0	0	a0	0.1
3	FALSE	521	a0	0	a0	0.1
3	FALSE	522	a0	0	a0	0.1
3	FALSE	523	a0	0	a0	0.1
3	FALSE	524	a0	0	a0	0.1
3	FALSE	525	a0	0	a0	0.1
3	FALSE	526	a0	0	a0	0.1
3	FALSE	527	a0	0	a0	0.1
3	FALSE	528	a0	0	a0	0.1
3	FALSE	529	a0	0	a0	0.1
3	FALSE	530	a0	0	a0	0.1
3	FALSE	531	a0	0	a0	0.1
3	FALSE	532	a0	0	a0	0.1
3	FALSE	533	a0	0	a0	0.1
3	FALSE	534	a0	0	a0	0.1
3	FALSE	535	a0	0	a0	0.1
3	FALSE	536	a0	0	a0	0.1
3	FALSE	537	a0	0	a0	0.1
3	FALSE	538	a0	0	a0	0.1
3	FALSE	539	a0	0	a0	0.1
3	FALSE	540	a0	0	a0	0.1
3	FALSE	541	a0	0	a0	0.1
3	FALSE	542	a0	0	a0	0.1
3	FALSE	543	a0	0	a0	0.1
3	FALSE	544	a0	0	a0	0.1
3	FALSE	545	a0	0	a0	0.1
3	FALSE	546	a0	0	a0	0.1
3	FALSE	547	a0	0	a0	0.1
3	FALSE	548	a0	0	a0	0.1
3	FALSE	549	a0	0	a0	0.1
3	FALSE	550	a0	0	a0	0.1
3	FALSE	551	a0	0	a0	0.1
3	FALSE	552	a0	0	a0	0.1
3	FALSE	553	a0	0	a0	0.1
3	FALSE	554	a0	0	a0	0.1
3	FALSE	555	a0	0	a0	0.1
3	FALSE	556	a0	0	a0	0.1
3	FALSE	557	a0	0	a0	0.1
3	FALSE	558	a0	0	a0	0.1
3	FALSE	559	a0	0	a0	0.1
3	FALSE	560	a0	0	a0	0.1
3	FALSE	561	a0	0	a0	0.1
3	FALSE	562	a0	0	a0	0.1
3	FALSE	563	a0	0	a0	0.1
3	FALSE	564	a0	0	a0	0.1
3	FALSE	565	a0	0	a0	0.1
3	FALSE	566	a0	0	a0	0.1
3	FALSE	567	a0	0	a0	0.1
3	FALSE	568	a0	0	a0	0.1
3	FALSE	569	a0	0	a0	0.1
3	FALSE	570	a0	0	a0	0.1
3	FALSE	571	a0	0	a0	0.1
3	FALSE	572	a0	0	a0	0.1
3	FALSE	573	a0	0	a0	0.1
3	FALSE	574	a0	0	a0	0.1
3	FALSE	575	a0	0	a0	0.1
3	FALSE	576	a0	0	a0	0.1
3	FALSE	577	a0	0	a0	0.1
3	FALSE	578	a0	0	a0	0.1
3	FALSE	579	a0	0	a0	0.1
3	FALSE	580	a0	0	a0	0.1
3	FALSE	581	a0	0	a0	0.1
3	FALSE	582	a0	0	a0	0.1
3	FALSE	583	a0	0	a0	0.1
3	FALSE	584	a0	0	a0	0.1
3	FALSE	585	a0	0	a0	0.1
3	FALSE	586	a0	0	a0	0.1
3	FALSE	587	a0	0	a0	0.1
3	FALSE	588	a0	0	a0	0.1
3	FALSE	589	a0	0	a0	0.1
3	FALSE	590	a0	0	a0	0.1
3	FALSE	591	a0	0	a0	0.1
3	FALSE	592	a0	0	a0	0.1
3	FALSE	593	a0	0	a0	0.1
3	FALSE	594	a0	0	a0	0.1
3	TRUE	595	a0	1	a0	1
3	FALSE	596	a0	0	a0	0.1
3	FALSE	597	a0	0	a0	0.1
3	TRUE	598	a0	1	a0	1
3	FALSE	599	a0	0	a0	0.1
3	TRUE	600	a0	1	a0	1
3	FALSE	601	a0	0	a0	0.1
3	FALSE	602	a0	0	a0	0.1
3	FALSE	603	a0	0	a0	0.1
3	FALSE	604	a0	0	a0	0.1
3	FALSE	605	a0	0	a0	0.1
3	FALSE	606	a0	0	a0	0.1
3	FALSE	607	a0	0	a0	0.1
3	FALSE	608	a0	0	a0	0.1
3	FALSE	609	a0	0	a0	0.1
3	FALSE	610	a0	0	a0	0.1
3	FALSE	611	a0	0	a0	0.1
3	FALSE	612	a0	0	a0	0.1
3	FALSE	613	a0	0	a0	0.1
3	FALSE	614	a0	0	a0	0.1
3	FALSE	615	a0	0	a0	0.1
3	FALSE	616	a0	0	a0	0.1
3	FALSE	617	a0	0	a0	0.1
3	FALSE	618	a0	0	a0	0.1
3	FALSE	619	a0	0	a0	0.1
3	FALSE	620	a0	0	a0	0.1
3	FALSE	621	a0	0	a0	0.1
3	FALSE	622	a0	0	a0	0.1
3	FALSE	623	a0	0	a0	0.1
3	FALSE	624	a0	0	a0	0.1
3	FALSE	625	a0	0	a0	0.1
3	FALSE	626	a0	0	a0	0.1
3	FALSE	627	a0	0	a0	0.1
3	FALSE	628	a0	0	a0	0.1
3	FALSE	629	a0	0	a0	0.1
3	FALSE	630	a0	0	a0	0.1
3	FALSE	631	a0	0	a0	0.1
3	FALSE	632	a0	0	a0	0.1
3	FALSE	633	a0	0	a0	0.1
3	FALSE	634	a0	0	a0	0.1
3	FALSE	635	a0	0	a0	0.1
3	FALSE	636	a0	0	a0	0.1
3	FALSE	637	a0	0	a0	0.1
3	FALSE	638	a0	0	a0	0.1
3	FALSE	639	a0	0	a0	0.1
3	FALSE	640	a0	0	a0	0.1
3	FALSE	641	a0	0	a0	0.1
3	FALSE	642	a0	0	a0	0.1
3	FALSE	643	a0	0	a0	0.1
3	FALSE	644	a0	0	a0	0.1
3	FALSE	645	a0	0	a0	0.1
3	FALSE	646	a0	0	a0	0.1
3	FALSE	647	a0	0	a0	0.1
3	FALSE	648	a0	0	a0	0.1
3	FALSE	649	a0	0	a0	0.1
3	FALSE	650	a0	0	a0	0.1
3	FALSE	651	a0	0	a0	0.1
3	FALSE	652	a0	0	a0	0.1
3	FALSE	653	a0	0	a0	0.1
3	FALSE	654	a0	0	a0	0.1
3	FALSE	655	a0	0	a0	0.1
3	FALSE	656	a0	0	a0	0.1
3	FALSE	657	a0	0	a0	0.1
3	FALSE	658	a0	0	a0	0.1
3	FALSE	659	a0	0	a0	0.1
3	FALSE	660	a0	0	a0	0.1
3	FALSE	661	a0	0	a0	0.1
3	FALSE	662	a0	0	a0	0.1
3	FALSE	663	a0	0	a0	0.1
3	FALSE	664	a0	0	a0	0.1
3	FALSE	665	a0	0	a0	0.1
3	FALSE	666	a0	0	a0	0.1
3	FALSE	667	a0	0	a0	0.1
3	FALSE	668	a0	0	a0	0.1
3	FALSE	669	a0	0	a0	0.1
3	FALSE	670	a0	0	a0	0.1
3	FALSE	671	a0	0	a0	0.1
3	FALSE	672	a0	0	a0	0.1
3	FALSE	673	a0	0	a0	0.1
3	FALSE	674	a0	0	a0	0.1
3	FALSE	675	a0	0	a0	0.1
3	FALSE	676	a0	0	a0	0.1
3	FALSE	677	a0	0	a0	0.1
3	FALSE	678	a0	0	a0	0.1
3	FALSE	679	a0	0	a0	0.1
3	FALSE	680	a0	0	a0	0.1
3	FALSE	681	a0	0	a0	0.1
3	FALSE	682	a0	0	a0	0.1
3	FALSE	683	a0	0	a0	0.1
3	FALSE	684	a0	0	a0	0.1
3	FALSE	685	a0	0	a0	0.1
3	FALSE	686	a0	0	a0	0.1
3	FALSE	687	a0	0	a0	0.1
3	FALSE	688	a0	0	a0	0.1
3	FALSE	689	a0	0	a0	0.1
3	FALSE	690	a0	0	a0	0.1
3	FALSE	691	a0	0	a0	0.1
3	FALSE	692	a0	0	a0	0.1
3	FALSE	693	a0	0	a0	0.1
3	FALSE	694	a0	0	a0	0.1
3	FALSE	695	a0	0	a0	0.1
3	FALSE	696	a0	0	a0	0.1
3	FALSE	697	a0	0	a0	0.1
3	FALSE	698	a0	0	a0	0.1
3	FALSE	699	a0	0	a0	0.1
3	FALSE	700	a0	0	a0	0.1
3	FALSE	701	a0	0	a0	0.1
3	FALSE	702	a0	0	a0	0.1
3	FALSE	703	a0	0	a0	0.1
3	FALSE	704	a0	0	a0	0.1
3	FALSE	705	a0	0	a0	0.1
3	FALSE	706	a0	0	a0	0.1
3	FALSE	707	a0	0	a0	0.1
3	FALSE	708	a0	0	a0	0.1
3	FALSE	709	a0	0	a0	0.1
3	FALSE	710	a0	0	a0	0.1
3	FALSE	711	a0	0	a0	0.1
3	FALSE	712	a0	0	a0	0.1
3	FALSE	713	a0	0	a0	0.1
3	FALSE	714	a0	0	a0	0.1
3	FALSE	715	a0	0	a0	0.1
3	FALSE	716	a0	0	a0	0.1
3	FALSE	717	a0	0	a0	0.1
3	FALSE	718	a0	0	a0	0.1
3	FALSE	719	a0	0	a0	0.1
3	FALSE	720	a0	0	a0	0.1
3	FALSE	721	a0	0	a0	0.1
3	FALSE	722	a0	0	a0	0.1
3	FALSE	723	a0	0	a0	0.1
3	FALSE	724	a0	0	a0	0.1
3	FALSE	725	a0	0	a0	0.1
3	FALSE	726	a0	0	a0	0.1
3	TRUE	727	a0	2	a0	2
3	FALSE	728	a0	0	a0	0.1
3	FALSE	729	a0	0	a0	0.1
3	FALSE	730	a0	0	a0	0.1
3	FALSE	731	a0	0	a0	0.1
3	FALSE	732	a0	0	a0	0.1
3	FALSE	733	a0	0	a0	0.1
3	FALSE	734	a0	0	a0	0.1
3	FALSE	735	a0	0	a0	0.1
3	FALSE	736	a0	0	a0	0.1
3	FALSE	737	a0	0	a0	0.1
3	FALSE	738	a0	0	a0	0.1
3	FALSE	739	a0	0	a0	0.1
3	FALSE	740	a0	0	a0	0.1
3	FALSE	741	a0	0	a0	0.1
3	FALSE	742	a0	0	a0	0.1
3	FALSE	743	a0	0	a0	0.1
3	FALSE	744	a0	0	a0	0.1
3	FALSE	745	a0	0	a0	0.1
3	FALSE	746	a0	0	a0	0.1
3	FALSE	747	a0	0	a0	0.1
3	FALSE	748	a0	0	a0	0.1
3	FALSE	749	a0	0	a0	0.1
3	FALSE	750	a0	0	a0	0.1
3	TRUE	751	a0	1	a0	1
3	FALSE	752	a0	0	a0	0.1
3	FALSE	753	a0	0	a0	0.1
3	FALSE	754	a0	0	a0	0.1
3	FALSE	755	a0	0	a0	0.1
3	FALSE	756	a0	0	a0	0.1
3	FALSE	757	a0	0	a0	0.1
3	FALSE	758	a0	0	a0	0.1
3	FALSE	759	a0	0	a0	0.1
3	FALSE	760	a0	0	a0	0.1
3	FALSE	761	a0	0	a0	0.1
3	FALSE	762	a0	0	a0	0.1
3	FALSE	763	a0	0	a0	0.1
3	FALSE	764	a0	0	a0	0.1
3	FALSE	765	a0	0	a0	0.1
3	FALSE	766	a0	0	a0	0.1
3	FALSE	767	a0	0	a0	0.1
3	FALSE	768	a0	0	a0	0.1
3	FALSE	769	a0	0	a0	0.1
3	FALSE	770	a0	0	a0	0.1
3	FALSE	771	a0	0	a0	0.1
3	FALSE	772	a0	0	a0	0.1
3	FALSE	773	a0	0	a0	0.1
3	FALSE	774	a0	0	a0	0.1
3	FALSE	775	a0	0	a0	0.1
3	FALSE	776	a0	0	a0	0.1
3	FALSE	777	a0	0	a0	0.1
3	FALSE	778	a0	0	a0	0.1
3	FALSE	779	a0	0	a0	0.1
3	FALSE	780	a0	0	a0	0.1
3	FALSE	781	a0	0	a0	0.1
3	FALSE	782	a0	0	a0	0.1
3	FALSE	783	a0	0	a0	0.1
3	FALSE	784	a0	0	a0	0.1
3	FALSE	785	a0	0	a0	0.1
3	FALSE	786	a0	0	a0	0.1
3	FALSE	787	a0	0	a0	0.1
3	FALSE	788	a0	0	a0	0.1
3	FALSE	789	a0	0	a0	0.1
3	FALSE	790	a0	0	a0	0.1
3	FALSE	791	a0	0	a0	0.1
3	FALSE	792	a0	0	a0	0.1
3	FALSE	793	a0	0	a0	0.1
3	FALSE	794	a0	0	a0	0.1
3	FALSE	795	a0	0	a0	0.1
3	FALSE	796	a0	0	a0	0.1
3	FALSE	797	a0	0	a0	0.1
3	FALSE	798	a0	0	a0	0.1
3	FALSE	799	a0	0	a0	0.1
3	FALSE	800	a0	0	a0	0.1
3	FALSE	801	a0	0	a0	0.1
3	FALSE	802	a0	0	a0	0.1
3	TRUE	803	a0	13	a0	13
3	FALSE	804	a0	0	a0	0.1
3	FALSE	805	a0	0	a0	0.1
3	FALSE	806	a0	0	a0	0.1
3	FALSE	807	a0	0	a0	0.1
3	FALSE	808	a0	0	a0	0.1
3	FALSE	809	a0	0	a0	0.1
3	FALSE	810	a0	0	a0	0.1
3	FALSE	811	a0	0	a0	0.1
3	FALSE	812	a0	0	a0	0.1
3	FALSE	813	a0	0	a0	0.1
3	FALSE	814	a0	0	a0	0.1
3	FALSE	815	a0	0	a0	0.1
3	FALSE	816	a0	0	a0	0.1
3	FALSE	817	a0	0	a0	0.1
3	FALSE	818	a0	0	a0	0.1
3	FALSE	819	a0	0	a0	0.1
3	FALSE	820	a0	0	a0	0.1
3	FALSE	821	a0	0	a0	0.1
3	FALSE	822	a0	0	a0	0.1
3	FALSE	823	a0	0	a0	0.1
3	FALSE	824	a0	0	a0	0.1
3	FALSE	825	a0	0	a0	0.1
3	FALSE	826	a0	0	a0	0.1
3	FALSE	827	a0	0	a0	0.1
3	FALSE	828	a0	0	a0	0.1
3	FALSE	829	a0	0	a0	0.1
3	FALSE	830	a0	0	a0	0.1
3	FALSE	831	a0	0	a0	0.1
3	FALSE	832	a0	0	a0	0.1
3	FALSE	833	a0	0	a0	0.1
3	FALSE	834	a0	0	a0	0.1
3	FALSE	835	a0	0	a0	0.1
3	FALSE	836	a0	0	a0	0.1
3	FALSE	837	a0	0	a0	0.1
3	FALSE	838	a0	0	a0	0.1
3	FALSE	839	a0	0	a0	0.1
3	FALSE	840	a0	0	a0	0.1
3	FALSE	841	a0	0	a0	0.1
3	FALSE	842	a0	0	a0	0.1
3	FALSE	843	a0	0	a0	0.1
3	FALSE	844	a0	0	a0	0.1
3	FALSE	845	a0	0	a0	0.1
3	FALSE	846	a0	0	a0	0.1
3	FALSE	847	a0	0	a0	0.1
3	FALSE	848	a0	0	a0	0.1
3	FALSE	849	a0	0	a0	0.1
3	FALSE	850	a0	0	a0	0.1
3	FALSE	851	a0	0	a0	0.1
3	FALSE	852	a0	0	a0	0.1
3	FALSE	853	a0	0	a0	0.1
3	FALSE	854	a0	0	a0	0.1
3	FALSE	855	a0	0	a0	0.1
3	FALSE	856	a0	0	a0	0.1
3	FALSE	857	a0	0	a0	0.1
3	FALSE	858	a0	0	a0	0.1
3	FALSE	859	a0	0	a0	0.1
3	FALSE	860	a0	0	a0	0.1
3	TRUE	861	a0	1	a0	1
3	FALSE	862	a0	0	a0	0.1
3	FALSE	863	a0	0	a0	0.1
3	FALSE	864	a0	0	a0	0.1
3	FALSE	865	a0	0	a0	0.1
3	FALSE	866	a0	0	a0	0.1
3	FALSE	867	a0	0	a0	0.1
3	FALSE	868	a0	0	a0	0.1
3	FALSE	869	a0	0	a0	0.1
3	FALSE	870	a0	0	a0	0.1
3	FALSE	871	a0	0	a0	0.1
3	FALSE	872	a0	0	a0	0.1
3	FALSE	873	a0	0	a0	0.1
3	FALSE	874	a0	0	a0	0.1
3	FALSE	875	a0	0	a0	0.1
3	FALSE	876	a0	0	a0	0.1
3	FALSE	877	a0	0	a0	0.1
3	FALSE	878	a0	0	a0	0.1
3	FALSE	879	a0	0	a0	0.1
3	FALSE	880	a0	0	a0	0.1
3	FALSE	881	a0	0	a0	0.1
3	FALSE	882	a0	0	a0	0.1
3	FALSE	883	a0	0	a0	0.1
3	FALSE	884	a0	0	a0	0.1
3	FALSE	885	a0	0	a0	0.1
3	FALSE	886	a0	0	a0	0.1
3	FALSE	887	a0	0	a0	0.1
3	FALSE	888	a0	0	a0	0.1
3	FALSE	889	a0	0	a0	0.1
3	FALSE	890	a0	0	a0	0.1
3	FALSE	891	a0	0	a0	0.1
3	FALSE	892	a0	0	a0	0.1
3	FALSE	893	a0	0	a0	0.1
3	FALSE	894	a0	0	a0	0.1
3	FALSE	895	a0	0	a0	0.1
3	FALSE	896	a0	0	a0	0.1
3	FALSE	897	a0	0	a0	0.1
3	FALSE	898	a0	0	a0	0.1
3	FALSE	899	a0	0	a0	0.1
3	FALSE	900	a0	0	a0	0.1
3	FALSE	901	a0	0	a0	0.1
3	FALSE	902	a0	0	a0	0.1
3	FALSE	903	a0	0	a0	0.1
3	FALSE	904	a0	0	a0	0.1
3	FALSE	905	a0	0	a0	0.1
3	FALSE	906	a0	0	a0	0.1
3	FALSE	907	a0	0	a0	0.1
3	TRUE	908	a0	1	a0	1
3	FALSE	909	a0	0	a0	0.1
3	FALSE	910	a0	0	a0	0.1
3	FALSE	911	a0	0	a0	0.1
3	FALSE	912	a0	0	a0	0.1
3	FALSE	913	a0	0	a0	0.1
3	FALSE	914	a0	0	a0	0.1
3	FALSE	915	a0	0	a0	0.1
3	FALSE	916	a0	0	a0	0.1
3	FALSE	917	a0	0	a0	0.1
3	FALSE	918	a0	0	a0	0.1
3	FALSE	919	a0	0	a0	0.1
3	FALSE	920	a0	0	a0	0.1
3	FALSE	921	a0	0	a0	0.1
3	FALSE	922	a0	0	a0	0.1
3	FALSE	923	a0	0	a0	0.1
3	FALSE	924	a0	0	a0	0.1
3	FALSE	925	a0	0	a0	0.1
3	FALSE	926	a0	0	a0	0.1
3	FALSE	927	a0	0	a0	0.1
3	FALSE	928	a0	0	a0	0.1
3	FALSE	929	a0	0	a0	0.1
3	FALSE	930	a0	0	a0	0.1
3	FALSE	931	a0	0	a0	0.1
3	FALSE	932	a0	0	a0	0.1
3	FALSE	933	a0	0	a0	0.1
3	FALSE	934	a0	0	a0	0.1
3	FALSE	935	a0	0	a0	0.1
3	FALSE	936	a0	0	a0	0.1
3	FALSE	937	a0	0	a0	0.1
3	FALSE	938	a0	0	a0	0.1
3	FALSE	939	a0	0	a0	0.1
3	FALSE	940	a0	0	a0	0.1
3	FALSE	941	a0	0	a0	0.1
3	FALSE	942	a0	0	a0	0.1
3	FALSE	943	a0	0	a0	0.1
3	FALSE	944	a0	0	a0	0.1
3	FALSE	945	a0	0	a0	0.1
3	FALSE	946	a0	0	a0	0.1
3	FALSE	947	a0	0	a0	0.1
3	FALSE	948	a0	0	a0	0.1
3	FALSE	949	a0	0	a0	0.1
3	FALSE	950	a0	0	a0	0.1
3	FALSE	951	a0	0	a0	0.1
3	FALSE	952	a0	0	a0	0.1
3	FALSE	953	a0	0	a0	0.1
3	FALSE	954	a0	0	a0	0.1
3	FALSE	955	a0	0	a0	0.1
3	FALSE	956	a0	0	a0	0.1
3	FALSE	957	a0	0	a0	0.1
3	FALSE	958	a0	0	a0	0.1
3	FALSE	959	a0	0	a0	0.1
3	FALSE	960	a0	0	a0	0.1
3	FALSE	961	a0	0	a0	0.1
3	FALSE	962	a0	0	a0	0.1
3	FALSE	963	a0	0	a0	0.1
3	FALSE	964	a0	0	a0	0.1
3	FALSE	965	a0	0	a0	0.1
3	FALSE	966	a0	0	a0	0.1
3	FALSE	967	a0	0	a0	0.1
3	FALSE	968	a0	0	a0	0.1
3	FALSE	969	a0	0	a0	0.1
3	FALSE	970	a0	0	a0	0.1
3	FALSE	971	a0	0	a0	0.1
3	FALSE	972	a0	0	a0	0.1
3	FALSE	973	a0	0	a0	0.1
3	FALSE	974	a0	0	a0	0.1
3	FALSE	975	a0	0	a0	0.1
3	FALSE	976	a0	0	a0	0.1
3	FALSE	977	a0	0	a0	0.1
3	FALSE	978	a0	0	a0	0.1
3	FALSE	979	a0	0	a0	0.1
3	FALSE	980	a0	0	a0	0.1
3	FALSE	981	a0	0	a0	0.1
3	FALSE	982	a0	0	a0	0.1
3	FALSE	983	a0	0	a0	0.1
3	FALSE	984	a0	0	a0	0.1
3	FALSE	985	a0	0	a0	0.1
3	FALSE	986	a0	0	a0	0.1
3	FALSE	987	a0	0	a0	0.1
3	FALSE	988	a0	0	a0	0.1
3	FALSE	989	a0	0	a0	0.1
3	FALSE	990	a0	0	a0	0.1
3	FALSE	991	a0	0	a0	0.1
3	FALSE	992	a0	0	a0	0.1
3	FALSE	993	a0	0	a0	0.1
3	FALSE	994	a0	0	a0	0.1
3	FALSE	995	a0	0	a0	0.1
3	FALSE	996	a0	0	a0	0.1
3	FALSE	997	a0	0	a0	0.1
3	FALSE	998	a0	0	a0	0.1
3	FALSE	999	a0	0	a0	0.1
3	FALSE	1000	a0	0	a0	0.1
3	FALSE	1001	a0	0	a0	0.1
3	FALSE	1002	a0	0	a0	0.1
3	FALSE	1003	a0	0	a0	0.1
3	FALSE	1004	a0	0	a0	0.1
3	FALSE	1005	a0	0	a0	0.1
3	FALSE	1006	a0	0	a0	0.1
3	FALSE	1007	a0	0	a0	0.1
3	FALSE	1008	a0	0	a0	0.1
3	FALSE	1009	a0	0	a0	0.1
3	FALSE	1010	a0	0	a0	0.1
3	FALSE	1011	a0	0	a0	0.1
3	FALSE	1012	a0	0	a0	0.1
3	FALSE	1013	a0	0	a0	0.1
3	FALSE	1014	a0	0	a0	0.1
3	FALSE	1015	a0	0	a0	0.1
3	TRUE	1016	a0	1	a0	1
3	FALSE	1017	a0	0	a0	0.1
3	FALSE	1018	a0	0	a0	0.1
3	FALSE	1019	a0	0	a0	0.1
3	FALSE	1020	a0	0	a0	0.1
3	FALSE	1021	a0	0	a0	0.1
3	FALSE	1022	a0	0	a0	0.1
3	FALSE	1023	a0	0	a0	0.1
3	FALSE	1024	a0	0	a0	0.1
3	FALSE	1025	a0	0	a0	0.1
3	FALSE	1026	a0	0	a0	0.1
3	FALSE	1027	a0	0	a0	0.1
3	FALSE	1028	a0	0	a0	0.1
3	FALSE	1029	a0	0	a0	0.1
3	FALSE	1030	a0	0	a0	0.1
3	FALSE	1031	a0	0	a0	0.1
3	FALSE	1032	a0	0	a0	0.1
3	FALSE	1033	a0	0	a0	0.1
3	FALSE	1034	a0	0	a0	0.1
3	FALSE	1035	a0	0	a0	0.1
3	FALSE	1036	a0	0	a0	0.1
3	FALSE	1037	a0	0	a0	0.1
3	FALSE	1038	a0	0	a0	0.1
3	FALSE	1039	a0	0	a0	0.1
3	FALSE	1040	a0	0	a0	0.1
3	FALSE	1041	a0	0	a0	0.1
3	FALSE	1042	a0	0	a0	0.1
3	FALSE	1043	a0	0	a0	0.1
3	FALSE	1044	a0	0	a0	0.1
3	FALSE	1045	a0	0	a0	0.1
3	FALSE	1046	a0	0	a0	0.1
3	FALSE	1047	a0	0	a0	0.1
3	FALSE	1048	a0	0	a0	0.1
3	FALSE	1049	a0	0	a0	0.1
3	FALSE	1050	a0	0	a0	0.1
3	FALSE	1051	a0	0	a0	0.1
3	FALSE	1052	a0	0	a0	0.1
3	FALSE	1053	a0	0	a0	0.1
3	FALSE	1054	a0	0	a0	0.1
3	FALSE	1055	a0	0	a0	0.1
3	FALSE	1056	a0	0	a0	0.1
3	FALSE	1057	a0	0	a0	0.1
3	FALSE	1058	a0	0	a0	0.1
3	FALSE	1059	a0	0	a0	0.1
3	FALSE	1060	a0	0	a0	0.1
3	FALSE	1061	a0	0	a0	0.1
3	FALSE	1062	a0	0	a0	0.1
3	FALSE	1063	a0	0	a0	0.1
3	FALSE	1064	a0	0	a0	0.1
3	FALSE	1065	a0	0	a0	0.1
3	FALSE	1066	a0	0	a0	0.1
3	FALSE	1067	a0	0	a0	0.1
3	FALSE	1068	a0	0	a0	0.1
3	FALSE	1069	a0	0	a0	0.1
3	FALSE	1070	a0	0	a0	0.1
3	FALSE	1071	a0	0	a0	0.1
3	FALSE	1072	a0	0	a0	0.1
3	FALSE	1073	a0	0	a0	0.1
3	FALSE	1074	a0	0	a0	0.1
3	FALSE	1075	a0	0	a0	0.1
3	FALSE	1076	a0	0	a0	0.1
3	FALSE	1077	a0	0	a0	0.1
3	FALSE	1078	a0	0	a0	0.1
3	FALSE	1079	a0	0	a0	0.1
3	FALSE	1080	a0	0	a0	0.1
3	FALSE	1081	a0	0	a0	0.1
3	FALSE	1082	a0	0	a0	0.1
3	FALSE	1083	a0	0	a0	0.1
3	FALSE	1084	a0	0	a0	0.1
3	FALSE	1085	a0	0	a0	0.1
3	FALSE	1086	a0	0	a0	0.1
3	FALSE	1087	a0	0	a0	0.1
3	FALSE	1088	a0	0	a0	0.1
3	FALSE	1089	a0	0	a0	0.1
3	FALSE	1090	a0	0	a0	0.1
3	FALSE	1091	a0	0	a0	0.1
3	FALSE	1092	a0	0	a0	0.1
3	FALSE	1093	a0	0	a0	0.1
3	FALSE	1094	a0	0	a0	0.1
3	FALSE	1095	a0	0	a0	0.1
3	FALSE	1096	a0	0	a0	0.1
3	FALSE	1097	a0	0	a0	0.1
3	FALSE	1098	a0	0	a0	0.1
3	FALSE	1099	a0	0	a0	0.1
3	FALSE	1100	a0	0	a0	0.1
3	FALSE	1101	a0	0	a0	0.1
3	FALSE	1102	a0	0	a0	0.1
3	FALSE	1103	a0	0	a0	0.1
3	FALSE	1104	a0	0	a0	0.1
3	FALSE	1105	a0	0	a0	0.1
3	FALSE	1106	a0	0	a0	0.1
3	FALSE	1107	a0	0	a0	0.1
4	FALSE	1108	a0	0	a0	0.1
4	FALSE	1109	a0	0	a0	0.1
4	FALSE	1110	a0	0	a0	0.1
4	FALSE	1111	a0	0	a0	0.1
4	FALSE	1112	a0	0	a0	0.1
4	FALSE	1113	a0	0	a0	0.1
4	FALSE	1114	a0	0	a0	0.1
4	FALSE	1115	a0	0	a0	0.1
4	FALSE	1116	a0	0	a0	0.1
4	FALSE	1117	a0	0	a0	0.1
4	FALSE	1118	a0	0	a0	0.1
4	FALSE	1119	a0	0	a0	0.1
4	FALSE	1120	a0	0	a0	0.1
4	FALSE	1121	a0	0	a0	0.1
4	FALSE	1122	a0	0	a0	0.1
4	FALSE	1123	a0	0	a0	0.1
4	FALSE	1124	a0	0	a0	0.1
4	FALSE	1125	a0	0	a0	0.1
4	FALSE	1126	a0	0	a0	0.1
4	FALSE	1127	a0	0	a0	0.1
4	FALSE	1128	a0	0	a0	0.1
4	FALSE	1129	a0	0	a0	0.1
4	FALSE	1130	a0	0	a0	0.1
4	FALSE	1131	a0	0	a0	0.1
4	FALSE	1132	a0	0	a0	0.1
4	FALSE	1133	a0	0	a0	0.1
4	FALSE	1134	a0	0	a0	0.1
4	FALSE	1135	a0	0	a0	0.1
4	FALSE	1136	a0	0	a0	0.1
4	FALSE	1137	a0	0	a0	0.1
4	FALSE	1138	a0	0	a0	0.1
4	FALSE	1139	a0	0	a0	0.1
4	FALSE	1140	a0	0	a0	0.1
4	FALSE	1141	a0	0	a0	0.1
4	FALSE	1142	a0	0	a0	0.1
4	FALSE	1143	a0	0	a0	0.1
4	FALSE	1144	a0	0	a0	0.1
4	FALSE	1145	a0	0	a0	0.1
4	FALSE	1146	a0	0	a0	0.1
4	FALSE	1147	a0	0	a0	0.1
4	FALSE	1148	a0	0	a0	0.1
4	FALSE	1149	a0	0	a0	0.1
4	FALSE	1150	a0	0	a0	0.1
4	FALSE	1151	a0	0	a0	0.1
4	FALSE	1152	a0	0	a0	0.1
4	FALSE	1153	a0	0	a0	0.1
4	FALSE	1154	a0	0	a0	0.1
4	FALSE	1155	a0	0	a0	0.1
4	FALSE	1156	a0	0	a0	0.1
4	FALSE	1157	a0	0	a0	0.1
4	FALSE	1158	a0	0	a0	0.1
4	FALSE	1159	a0	0	a0	0.1
4	FALSE	1160	a0	0	a0	0.1
4	FALSE	1161	a0	0	a0	0.1
4	FALSE	1162	a0	0	a0	0.1
4	FALSE	1163	a0	0	a0	0.1
4	FALSE	1164	a0	0	a0	0.1
4	FALSE	1165	a0	0	a0	0.1
4	FALSE	1166	a0	0	a0	0.1
4	FALSE	1167	a0	0	a0	0.1
4	FALSE	1168	a0	0	a0	0.1
4	FALSE	1169	a0	0	a0	0.1
4	FALSE	1170	a0	0	a0	0.1
4	FALSE	1171	a0	0	a0	0.1
4	FALSE	1172	a0	0	a0	0.1
4	FALSE	1173	a0	0	a0	0.1
4	FALSE	1174	a0	0	a0	0.1
4	FALSE	1175	a0	0	a0	0.1
4	FALSE	1176	a0	0	a0	0.1
4	FALSE	1177	a0	0	a0	0.1
4	FALSE	1178	a0	0	a0	0.1
4	FALSE	1179	a0	0	a0	0.1
4	FALSE	1180	a0	0	a0	0.1
4	FALSE	1181	a0	0	a0	0.1
4	FALSE	1182	a0	0	a0	0.1
4	FALSE	1183	a0	0	a0	0.1
4	FALSE	1184	a0	0	a0	0.1
4	FALSE	1185	a0	0	a0	0.1
4	FALSE	1186	a0	0	a0	0.1
4	FALSE	1187	a0	0	a0	0.1
4	FALSE	1188	a0	0	a0	0.1
4	FALSE	1189	a0	0	a0	0.1
4	FALSE	1190	a0	0	a0	0.1
4	TRUE	1191	a0	1	a0	1
4	FALSE	1192	a0	0	a0	0.1
4	FALSE	1193	a0	0	a0	0.1
4	FALSE	1194	a0	0	a0	0.1
4	FALSE	1195	a0	0	a0	0.1
4	FALSE	1196	a0	0	a0	0.1
4	FALSE	1197	a0	0	a0	0.1
4	FALSE	1198	a0	0	a0	0.1
4	FALSE	1199	a0	0	a0	0.1
4	FALSE	1200	a0	0	a0	0.1
4	FALSE	1201	a0	0	a0	0.1
4	FALSE	1202	a0	0	a0	0.1
4	FALSE	1203	a0	0	a0	0.1
4	FALSE	1204	a0	0	a0	0.1
4	FALSE	1205	a0	0	a0	0.1
4	FALSE	1206	a0	0	a0	0.1
4	FALSE	1207	a0	0	a0	0.1
4	FALSE	1208	a0	0	a0	0.1
4	FALSE	1209	a0	0	a0	0.1
4	FALSE	1210	a0	0	a0	0.1
4	FALSE	1211	a0	0	a0	0.1
4	FALSE	1212	a0	0	a0	0.1
4	FALSE	1213	a0	0	a0	0.1
4	FALSE	1214	a0	0	a0	0.1
4	FALSE	1215	a0	0	a0	0.1
4	FALSE	1216	a0	0	a0	0.1
4	FALSE	1217	a0	0	a0	0.1
4	FALSE	1218	a0	0	a0	0.1
4	FALSE	1219	a0	0	a0	0.1
4	FALSE	1220	a0	0	a0	0.1
4	FALSE	1221	a0	0	a0	0.1
4	FALSE	1222	a0	0	a0	0.1
4	FALSE	1223	a0	0	a0	0.1
4	FALSE	1224	a0	0	a0	0.1
4	FALSE	1225	a0	0	a0	0.1
4	FALSE	1226	a0	0	a0	0.1
4	FALSE	1227	a0	0	a0	0.1
4	FALSE	1228	a0	0	a0	0.1
4	FALSE	1229	a0	0	a0	0.1
4	FALSE	1230	a0	0	a0	0.1
4	FALSE	1231	a0	0	a0	0.1
4	FALSE	1232	a0	0	a0	0.1
4	FALSE	1233	a0	0	a0	0.1
4	FALSE	1234	a0	0	a0	0.1
4	FALSE	1235	a0	0	a0	0.1
4	FALSE	1236	a0	0	a0	0.1
4	FALSE	1237	a0	0	a0	0.1
4	FALSE	1238	a0	0	a0	0.1
4	FALSE	1239	a0	0	a0	0.1
4	TRUE	1240	a0	5	a0	5
4	FALSE	1241	a0	0	a0	0.1
4	FALSE	1242	a0	0	a0	0.1
4	FALSE	1243	a0	0	a0	0.1
4	FALSE	1244	a0	0	a0	0.1
4	FALSE	1245	a0	0	a0	0.1
4	FALSE	1246	a0	0	a0	0.1
4	FALSE	1247	a0	0	a0	0.1
4	FALSE	1248	a0	0	a0	0.1
4	FALSE	1249	a0	0	a0	0.1
4	FALSE	1250	a0	0	a0	0.1
4	FALSE	1251	a0	0	a0	0.1
4	FALSE	1252	a0	0	a0	0.1
4	FALSE	1253	a0	0	a0	0.1
4	FALSE	1254	a0	0	a0	0.1
4	FALSE	1255	a0	0	a0	0.1
4	FALSE	1256	a0	0	a0	0.1
4	FALSE	1257	a0	0	a0	0.1
4	FALSE	1258	a0	0	a0	0.1
4	FALSE	1259	a0	0	a0	0.1
4	FALSE	1260	a0	0	a0	0.1
4	FALSE	1261	a0	0	a0	0.1
4	FALSE	1262	a0	0	a0	0.1
4	FALSE	1263	a0	0	a0	0.1
4	FALSE	1264	a0	0	a0	0.1
4	FALSE	1265	a0	0	a0	0.1
4	FALSE	1266	a0	0	a0	0.1
4	FALSE	1267	a0	0	a0	0.1
4	FALSE	1268	a0	0	a0	0.1
4	FALSE	1269	a0	0	a0	0.1
4	FALSE	1270	a0	0	a0	0.1
4	FALSE	1271	a0	0	a0	0.1
4	FALSE	1272	a0	0	a0	0.1
4	FALSE	1273	a0	0	a0	0.1
4	FALSE	1274	a0	0	a0	0.1
4	FALSE	1275	a0	0	a0	0.1
4	FALSE	1276	a0	0	a0	0.1
4	FALSE	1277	a0	0	a0	0.1
4	FALSE	1278	a0	0	a0	0.1
4	FALSE	1279	a0	0	a0	0.1
4	FALSE	1280	a0	0	a0	0.1
4	FALSE	1281	a0	0	a0	0.1
4	FALSE	1282	a0	0	a0	0.1
4	FALSE	1283	a0	0	a0	0.1
4	FALSE	1284	a0	0	a0	0.1
4	FALSE	1285	a0	0	a0	0.1
4	FALSE	1286	a0	0	a0	0.1
4	FALSE	1287	a0	0	a0	0.1
4	FALSE	1288	a0	0	a0	0.1
4	FALSE	1289	a0	0	a0	0.1
4	FALSE	1290	a0	0	a0	0.1
4	FALSE	1291	a0	0	a0	0.1
4	FALSE	1292	a0	0	a0	0.1
4	FALSE	1293	a0	0	a0	0.1
4	FALSE	1294	a0	0	a0	0.1
4	FALSE	1295	a0	0	a0	0.1
4	FALSE	1296	a0	0	a0	0.1
4	FALSE	1297	a0	0	a0	0.1
4	FALSE	1298	a0	0	a0	0.1
4	FALSE	1299	a0	0	a0	0.1
4	FALSE	1300	a0	0	a0	0.1
4	FALSE	1301	a0	0	a0	0.1
4	FALSE	1302	a0	0	a0	0.1
4	FALSE	1303	a0	0	a0	0.1
4	FALSE	1304	a0	0	a0	0.1
4	FALSE	1305	a0	0	a0	0.1
4	FALSE	1306	a0	0	a0	0.1
4	FALSE	1307	a0	0	a0	0.1
4	FALSE	1308	a0	0	a0	0.1
4	FALSE	1309	a0	0	a0	0.1
4	FALSE	1310	a0	0	a0	0.1
4	FALSE	1311	a0	0	a0	0.1
4	FALSE	1312	a0	0	a0	0.1
4	FALSE	1313	a0	0	a0	0.1
4	FALSE	1314	a0	0	a0	0.1
4	FALSE	1315	a0	0	a0	0.1
4	FALSE	1316	a0	0	a0	0.1
4	FALSE	1317	a0	0	a0	0.1
4	FALSE	1318	a0	0	a0	0.1
4	FALSE	1319	a0	0	a0	0.1
4	FALSE	1320	a0	0	a0	0.1
4	FALSE	1321	a0	0	a0	0.1
4	FALSE	1322	a0	0	a0	0.1
4	FALSE	1323	a0	0	a0	0.1
4	FALSE	1324	a0	0	a0	0.1
4	FALSE	1325	a0	0	a0	0.1
4	FALSE	1326	a0	0	a0	0.1
4	FALSE	1327	a0	0	a0	0.1
4	FALSE	1328	a0	0	a0	0.1
4	FALSE	1329	a0	0	a0	0.1
4	FALSE	1330	a0	0	a0	0.1
4	FALSE	1331	a0	0	a0	0.1
4	FALSE	1332	a0	0	a0	0.1
4	FALSE	1333	a0	0	a0	0.1
4	FALSE	1334	a0	0	a0	0.1
4	FALSE	1335	a0	0	a0	0.1
4	FALSE	1336	a0	0	a0	0.1
4	FALSE	1337	a0	0	a0	0.1
4	FALSE	1338	a0	0	a0	0.1
4	FALSE	1339	a0	0	a0	0.1
4	FALSE	1340	a0	0	a0	0.1
4	FALSE	1341	a0	0	a0	0.1
4	FALSE	1342	a0	0	a0	0.1
4	FALSE	1343	a0	0	a0	0.1
4	FALSE	1344	a0	0	a0	0.1
4	FALSE	1345	a0	0	a0	0.1
4	FALSE	1346	a0	0	a0	0.1
4	FALSE	1347	a0	0	a0	0.1
4	FALSE	1348	a0	0	a0	0.1
4	FALSE	1349	a0	0	a0	0.1
4	FALSE	1350	a0	0	a0	0.1
4	FALSE	1351	a0	0	a0	0.1
4	FALSE	1352	a0	0	a0	0.1
4	FALSE	1353	a0	0	a0	0.1
4	FALSE	1354	a0	0	a0	0.1
4	FALSE	1355	a0	0	a0	0.1
4	FALSE	1356	a0	0	a0	0.1
4	FALSE	1357	a0	0	a0	0.1
4	FALSE	1358	a0	0	a0	0.1
4	FALSE	1359	a0	0	a0	0.1
4	FALSE	1360	a0	0	a0	0.1
4	FALSE	1361	a0	0	a0	0.1
4	FALSE	1362	a0	0	a0	0.1
4	FALSE	1363	a0	0	a0	0.1
4	FALSE	1364	a0	0	a0	0.1
4	FALSE	1365	a0	0	a0	0.1
4	FALSE	1366	a0	0	a0	0.1
4	FALSE	1367	a0	0	a0	0.1
4	FALSE	1368	a0	0	a0	0.1
4	FALSE	1369	a0	0	a0	0.1
4	FALSE	1370	a0	0	a0	0.1
4	FALSE	1371	a0	0	a0	0.1
4	FALSE	1372	a0	0	a0	0.1
4	FALSE	1373	a0	0	a0	0.1
4	FALSE	1374	a0	0	a0	0.1
4	FALSE	1375	a0	0	a0	0.1
4	FALSE	1376	a0	0	a0	0.1
4	FALSE	1377	a0	0	a0	0.1
4	FALSE	1378	a0	0	a0	0.1
4	FALSE	1379	a0	0	a0	0.1
4	FALSE	1380	a0	0	a0	0.1
4	FALSE	1381	a0	0	a0	0.1
4	FALSE	1382	a0	0	a0	0.1
4	FALSE	1383	a0	0	a0	0.1
4	FALSE	1384	a0	0	a0	0.1
4	FALSE	1385	a0	0	a0	0.1
4	FALSE	1386	a0	0	a0	0.1
4	FALSE	1387	a0	0	a0	0.1
4	FALSE	1388	a0	0	a0	0.1
4	FALSE	1389	a0	0	a0	0.1
4	FALSE	1390	a0	0	a0	0.1
4	FALSE	1391	a0	0	a0	0.1
4	FALSE	1392	a0	0	a0	0.1
4	FALSE	1393	a0	0	a0	0.1
4	FALSE	1394	a0	0	a0	0.1
4	FALSE	1395	a0	0	a0	0.1
4	FALSE	1396	a0	0	a0	0.1
4	FALSE	1397	a0	0	a0	0.1
4	FALSE	1398	a0	0	a0	0.1
4	FALSE	1399	a0	0	a0	0.1
4	FALSE	1400	a0	0	a0	0.1
4	FALSE	1401	a0	0	a0	0.1
4	FALSE	1402	a0	0	a0	0.1
4	FALSE	1403	a0	0	a0	0.1
4	FALSE	1404	a0	0	a0	0.1
4	FALSE	1405	a0	0	a0	0.1
4	FALSE	1406	a0	0	a0	0.1
4	FALSE	1407	a0	0	a0	0.1
4	FALSE	1408	a0	0	a0	0.1
4	FALSE	1409	a0	0	a0	0.1
4	FALSE	1410	a0	0	a0	0.1
4	FALSE	1411	a0	0	a0	0.1
4	FALSE	1412	a0	0	a0	0.1
4	FALSE	1413	a0	0	a0	0.1
4	FALSE	1414	a0	0	a0	0.1
4	FALSE	1415	a0	0	a0	0.1
4	FALSE	1416	a0	0	a0	0.1
4	FALSE	1417	a0	0	a0	0.1
4	FALSE	1418	a0	0	a0	0.1
4	FALSE	1419	a0	0	a0	0.1
4	FALSE	1420	a0	0	a0	0.1
4	FALSE	1421	a0	0	a0	0.1
4	FALSE	1422	a0	0	a0	0.1
4	FALSE	1423	a0	0	a0	0.1
4	FALSE	1424	a0	0	a0	0.1
4	FALSE	1425	a0	0	a0	0.1
4	FALSE	1426	a0	0	a0	0.1
4	FALSE	1427	a0	0	a0	0.1
4	FALSE	1428	a0	0	a0	0.1
4	FALSE	1429	a0	0	a0	0.1
4	FALSE	1430	a0	0	a0	0.1
4	FALSE	1431	a0	0	a0	0.1
4	FALSE	1432	a0	0	a0	0.1
4	FALSE	1433	a0	0	a0	0.1
4	FALSE	1434	a0	0	a0	0.1
4	FALSE	1435	a0	0	a0	0.1
4	FALSE	1436	a0	0	a0	0.1
4	FALSE	1437	a0	0	a0	0.1
4	FALSE	1438	a0	0	a0	0.1
4	FALSE	1439	a0	0	a0	0.1
4	FALSE	1440	a0	0	a0	0.1
4	FALSE	1441	a0	0	a0	0.1
4	FALSE	1442	a0	0	a0	0.1
4	FALSE	1443	a0	0	a0	0.1
4	FALSE	1444	a0	0	a0	0.1
4	FALSE	1445	a0	0	a0	0.1
4	FALSE	1446	a0	0	a0	0.1
4	FALSE	1447	a0	0	a0	0.1
4	FALSE	1448	a0	0	a0	0.1
4	FALSE	1449	a0	0	a0	0.1
4	FALSE	1450	a0	0	a0	0.1
4	FALSE	1451	a0	0	a0	0.1
4	FALSE	1452	a0	0	a0	0.1
4	TRUE	1453	a0	1	a0	1
4	FALSE	1454	a0	0	a0	0.1
4	FALSE	1455	a0	0	a0	0.1
4	FALSE	1456	a0	0	a0	0.1
4	FALSE	1457	a0	0	a0	0.1
4	FALSE	1458	a0	0	a0	0.1
4	FALSE	1459	a0	0	a0	0.1
4	FALSE	1460	a0	0	a0	0.1
4	FALSE	1461	a0	0	a0	0.1
4	FALSE	1462	a0	0	a0	0.1
4	FALSE	1463	a0	0	a0	0.1
4	FALSE	1464	a0	0	a0	0.1
4	FALSE	1465	a0	0	a0	0.1
4	FALSE	1466	a0	0	a0	0.1
4	FALSE	1467	a0	0	a0	0.1
4	FALSE	1468	a0	0	a0	0.1
4	FALSE	1469	a0	0	a0	0.1
4	FALSE	1470	a0	0	a0	0.1
4	FALSE	1471	a0	0	a0	0.1
4	FALSE	1472	a0	0	a0	0.1
4	FALSE	1473	a0	0	a0	0.1
4	FALSE	1474	a0	0	a0	0.1
4	FALSE	1475	a0	0	a0	0.1
4	FALSE	1476	a0	0	a0	0.1
4	FALSE	1477	a0	0	a0	0.1
4	FALSE	1478	a0	0	a0	0.1
4	FALSE	1479	a0	0	a0	0.1
4	FALSE	1480	a0	0	a0	0.1
4	FALSE	1481	a0	0	a0	0.1
4	FALSE	1482	a0	0	a0	0.1
4	FALSE	1483	a0	0	a0	0.1
4	FALSE	1484	a0	0	a0	0.1
4	FALSE	1485	a0	0	a0	0.1
4	FALSE	1486	a0	0	a0	0.1
4	FALSE	1487	a0	0	a0	0.1
4	FALSE	1488	a0	0	a0	0.1
4	FALSE	1489	a0	0	a0	0.1
4	FALSE	1490	a0	0	a0	0.1
4	FALSE	1491	a0	0	a0	0.1
4	FALSE	1492	a0	0	a0	0.1
4	FALSE	1493	a0	0	a0	0.1
4	FALSE	1494	a0	0	a0	0.1
4	FALSE	1495	a0	0	a0	0.1
4	FALSE	1496	a0	0	a0	0.1
4	FALSE	1497	a0	0	a0	0.1
4	FALSE	1498	a0	0	a0	0.1
4	FALSE	1499	a0	0	a0	0.1
4	FALSE	1500	a0	0	a0	0.1
4	FALSE	1501	a0	0	a0	0.1
4	FALSE	1502	a0	0	a0	0.1
4	FALSE	1503	a0	0	a0	0.1
4	FALSE	1504	a0	0	a0	0.1
4	FALSE	1505	a0	0	a0	0.1
4	FALSE	1506	a0	0	a0	0.1
4	FALSE	1507	a0	0	a0	0.1
4	FALSE	1508	a0	0	a0	0.1
4	FALSE	1509	a0	0	a0	0.1
4	FALSE	1510	a0	0	a0	0.1
4	FALSE	1511	a0	0	a0	0.1
4	FALSE	1512	a0	0	a0	0.1
4	FALSE	1513	a0	0	a0	0.1
4	FALSE	1514	a0	0	a0	0.1
4	FALSE	1515	a0	0	a0	0.1
4	FALSE	1516	a0	0	a0	0.1
4	FALSE	1517	a0	0	a0	0.1
4	FALSE	1518	a0	0	a0	0.1
4	FALSE	1519	a0	0	a0	0.1
4	FALSE	1520	a0	0	a0	0.1
4	FALSE	1521	a0	0	a0	0.1
4	FALSE	1522	a0	0	a0	0.1
4	FALSE	1523	a0	0	a0	0.1
4	FALSE	1524	a0	0	a0	0.1
4	FALSE	1525	a0	0	a0	0.1
4	FALSE	1526	a0	0	a0	0.1
4	FALSE	1527	a0	0	a0	0.1
4	FALSE	1528	a0	0	a0	0.1
4	FALSE	1529	a0	0	a0	0.1
4	FALSE	1530	a0	0	a0	0.1
4	FALSE	1531	a0	0	a0	0.1
4	FALSE	1532	a0	0	a0	0.1
4	FALSE	1533	a0	0	a0	0.1
4	FALSE	1534	a0	0	a0	0.1
4	FALSE	1535	a0	0	a0	0.1
4	FALSE	1536	a0	0	a0	0.1
4	FALSE	1537	a0	0	a0	0.1
4	FALSE	1538	a0	0	a0	0.1
4	FALSE	1539	a0	0	a0	0.1
4	FALSE	1540	a0	0	a0	0.1
4	FALSE	1541	a0	0	a0	0.1
4	FALSE	1542	a0	0	a0	0.1
4	FALSE	1543	a0	0	a0	0.1
4	FALSE	1544	a0	0	a0	0.1
4	FALSE	1545	a0	0	a0	0.1
4	FALSE	1546	a0	0	a0	0.1
4	FALSE	1547	a0	0	a0	0.1
4	FALSE	1548	a0	0	a0	0.1
4	FALSE	1549	a0	0	a0	0.1
4	FALSE	1550	a0	0	a0	0.1
4	FALSE	1551	a0	0	a0	0.1
4	FALSE	1552	a0	0	a0	0.1
4	FALSE	1553	a0	0	a0	0.1
4	FALSE	1554	a0	0	a0	0.1
4	FALSE	1555	a0	0	a0	0.1
4	FALSE	1556	a0	0	a0	0.1
4	FALSE	1557	a0	0	a0	0.1
4	FALSE	1558	a0	0	a0	0.1
4	FALSE	1559	a0	0	a0	0.1
4	FALSE	1560	a0	0	a0	0.1
4	FALSE	1561	a0	0	a0	0.1
4	FALSE	1562	a0	0	a0	0.1
4	FALSE	1563	a0	0	a0	0.1
4	FALSE	1564	a0	0	a0	0.1
4	FALSE	1565	a0	0	a0	0.1
4	FALSE	1566	a0	0	a0	0.1
4	FALSE	1567	a0	0	a0	0.1
4	FALSE	1568	a0	0	a0	0.1
4	FALSE	1569	a0	0	a0	0.1
4	FALSE	1570	a0	0	a0	0.1
4	FALSE	1571	a0	0	a0	0.1
4	FALSE	1572	a0	0	a0	0.1
4	FALSE	1573	a0	0	a0	0.1
4	FALSE	1574	a0	0	a0	0.1
4	FALSE	1575	a0	0	a0	0.1
4	FALSE	1576	a0	0	a0	0.1
4	FALSE	1577	a0	0	a0	0.1
4	FALSE	1578	a0	0	a0	0.1
4	FALSE	1579	a0	0	a0	0.1
4	FALSE	1580	a0	0	a0	0.1
4	FALSE	1581	a0	0	a0	0.1
4	FALSE	1582	a0	0	a0	0.1
4	FALSE	1583	a0	0	a0	0.1
4	FALSE	1584	a0	0	a0	0.1
4	FALSE	1585	a0	0	a0	0.1
4	FALSE	1586	a0	0	a0	0.1
4	FALSE	1587	a0	0	a0	0.1
4	FALSE	1588	a0	0	a0	0.1
4	FALSE	1589	a0	0	a0	0.1
4	FALSE	1590	a0	0	a0	0.1
4	FALSE	1591	a0	0	a0	0.1
4	FALSE	1592	a0	0	a0	0.1
4	FALSE	1593	a0	0	a0	0.1
4	FALSE	1594	a0	0	a0	0.1
4	FALSE	1595	a0	0	a0	0.1
4	FALSE	1596	a0	0	a0	0.1
4	FALSE	1597	a0	0	a0	0.1
4	FALSE	1598	a0	0	a0	0.1
4	FALSE	1599	a0	0	a0	0.1
4	FALSE	1600	a0	0	a0	0.1
4	FALSE	1601	a0	0	a0	0.1
4	FALSE	1602	a0	0	a0	0.1
4	FALSE	1603	a0	0	a0	0.1
4	FALSE	1604	a0	0	a0	0.1
4	FALSE	1605	a0	0	a0	0.1
4	FALSE	1606	a0	0	a0	0.1
4	FALSE	1607	a0	0	a0	0.1
4	FALSE	1608	a0	0	a0	0.1
4	FALSE	1609	a0	0	a0	0.1
4	FALSE	1610	a0	0	a0	0.1
4	FALSE	1611	a0	0	a0	0.1
4	FALSE	1612	a0	0	a0	0.1
4	FALSE	1613	a0	0	a0	0.1
4	FALSE	1614	a0	0	a0	0.1
4	FALSE	1615	a0	0	a0	0.1
4	FALSE	1616	a0	0	a0	0.1
4	FALSE	1617	a0	0	a0	0.1
4	FALSE	1618	a0	0	a0	0.1
4	FALSE	1619	a0	0	a0	0.1
4	FALSE	1620	a0	0	a0	0.1
4	FALSE	1621	a0	0	a0	0.1
4	FALSE	1622	a0	0	a0	0.1
4	FALSE	1623	a0	0	a0	0.1
4	FALSE	1624	a0	0	a0	0.1
4	FALSE	1625	a0	0	a0	0.1
4	FALSE	1626	a0	0	a0	0.1
4	FALSE	1627	a0	0	a0	0.1
4	FALSE	1628	a0	0	a0	0.1
4	FALSE	1629	a0	0	a0	0.1
4	FALSE	1630	a0	0	a0	0.1
4	FALSE	1631	a0	0	a0	0.1
4	FALSE	1632	a0	0	a0	0.1
4	FALSE	1633	a0	0	a0	0.1
4	FALSE	1634	a0	0	a0	0.1
4	FALSE	1635	a0	0	a0	0.1
4	FALSE	1636	a0	0	a0	0.1
4	FALSE	1637	a0	0	a0	0.1
4	FALSE	1638	a0	0	a0	0.1
4	FALSE	1639	a0	0	a0	0.1
4	FALSE	1640	a0	0	a0	0.1
4	FALSE	1641	a0	0	a0	0.1
4	FALSE	1642	a0	0	a0	0.1
4	FALSE	1643	a0	0	a0	0.1
4	FALSE	1644	a0	0	a0	0.1
4	FALSE	1645	a0	0	a0	0.1
4	FALSE	1646	a0	0	a0	0.1
4	FALSE	1647	a0	0	a0	0.1
4	FALSE	1648	a0	0	a0	0.1
4	FALSE	1649	a0	0	a0	0.1
4	FALSE	1650	a0	0	a0	0.1
4	FALSE	1651	a0	0	a0	0.1
4	FALSE	1652	a0	0	a0	0.1
4	FALSE	1653	a0	0	a0	0.1
4	FALSE	1654	a0	0	a0	0.1
4	FALSE	1655	a0	0	a0	0.1
4	FALSE	1656	a0	0	a0	0.1
4	FALSE	1657	a0	0	a0	0.1
4	FALSE	1658	a0	0	a0	0.1
4	FALSE	1659	a0	0	a0	0.1
4	FALSE	1660	a0	0	a0	0.1
4	FALSE	1661	a0	0	a0	0.1
4	FALSE	1662	a0	0	a0	0.1
4	FALSE	1663	a0	0	a0	0.1
4	FALSE	1664	a0	0	a0	0.1
4	FALSE	1665	a0	0	a0	0.1
4	FALSE	1666	a0	0	a0	0.1
4	FALSE	1667	a0	0	a0	0.1
4	FALSE	1668	a0	0	a0	0.1
4	FALSE	1669	a0	0	a0	0.1
4	FALSE	1670	a0	0	a0	0.1
4	FALSE	1671	a0	0	a0	0.1
4	FALSE	1672	a0	0	a0	0.1
4	FALSE	1673	a0	0	a0	0.1
4	FALSE	1674	a0	0	a0	0.1
4	FALSE	1675	a0	0	a0	0.1
4	FALSE	1676	a0	0	a0	0.1
4	FALSE	1677	a0	0	a0	0.1
4	FALSE	1678	a0	0	a0	0.1
4	FALSE	1679	a0	0	a0	0.1
4	FALSE	1680	a0	0	a0	0.1
4	FALSE	1681	a0	0	a0	0.1
4	FALSE	1682	a0	0	a0	0.1
4	FALSE	1683	a0	0	a0	0.1
4	FALSE	1684	a0	0	a0	0.1
4	FALSE	1685	a0	0	a0	0.1
4	FALSE	1686	a0	0	a0	0.1
4	FALSE	1687	a0	0	a0	0.1
4	FALSE	1688	a0	0	a0	0.1
4	FALSE	1689	a0	0	a0	0.1
4	FALSE	1690	a0	0	a0	0.1
4	FALSE	1691	a0	0	a0	0.1
4	FALSE	1692	a0	0	a0	0.1
4	FALSE	1693	a0	0	a0	0.1
4	FALSE	1694	a0	0	a0	0.1
4	FALSE	1695	a0	0	a0	0.1
4	FALSE	1696	a0	0	a0	0.1
4	FALSE	1697	a0	0	a0	0.1
4	FALSE	1698	a0	0	a0	0.1
4	FALSE	1699	a0	0	a0	0.1
4	FALSE	1700	a0	0	a0	0.1
4	FALSE	1701	a0	0	a0	0.1
4	FALSE	1702	a0	0	a0	0.1
4	FALSE	1703	a0	0	a0	0.1
4	FALSE	1704	a0	0	a0	0.1
4	FALSE	1705	a0	0	a0	0.1
4	FALSE	1706	a0	0	a0	0.1
4	FALSE	1707	a0	0	a0	0.1
4	FALSE	1708	a0	0	a0	0.1
4	FALSE	1709	a0	0	a0	0.1
4	FALSE	1710	a0	0	a0	0.1
4	FALSE	1711	a0	0	a0	0.1
4	FALSE	1712	a0	0	a0	0.1
4	FALSE	1713	a0	0	a0	0.1
4	FALSE	1714	a0	0	a0	0.1
4	FALSE	1715	a0	0	a0	0.1
4	FALSE	1716	a0	0	a0	0.1
4	FALSE	1717	a0	0	a0	0.1
4	FALSE	1718	a0	0	a0	0.1
4	FALSE	1719	a0	0	a0	0.1
4	FALSE	1720	a0	0	a0	0.1
4	FALSE	1721	a0	0	a0	0.1
4	FALSE	1722	a0	0	a0	0.1
4	FALSE	1723	a0	0	a0	0.1
4	FALSE	1724	a0	0	a0	0.1
4	FALSE	1725	a0	0	a0	0.1
4	FALSE	1726	a0	0	a0	0.1
4	FALSE	1727	a0	0	a0	0.1
4	FALSE	1728	a0	0	a0	0.1
4	FALSE	1729	a0	0	a0	0.1
4	FALSE	1730	a0	0	a0	0.1
4	FALSE	1731	a0	0	a0	0.1
4	FALSE	1732	a0	0	a0	0.1
4	FALSE	1733	a0	0	a0	0.1
4	FALSE	1734	a0	0	a0	0.1
4	FALSE	1735	a0	0	a0	0.1
4	FALSE	1736	a0	0	a0	0.1
4	FALSE	1737	a0	0	a0	0.1
4	FALSE	1738	a0	0	a0	0.1
4	FALSE	1739	a0	0	a0	0.1
4	FALSE	1740	a0	0	a0	0.1
4	FALSE	1741	a0	0	a0	0.1
4	FALSE	1742	a0	0	a0	0.1
4	FALSE	1743	a0	0	a0	0.1
4	FALSE	1744	a0	0	a0	0.1
4	FALSE	1745	a0	0	a0	0.1
4	FALSE	1746	a0	0	a0	0.1
4	FALSE	1747	a0	0	a0	0.1
4	FALSE	1748	a0	0	a0	0.1
4	FALSE	1749	a0	0	a0	0.1
4	FALSE	1750	a0	0	a0	0.1
4	FALSE	1751	a0	0	a0	0.1
4	FALSE	1752	a0	0	a0	0.1
4	FALSE	1753	a0	0	a0	0.1
4	FALSE	1754	a0	0	a0	0.1
4	FALSE	1755	a0	0	a0	0.1
4	FALSE	1756	a0	0	a0	0.1
4	FALSE	1757	a0	0	a0	0.1
4	FALSE	1758	a0	0	a0	0.1
4	FALSE	1759	a0	0	a0	0.1
4	FALSE	1760	a0	0	a0	0.1
4	FALSE	1761	a0	0	a0	0.1
4	FALSE	1762	a0	0	a0	0.1
4	FALSE	1763	a0	0	a0	0.1
4	FALSE	1764	a0	0	a0	0.1
4	FALSE	1765	a0	0	a0	0.1
4	FALSE	1766	a0	0	a0	0.1
4	FALSE	1767	a0	0	a0	0.1
4	FALSE	1768	a0	0	a0	0.1
4	FALSE	1769	a0	0	a0	0.1
4	FALSE	1770	a0	0	a0	0.1
4	FALSE	1771	a0	0	a0	0.1
4	FALSE	1772	a0	0	a0	0.1
4	FALSE	1773	a0	0	a0	0.1
4	FALSE	1774	a0	0	a0	0.1
4	FALSE	1775	a0	0	a0	0.1
4	FALSE	1776	a0	0	a0	0.1
4	FALSE	1777	a0	0	a0	0.1
4	FALSE	1778	a0	0	a0	0.1
4	FALSE	1779	a0	0	a0	0.1
4	FALSE	1780	a0	0	a0	0.1
4	FALSE	1781	a0	0	a0	0.1
4	FALSE	1782	a0	0	a0	0.1
4	FALSE	1783	a0	0	a0	0.1
4	FALSE	1784	a0	0	a0	0.1
4	FALSE	1785	a0	0	a0	0.1
4	FALSE	1786	a0	0	a0	0.1
4	FALSE	1787	a0	0	a0	0.1
4	FALSE	1788	a0	0	a0	0.1
4	FALSE	1789	a0	0	a0	0.1
4	FALSE	1790	a0	0	a0	0.1
4	FALSE	1791	a0	0	a0	0.1
4	FALSE	1792	a0	0	a0	0.1
4	FALSE	1793	a0	0	a0	0.1
4	FALSE	1794	a0	0	a0	0.1
4	FALSE	1795	a0	0	a0	0.1
4	FALSE	1796	a0	0	a0	0.1
4	FALSE	1797	a0	0	a0	0.1
4	FALSE	1798	a0	0	a0	0.1
4	FALSE	1799	a0	0	a0	0.1
4	FALSE	1800	a0	0	a0	0.1
4	FALSE	1801	a0	0	a0	0.1
4	FALSE	1802	a0	0	a0	0.1
4	FALSE	1803	a0	0	a0	0.1
4	FALSE	1804	a0	0	a0	0.1
4	FALSE	1805	a0	0	a0	0.1
4	FALSE	1806	a0	0	a0	0.1
4	FALSE	1807	a0	0	a0	0.1
4	FALSE	1808	a0	0	a0	0.1
4	FALSE	1809	a0	0	a0	0.1
4	FALSE	1810	a0	0	a0	0.1
4	FALSE	1811	a0	0	a0	0.1
4	FALSE	1812	a0	0	a0	0.1
4	FALSE	1813	a0	0	a0	0.1
4	FALSE	1814	a0	0	a0	0.1
4	FALSE	1815	a0	0	a0	0.1
4	FALSE	1816	a0	0	a0	0.1
4	FALSE	1817	a0	0	a0	0.1
4	FALSE	1818	a0	0	a0	0.1
4	FALSE	1819	a0	0	a0	0.1
4	FALSE	1820	a0	0	a0	0.1
4	FALSE	1821	a0	0	a0	0.1
4	FALSE	1822	a0	0	a0	0.1
4	FALSE	1823	a0	0	a0	0.1
4	FALSE	1824	a0	0	a0	0.1
4	FALSE	1825	a0	0	a0	0.1
4	FALSE	1826	a0	0	a0	0.1
4	FALSE	1827	a0	0	a0	0.1
4	FALSE	1828	a0	0	a0	0.1
4	FALSE	1829	a0	0	a0	0.1
4	FALSE	1830	a0	0	a0	0.1
4	FALSE	1831	a0	0	a0	0.1
4	FALSE	1832	a0	0	a0	0.1
4	FALSE	1833	a0	0	a0	0.1
4	FALSE	1834	a0	0	a0	0.1
4	FALSE	1835	a0	0	a0	0.1
4	FALSE	1836	a0	0	a0	0.1
4	TRUE	1837	a0	1	a0	1
4	FALSE	1838	a0	0	a0	0.1
4	FALSE	1839	a0	0	a0	0.1
4	FALSE	1840	a0	0	a0	0.1
4	FALSE	1841	a0	0	a0	0.1
4	FALSE	1842	a0	0	a0	0.1
4	FALSE	1843	a0	0	a0	0.1
4	FALSE	1844	a0	0	a0	0.1
4	FALSE	1845	a0	0	a0	0.1
4	FALSE	1846	a0	0	a0	0.1
4	FALSE	1847	a0	0	a0	0.1
4	FALSE	1848	a0	0	a0	0.1
4	FALSE	1849	a0	0	a0	0.1
4	FALSE	1850	a0	0	a0	0.1
4	FALSE	1851	a0	0	a0	0.1
4	FALSE	1852	a0	0	a0	0.1
4	FALSE	1853	a0	0	a0	0.1
4	FALSE	1854	a0	0	a0	0.1
4	FALSE	1855	a0	0	a0	0.1
4	FALSE	1856	a0	0	a0	0.1
4	FALSE	1857	a0	0	a0	0.1
4	FALSE	1858	a0	0	a0	0.1
4	FALSE	1859	a0	0	a0	0.1
4	FALSE	1860	a0	0	a0	0.1
4	FALSE	1861	a0	0	a0	0.1
4	FALSE	1862	a0	0	a0	0.1
4	FALSE	1863	a0	0	a0	0.1
4	FALSE	1864	a0	0	a0	0.1
4	FALSE	1865	a0	0	a0	0.1
4	FALSE	1866	a0	0	a0	0.1
4	FALSE	1867	a0	0	a0	0.1
4	FALSE	1868	a0	0	a0	0.1
4	FALSE	1869	a0	0	a0	0.1
4	FALSE	1870	a0	0	a0	0.1
4	FALSE	1871	a0	0	a0	0.1
4	FALSE	1872	a0	0	a0	0.1
4	FALSE	1873	a0	0	a0	0.1
4	FALSE	1874	a0	0	a0	0.1
4	FALSE	1875	a0	0	a0	0.1
4	FALSE	1876	a0	0	a0	0.1
4	FALSE	1877	a0	0	a0	0.1
4	FALSE	1878	a0	0	a0	0.1
4	FALSE	1879	a0	0	a0	0.1
4	FALSE	1880	a0	0	a0	0.1
4	FALSE	1881	a0	0	a0	0.1
4	FALSE	1882	a0	0	a0	0.1
4	FALSE	1883	a0	0	a0	0.1
4	FALSE	1884	a0	0	a0	0.1
4	FALSE	1885	a0	0	a0	0.1
4	FALSE	1886	a0	0	a0	0.1
4	FALSE	1887	a0	0	a0	0.1
4	FALSE	1888	a0	0	a0	0.1
4	FALSE	1889	a0	0	a0	0.1
4	FALSE	1890	a0	0	a0	0.1
4	FALSE	1891	a0	0	a0	0.1
4	FALSE	1892	a0	0	a0	0.1
4	FALSE	1893	a0	0	a0	0.1
4	FALSE	1894	a0	0	a0	0.1
4	FALSE	1895	a0	0	a0	0.1
4	FALSE	1896	a0	0	a0	0.1
4	FALSE	1897	a0	0	a0	0.1
4	FALSE	1898	a0	0	a0	0.1
4	FALSE	1899	a0	0	a0	0.1
4	FALSE	1900	a0	0	a0	0.1
4	FALSE	1901	a0	0	a0	0.1
4	FALSE	1902	a0	0	a0	0.1
4	FALSE	1903	a0	0	a0	0.1
4	FALSE	1904	a0	0	a0	0.1
4	FALSE	1905	a0	0	a0	0.1
4	FALSE	1906	a0	0	a0	0.1
4	FALSE	1907	a0	0	a0	0.1
4	FALSE	1908	a0	0	a0	0.1
4	FALSE	1909	a0	0	a0	0.1
4	FALSE	1910	a0	0	a0	0.1
4	FALSE	1911	a0	0	a0	0.1
4	FALSE	1912	a0	0	a0	0.1
4	FALSE	1913	a0	0	a0	0.1
4	FALSE	1914	a0	0	a0	0.1
4	FALSE	1915	a0	0	a0	0.1
4	FALSE	1916	a0	0	a0	0.1
4	FALSE	1917	a0	0	a0	0.1
4	FALSE	1918	a0	0	a0	0.1
4	FALSE	1919	a0	0	a0	0.1
4	FALSE	1920	a0	0	a0	0.1
4	FALSE	1921	a0	0	a0	0.1
4	FALSE	1922	a0	0	a0	0.1
4	FALSE	1923	a0	0	a0	0.1
4	FALSE	1924	a0	0	a0	0.1
4	FALSE	1925	a0	0	a0	0.1
4	FALSE	1926	a0	0	a0	0.1
4	FALSE	1927	a0	0	a0	0.1
4	FALSE	1928	a0	0	a0	0.1
4	FALSE	1929	a0	0	a0	0.1
4	FALSE	1930	a0	0	a0	0.1
4	FALSE	1931	a0	0	a0	0.1
4	FALSE	1932	a0	0	a0	0.1
4	FALSE	1933	a0	0	a0	0.1
4	FALSE	1934	a0	0	a0	0.1
4	FALSE	1935	a0	0	a0	0.1
4	FALSE	1936	a0	0	a0	0.1
4	FALSE	1937	a0	0	a0	0.1
4	FALSE	1938	a0	0	a0	0.1
4	FALSE	1939	a0	0	a0	0.1
4	FALSE	1940	a0	0	a0	0.1
4	FALSE	1941	a0	0	a0	0.1
4	FALSE	1942	a0	0	a0	0.1
4	FALSE	1943	a0	0	a0	0.1
4	FALSE	1944	a0	0	a0	0.1
4	FALSE	1945	a0	0	a0	0.1
4	FALSE	1946	a0	0	a0	0.1
4	FALSE	1947	a0	0	a0	0.1
4	FALSE	1948	a0	0	a0	0.1
4	TRUE	1949	a0	1	a0	1
4	FALSE	1950	a0	0	a0	0.1
4	FALSE	1951	a0	0	a0	0.1
4	FALSE	1952	a0	0	a0	0.1
4	FALSE	1953	a0	0	a0	0.1
4	FALSE	1954	a0	0	a0	0.1
4	FALSE	1955	a0	0	a0	0.1
4	FALSE	1956	a0	0	a0	0.1
4	FALSE	1957	a0	0	a0	0.1
4	FALSE	1958	a0	0	a0	0.1
4	FALSE	1959	a0	0	a0	0.1
4	FALSE	1960	a0	0	a0	0.1
4	FALSE	1961	a0	0	a0	0.1
4	FALSE	1962	a0	0	a0	0.1
4	FALSE	1963	a0	0	a0	0.1
4	FALSE	1964	a0	0	a0	0.1
4	FALSE	1965	a0	0	a0	0.1
4	FALSE	1966	a0	0	a0	0.1
4	FALSE	1967	a0	0	a0	0.1
4	FALSE	1968	a0	0	a0	0.1
4	FALSE	1969	a0	0	a0	0.1
4	FALSE	1970	a0	0	a0	0.1
4	FALSE	1971	a0	0	a0	0.1
4	FALSE	1972	a0	0	a0	0.1
4	FALSE	1973	a0	0	a0	0.1
4	FALSE	1974	a0	0	a0	0.1
4	FALSE	1975	a0	0	a0	0.1
4	FALSE	1976	a0	0	a0	0.1
4	FALSE	1977	a0	0	a0	0.1
4	FALSE	1978	a0	0	a0	0.1
4	FALSE	1979	a0	0	a0	0.1
4	FALSE	1980	a0	0	a0	0.1
4	FALSE	1981	a0	0	a0	0.1
4	FALSE	1982	a0	0	a0	0.1
4	FALSE	1983	a0	0	a0	0.1
4	FALSE	1984	a0	0	a0	0.1
4	FALSE	1985	a0	0	a0	0.1
4	FALSE	1986	a0	0	a0	0.1
4	FALSE	1987	a0	0	a0	0.1
4	FALSE	1988	a0	0	a0	0.1
4	FALSE	1989	a0	0	a0	0.1
4	FALSE	1990	a0	0	a0	0.1
4	FALSE	1991	a0	0	a0	0.1
4	FALSE	1992	a0	0	a0	0.1
4	FALSE	1993	a0	0	a0	0.1
4	FALSE	1994	a0	0	a0	0.1
4	FALSE	1995	a0	0	a0	0.1
4	FALSE	1996	a0	0	a0	0.1
4	FALSE	1997	a0	0	a0	0.1
4	FALSE	1998	a0	0	a0	0.1
[truncated: 17,712 more rows]

## Sheet: Fig 3b
Fig 3b
person	blood	uid	time	count	xpos	value
1	FALSE	1	a0	1	a0	1
2	FALSE	2	a0	1	a0	1
2	FALSE	3	a0	7	a0	7
2	FALSE	4	a0	1	a0	1
2	FALSE	5	a0	3	a0	3
2	FALSE	6	a0	2	a0	2
2	FALSE	7	a0	4	a0	4
2	FALSE	8	a0	1	a0	1
2	FALSE	9	a0	1	a0	1
2	FALSE	10	a0	1	a0	1
2	FALSE	11	a0	1	a0	1
2	FALSE	12	a0	1	a0	1
2	FALSE	13	a0	5	a0	5
2	FALSE	14	a0	2	a0	2
2	FALSE	15	a0	3	a0	3
2	FALSE	16	a0	1	a0	1
2	FALSE	17	a0	1	a0	1
2	FALSE	18	a0	3	a0	3
2	FALSE	19	a0	233	a0	233
2	FALSE	20	a0	6	a0	6
2	TRUE	21	a0	1	a0	1
2	FALSE	22	a0	1	a0	1
2	FALSE	23	a0	6	a0	6
2	FALSE	24	a0	1	a0	1
2	FALSE	25	a0	1	a0	1
2	FALSE	26	a0	10	a0	10
2	FALSE	27	a0	1	a0	1
2	FALSE	28	a0	1	a0	1
2	FALSE	29	a0	1	a0	1
2	FALSE	30	a0	2	a0	2
2	FALSE	31	a0	19	a0	19
2	FALSE	32	a0	6	a0	6
2	FALSE	33	a0	3	a0	3
2	FALSE	34	a0	3	a0	3
2	FALSE	35	a0	1	a0	1
2	FALSE	36	a0	1	a0	1
2	FALSE	37	a0	5	a0	5
2	FALSE	38	a0	1	a0	1
2	FALSE	39	a0	2	a0	2
2	TRUE	40	a0	1	a0	1
2	TRUE	41	a0	1	a0	1
2	FALSE	42	a0	1	a0	1
2	FALSE	43	a0	2	a0	2
2	FALSE	44	a0	2	a0	2
2	FALSE	45	a0	1	a0	1
2	FALSE	46	a0	12	a0	12
2	FALSE	47	a0	1	a0	1
2	FALSE	48	a0	1	a0	1
2	FALSE	49	a0	1	a0	1
2	FALSE	50	a0	2	a0	2
2	FALSE	51	a0	2	a0	2
2	FALSE	52	a0	9	a0	9
2	FALSE	53	a0	1	a0	1
2	FALSE	54	a0	7	a0	7
2	FALSE	55	a0	1	a0	1
2	FALSE	56	a0	2	a0	2
2	TRUE	57	a0	2	a0	2
2	FALSE	58	a0	1	a0	1
2	FALSE	59	a0	3	a0	3
2	FALSE	60	a0	1	a0	1
2	FALSE	61	a0	1	a0	1
2	TRUE	62	a0	1	a0	1
2	FALSE	63	a0	2	a0	2
2	FALSE	64	a0	1	a0	1
2	FALSE	65	a0	1	a0	1
2	FALSE	66	a0	1	a0	1
2	FALSE	67	a0	4	a0	4
2	FALSE	68	a0	1	a0	1
2	FALSE	69	a0	3	a0	3
2	FALSE	70	a0	1	a0	1
2	FALSE	71	a0	1	a0	1
2	FALSE	72	a0	1	a0	1
2	FALSE	73	a0	3	a0	3
2	FALSE	74	a0	1	a0	1
2	FALSE	75	a0	1	a0	1
2	FALSE	76	a0	2	a0	2
2	FALSE	77	a0	18	a0	18
2	FALSE	78	a0	1	a0	1
2	TRUE	79	a0	1	a0	1
2	FALSE	80	a0	2	a0	2
2	TRUE	81	a0	1	a0	1
2	FALSE	82	a0	6	a0	6
2	FALSE	83	a0	11	a0	11
2	FALSE	84	a0	1	a0	1
2	FALSE	85	a0	1	a0	1
2	FALSE	86	a0	1	a0	1
2	FALSE	87	a0	1	a0	1
2	FALSE	88	a0	2	a0	2
2	FALSE	89	a0	1	a0	1
2	FALSE	90	a0	26	a0	26
2	FALSE	91	a0	2	a0	2
2	FALSE	92	a0	13	a0	13
2	FALSE	93	a0	9	a0	9
2	FALSE	94	a0	3	a0	3
2	FALSE	95	a0	3	a0	3
2	FALSE	96	a0	10	a0	10
2	FALSE	97	a0	1	a0	1
2	FALSE	98	a0	5	a0	5
2	FALSE	99	a0	1	a0	1
2	FALSE	100	a0	6	a0	6
2	FALSE	101	a0	1	a0	1
2	FALSE	102	a0	1	a0	1
2	FALSE	103	a0	2	a0	2
2	FALSE	104	a0	2	a0	2
2	FALSE	105	a0	1	a0	1
2	FALSE	106	a0	1	a0	1
2	FALSE	107	a0	12	a0	12
2	FALSE	108	a0	1	a0	1
2	FALSE	109	a0	2	a0	2
2	FALSE	110	a0	2	a0	2
2	FALSE	111	a0	16	a0	16
2	FALSE	112	a0	2	a0	2
2	FALSE	113	a0	1	a0	1
2	FALSE	114	a0	1	a0	1
2	FALSE	115	a0	5	a0	5
2	FALSE	116	a0	23	a0	23
2	FALSE	117	a0	1	a0	1
2	FALSE	118	a0	1	a0	1
2	FALSE	119	a0	5	a0	5
2	FALSE	120	a0	2	a0	2
2	FALSE	121	a0	4	a0	4
2	FALSE	122	a0	7	a0	7
2	FALSE	123	a0	1	a0	1
2	FALSE	124	a0	1	a0	1
2	FALSE	125	a0	1	a0	1
2	FALSE	126	a0	3	a0	3
2	FALSE	127	a0	4	a0	4
2	FALSE	128	a0	1	a0	1
2	FALSE	129	a0	13	a0	13
2	FALSE	130	a0	1	a0	1
2	FALSE	131	a0	1	a0	1
2	FALSE	132	a0	1	a0	1
2	FALSE	133	a0	2	a0	2
2	FALSE	134	a0	1	a0	1
2	FALSE	135	a0	2	a0	2
2	FALSE	136	a0	3	a0	3
2	FALSE	137	a0	2	a0	2
2	FALSE	138	a0	1	a0	1
2	FALSE	139	a0	1	a0	1
2	FALSE	140	a0	1	a0	1
2	FALSE	141	a0	2	a0	2
2	FALSE	142	a0	1	a0	1
2	FALSE	143	a0	1	a0	1
2	FALSE	144	a0	2	a0	2
2	FALSE	145	a0	1	a0	1
2	FALSE	146	a0	2	a0	2
2	FALSE	147	a0	5	a0	5
2	FALSE	148	a0	1	a0	1
2	FALSE	149	a0	1	a0	1
2	FALSE	150	a0	2	a0	2
2	FALSE	151	a0	1	a0	1
2	FALSE	152	a0	1	a0	1
2	FALSE	153	a0	1	a0	1
2	FALSE	154	a0	1	a0	1
2	FALSE	155	a0	1	a0	1
2	FALSE	156	a0	1	a0	1
2	FALSE	157	a0	21	a0	21
2	FALSE	158	a0	1	a0	1
2	FALSE	159	a0	4	a0	4
2	FALSE	160	a0	1	a0	1
2	FALSE	161	a0	1	a0	1
2	FALSE	162	a0	2	a0	2
2	FALSE	163	a0	1	a0	1
2	FALSE	164	a0	5	a0	5
2	FALSE	165	a0	1	a0	1
2	FALSE	166	a0	2	a0	2
2	FALSE	167	a0	3	a0	3
2	TRUE	168	a0	1	a0	1
2	FALSE	169	a0	2	a0	2
2	FALSE	170	a0	1	a0	1
2	FALSE	171	a0	1	a0	1
2	FALSE	172	a0	2	a0	2
2	FALSE	173	a0	1	a0	1
2	FALSE	174	a0	2	a0	2
2	FALSE	175	a0	14	a0	14
2	FALSE	176	a0	1	a0	1
2	FALSE	177	a0	8	a0	8
2	FALSE	178	a0	1	a0	1
2	FALSE	179	a0	5	a0	5
2	FALSE	180	a0	1	a0	1
2	FALSE	181	a0	16	a0	16
2	FALSE	182	a0	1	a0	1
2	FALSE	183	a0	4	a0	4
2	FALSE	184	a0	1	a0	1
2	FALSE	185	a0	1	a0	1
2	FALSE	186	a0	1	a0	1
2	FALSE	187	a0	1	a0	1
2	FALSE	188	a0	1	a0	1
2	FALSE	189	a0	2	a0	2
2	FALSE	190	a0	1	a0	1
2	FALSE	191	a0	2	a0	2
2	FALSE	192	a0	1	a0	1
2	FALSE	193	a0	11	a0	11
2	FALSE	194	a0	2	a0	2
2	FALSE	195	a0	1	a0	1
2	FALSE	196	a0	1	a0	1
2	FALSE	197	a0	1	a0	1
2	FALSE	198	a0	1	a0	1
2	FALSE	199	a0	1	a0	1
3	FALSE	200	a0	2	a0	2
3	FALSE	201	a0	1	a0	1
3	FALSE	202	a0	1	a0	1
3	FALSE	203	a0	2	a0	2
3	FALSE	204	a0	1	a0	1
3	FALSE	205	a0	2	a0	2
3	FALSE	206	a0	1	a0	1
4	FALSE	207	a0	1	a0	1
4	FALSE	208	a0	1	a0	1
4	FALSE	209	a0	3	a0	3
4	FALSE	210	a0	3	a0	3
4	TRUE	211	a0	5	a0	5
4	FALSE	212	a0	2	a0	2
4	FALSE	213	a0	2	a0	2
4	FALSE	214	a0	1	a0	1
4	FALSE	215	a0	1	a0	1
4	FALSE	216	a0	2	a0	2
4	FALSE	217	a0	1	a0	1
4	FALSE	218	a0	1	a0	1
4	FALSE	219	a0	1	a0	1
4	FALSE	220	a0	1	a0	1
4	FALSE	221	a0	7	a0	7
4	FALSE	222	a0	1	a0	1
4	FALSE	223	a0	1	a0	1
4	FALSE	224	a0	1	a0	1
4	FALSE	225	a0	1	a0	1
4	FALSE	226	a0	1	a0	1
4	FALSE	227	a0	9	a0	9
4	FALSE	228	a0	1	a0	1
4	FALSE	229	a0	1	a0	1
4	FALSE	230	a0	1	a0	1
4	TRUE	231	a0	1	a0	1
4	FALSE	232	a0	1	a0	1
4	FALSE	233	a0	1	a0	1
4	FALSE	234	a0	2	a0	2
4	FALSE	235	a0	1	a0	1
4	FALSE	236	a0	1	a0	1
4	FALSE	237	a0	1	a0	1
4	FALSE	238	a0	1	a0	1
4	FALSE	239	a0	1	a0	1
4	FALSE	240	a0	1	a0	1
4	FALSE	241	a0	1	a0	1
4	FALSE	242	a0	1	a0	1
5	FALSE	243	a0	1	a0	1
8	FALSE	244	a0	5	a0	5
8	FALSE	245	a0	1	a0	1
8	FALSE	246	a0	3	a0	3
8	FALSE	247	a0	11	a0	11
8	FALSE	248	a0	3	a0	3
8	FALSE	249	a0	3	a0	3
8	FALSE	250	a0	5	a0	5
8	FALSE	251	a0	2	a0	2
8	FALSE	252	a0	2	a0	2
8	FALSE	253	a0	1	a0	1
8	FALSE	254	a0	2	a0	2
8	FALSE	255	a0	2	a0	2
8	FALSE	256	a0	1	a0	1
8	FALSE	257	a0	1	a0	1
8	FALSE	258	a0	2	a0	2
8	FALSE	259	a0	9	a0	9
8	FALSE	260	a0	2	a0	2
6	FALSE	261	a0	1	a0	1
6	FALSE	262	a0	1	a0	1
9	FALSE	263	a0	1	a0	1
9	FALSE	264	a0	1	a0	1
9	FALSE	265	a0	1	a0	1
7	FALSE	266	a0	1	a0	1
1	FALSE	1	a10	8	a10	8
2	FALSE	2	a10	10	a10	10
2	FALSE	3	a10	45	a10	45
2	FALSE	4	a10	6	a10	6
2	FALSE	5	a10	21	a10	21
2	FALSE	6	a10	12	a10	12
2	FALSE	7	a10	52	a10	52
2	FALSE	8	a10	11	a10	11
2	FALSE	9	a10	9	a10	9
2	FALSE	10	a10	21	a10	21
2	FALSE	11	a10	26	a10	26
2	FALSE	12	a10	10	a10	10
2	FALSE	13	a10	40	a10	40
2	FALSE	14	a10	17	a10	17
2	FALSE	15	a10	34	a10	34
2	FALSE	16	a10	6	a10	6
2	FALSE	17	a10	8	a10	8
2	FALSE	18	a10	30	a10	30
2	FALSE	19	a10	1639	a10	1000
2	FALSE	20	a10	58	a10	58
2	TRUE	21	a10	7	a10	7
2	FALSE	22	a10	7	a10	7
2	FALSE	23	a10	46	a10	46
2	FALSE	24	a10	13	a10	13
2	FALSE	25	a10	11	a10	11
2	FALSE	26	a10	75	a10	75
2	FALSE	27	a10	6	a10	6
2	FALSE	28	a10	9	a10	9
2	FALSE	29	a10	10	a10	10
2	FALSE	30	a10	12	a10	12
2	FALSE	31	a10	122	a10	122
2	FALSE	32	a10	49	a10	49
2	FALSE	33	a10	19	a10	19
2	FALSE	34	a10	19	a10	19
2	FALSE	35	a10	10	a10	10
2	FALSE	36	a10	6	a10	6
2	FALSE	37	a10	62	a10	62
2	FALSE	38	a10	7	a10	7
2	FALSE	39	a10	12	a10	12
2	TRUE	40	a10	7	a10	7
2	TRUE	41	a10	14	a10	14
2	FALSE	42	a10	10	a10	10
2	FALSE	43	a10	13	a10	13
2	FALSE	44	a10	13	a10	13
2	FALSE	45	a10	12	a10	12
2	FALSE	46	a10	96	a10	96
2	FALSE	47	a10	13	a10	13
2	FALSE	48	a10	16	a10	16
2	FALSE	49	a10	10	a10	10
2	FALSE	50	a10	13	a10	13
2	FALSE	51	a10	13	a10	13
2	FALSE	52	a10	168	a10	168
2	FALSE	53	a10	7	a10	7
2	FALSE	54	a10	76	a10	76
2	FALSE	55	a10	12	a10	12
2	FALSE	56	a10	14	a10	14
2	TRUE	57	a10	15	a10	15
2	FALSE	58	a10	6	a10	6
2	FALSE	59	a10	42	a10	42
2	FALSE	60	a10	7	a10	7
2	FALSE	61	a10	6	a10	6
2	TRUE	62	a10	9	a10	9
2	FALSE	63	a10	13	a10	13
2	FALSE	64	a10	13	a10	13
2	FALSE	65	a10	7	a10	7
2	FALSE	66	a10	16	a10	16
2	FALSE	67	a10	27	a10	27
2	FALSE	68	a10	12	a10	12
2	FALSE	69	a10	22	a10	22
2	FALSE	70	a10	9	a10	9
2	FALSE	71	a10	49	a10	49
2	FALSE	72	a10	6	a10	6
2	FALSE	73	a10	18	a10	18
2	FALSE	74	a10	11	a10	11
2	FALSE	75	a10	6	a10	6
2	FALSE	76	a10	19	a10	19
2	FALSE	77	a10	115	a10	115
2	FALSE	78	a10	9	a10	9
2	TRUE	79	a10	6	a10	6
2	FALSE	80	a10	12	a10	12
2	TRUE	81	a10	6	a10	6
2	FALSE	82	a10	82	a10	82
2	FALSE	83	a10	110	a10	110
2	FALSE	84	a10	13	a10	13
2	FALSE	85	a10	9	a10	9
2	FALSE	86	a10	52	a10	52
2	FALSE	87	a10	11	a10	11
2	FALSE	88	a10	15	a10	15
2	FALSE	89	a10	31	a10	31
2	FALSE	90	a10	213	a10	213
2	FALSE	91	a10	121	a10	121
2	FALSE	92	a10	115	a10	115
2	FALSE	93	a10	54	a10	54
2	FALSE	94	a10	19	a10	19
2	FALSE	95	a10	19	a10	19
2	FALSE	96	a10	175	a10	175
2	FALSE	97	a10	6	a10	6
2	FALSE	98	a10	38	a10	38
2	FALSE	99	a10	7	a10	7
2	FALSE	100	a10	60	a10	60
2	FALSE	101	a10	6	a10	6
2	FALSE	102	a10	10	a10	10
2	FALSE	103	a10	16	a10	16
2	FALSE	104	a10	14	a10	14
2	FALSE	105	a10	9	a10	9
2	FALSE	106	a10	9	a10	9
2	FALSE	107	a10	128	a10	128
2	FALSE	108	a10	7	a10	7
2	FALSE	109	a10	14	a10	14
2	FALSE	110	a10	13	a10	13
2	FALSE	111	a10	108	a10	108
2	FALSE	112	a10	18	a10	18
2	FALSE	113	a10	6	a10	6
2	FALSE	114	a10	19	a10	19
2	FALSE	115	a10	48	a10	48
2	FALSE	116	a10	227	a10	227
2	FALSE	117	a10	8	a10	8
2	FALSE	118	a10	10	a10	10
2	FALSE	119	a10	34	a10	34
2	FALSE	120	a10	19	a10	19
2	FALSE	121	a10	27	a10	27
2	FALSE	122	a10	52	a10	52
2	FALSE	123	a10	17	a10	17
2	FALSE	124	a10	29	a10	29
2	FALSE	125	a10	12	a10	12
2	FALSE	126	a10	28	a10	28
2	FALSE	127	a10	28	a10	28
2	FALSE	128	a10	11	a10	11
2	FALSE	129	a10	101	a10	101
2	FALSE	130	a10	12	a10	12
2	FALSE	131	a10	10	a10	10
2	FALSE	132	a10	7	a10	7
2	FALSE	133	a10	13	a10	13
2	FALSE	134	a10	9	a10	9
2	FALSE	135	a10	24	a10	24
2	FALSE	136	a10	34	a10	34
2	FALSE	137	a10	12	a10	12
2	FALSE	138	a10	20	a10	20
2	FALSE	139	a10	7	a10	7
2	FALSE	140	a10	6	a10	6
2	FALSE	141	a10	23	a10	23
2	FALSE	142	a10	6	a10	6
2	FALSE	143	a10	6	a10	6
2	FALSE	144	a10	13	a10	13
2	FALSE	145	a10	6	a10	6
2	FALSE	146	a10	20	a10	20
2	FALSE	147	a10	30	a10	30
2	FALSE	148	a10	8	a10	8
2	FALSE	149	a10	7	a10	7
2	FALSE	150	a10	25	a10	25
2	FALSE	151	a10	12	a10	12
2	FALSE	152	a10	7	a10	7
2	FALSE	153	a10	8	a10	8
2	FALSE	154	a10	7	a10	7
2	FALSE	155	a10	6	a10	6
2	FALSE	156	a10	9	a10	9
2	FALSE	157	a10	497	a10	497
2	FALSE	158	a10	10	a10	10
2	FALSE	159	a10	32	a10	32
2	FALSE	160	a10	19	a10	19
2	FALSE	161	a10	6	a10	6
2	FALSE	162	a10	12	a10	12
2	FALSE	163	a10	11	a10	11
2	FALSE	164	a10	50	a10	50
2	FALSE	165	a10	12	a10	12
2	FALSE	166	a10	12	a10	12
2	FALSE	167	a10	32	a10	32
2	TRUE	168	a10	7	a10	7
2	FALSE	169	a10	12	a10	12
2	FALSE	170	a10	6	a10	6
2	FALSE	171	a10	23	a10	23
2	FALSE	172	a10	16	a10	16
2	FALSE	173	a10	8	a10	8
2	FALSE	174	a10	43	a10	43
2	FALSE	175	a10	232	a10	232
2	FALSE	176	a10	9	a10	9
2	FALSE	177	a10	111	a10	111
2	FALSE	178	a10	6	a10	6
2	FALSE	179	a10	35	a10	35
2	FALSE	180	a10	8	a10	8
2	FALSE	181	a10	142	a10	142
2	FALSE	182	a10	6	a10	6
2	FALSE	183	a10	36	a10	36
2	FALSE	184	a10	9	a10	9
2	FALSE	185	a10	12	a10	12
2	FALSE	186	a10	6	a10	6
2	FALSE	187	a10	8	a10	8
2	FALSE	188	a10	23	a10	23
2	FALSE	189	a10	31	a10	31
2	FALSE	190	a10	6	a10	6
2	FALSE	191	a10	12	a10	12
2	FALSE	192	a10	7	a10	7
2	FALSE	193	a10	76	a10	76
2	FALSE	194	a10	21	a10	21
2	FALSE	195	a10	7	a10	7
2	FALSE	196	a10	9	a10	9
2	FALSE	197	a10	8	a10	8
2	FALSE	198	a10	7	a10	7
2	FALSE	199	a10	7	a10	7
3	FALSE	200	a10	13	a10	13
3	FALSE	201	a10	6	a10	6
3	FALSE	202	a10	7	a10	7
3	FALSE	203	a10	12	a10	12
3	FALSE	204	a10	9	a10	9
3	FALSE	205	a10	16	a10	16
3	FALSE	206	a10	6	a10	6
4	FALSE	207	a10	12	a10	12
4	FALSE	208	a10	8	a10	8
4	FALSE	209	a10	39	a10	39
4	FALSE	210	a10	285	a10	285
4	TRUE	211	a10	81	a10	81
4	FALSE	212	a10	20	a10	20
4	FALSE	213	a10	16	a10	16
4	FALSE	214	a10	21	a10	21
4	FALSE	215	a10	8	a10	8
4	FALSE	216	a10	13	a10	13
4	FALSE	217	a10	8	a10	8
4	FALSE	218	a10	9	a10	9
4	FALSE	219	a10	6	a10	6
4	FALSE	220	a10	19	a10	19
4	FALSE	221	a10	52	a10	52
4	FALSE	222	a10	10	a10	10
4	FALSE	223	a10	7	a10	7
4	FALSE	224	a10	8	a10	8
4	FALSE	225	a10	16	a10	16
4	FALSE	226	a10	9	a10	9
4	FALSE	227	a10	81	a10	81
4	FALSE	228	a10	6	a10	6
4	FALSE	229	a10	10	a10	10
4	FALSE	230	a10	9	a10	9
4	TRUE	231	a10	8	a10	8
4	FALSE	232	a10	10	a10	10
4	FALSE	233	a10	10	a10	10
4	FALSE	234	a10	14	a10	14
4	FALSE	235	a10	6	a10	6
4	FALSE	236	a10	11	a10	11
4	FALSE	237	a10	9	a10	9
4	FALSE	238	a10	6	a10	6
4	FALSE	239	a10	6	a10	6
4	FALSE	240	a10	7	a10	7
4	FALSE	241	a10	9	a10	9
4	FALSE	242	a10	26	a10	26
5	FALSE	243	a10	6	a10	6
8	FALSE	244	a10	45	a10	45
8	FALSE	245	a10	16	a10	16
8	FALSE	246	a10	37	a10	37
8	FALSE	247	a10	67	a10	67
8	FALSE	248	a10	27	a10	27
8	FALSE	249	a10	23	a10	23
8	FALSE	250	a10	78	a10	78
8	FALSE	251	a10	16	a10	16
8	FALSE	252	a10	59	a10	59
8	FALSE	253	a10	9	a10	9
8	FALSE	254	a10	18	a10	18
8	FALSE	255	a10	19	a10	19
8	FALSE	256	a10	6	a10	6
8	FALSE	257	a10	25	a10	25
8	FALSE	258	a10	22	a10	22
8	FALSE	259	a10	104	a10	104
8	FALSE	260	a10	17	a10	17
6	FALSE	261	a10	7	a10	7
6	FALSE	262	a10	6	a10	6
9	FALSE	263	a10	8	a10	8
9	FALSE	264	a10	6	a10	6
9	FALSE	265	a10	7	a10	7
7	FALSE	266	a10	6	a10	6
1	FALSE	1	a30	1	a30	1
2	FALSE	2	a30	0	a30	0.1
2	FALSE	3	a30	16	a30	16
2	FALSE	4	a30	1	a30	1
2	FALSE	5	a30	9	a30	9
2	FALSE	6	a30	0	a30	0.1
2	FALSE	7	a30	9	a30	9
2	FALSE	8	a30	2	a30	2
2	FALSE	9	a30	3	a30	3
2	FALSE	10	a30	2	a30	2
2	FALSE	11	a30	5	a30	5
2	FALSE	12	a30	1	a30	1
2	FALSE	13	a30	22	a30	22
2	FALSE	14	a30	4	a30	4
2	FALSE	15	a30	9	a30	9
2	FALSE	16	a30	4	a30	4
2	FALSE	17	a30	0	a30	0.1
2	FALSE	18	a30	14	a30	14
2	FALSE	19	a30	485	a30	485
2	FALSE	20	a30	9	a30	9
2	TRUE	21	a30	0	a30	0.1
2	FALSE	22	a30	1	a30	1
2	FALSE	23	a30	15	a30	15
2	FALSE	24	a30	1	a30	1
2	FALSE	25	a30	1	a30	1
2	FALSE	26	a30	24	a30	24
2	FALSE	27	a30	0	a30	0.1
2	FALSE	28	a30	2	a30	2
2	FALSE	29	a30	2	a30	2
2	FALSE	30	a30	3	a30	3
2	FALSE	31	a30	21	a30	21
2	FALSE	32	a30	9	a30	9
2	FALSE	33	a30	5	a30	5
2	FALSE	34	a30	7	a30	7
2	FALSE	35	a30	3	a30	3
2	FALSE	36	a30	1	a30	1
2	FALSE	37	a30	12	a30	12
2	FALSE	38	a30	2	a30	2
2	FALSE	39	a30	3	a30	3
2	TRUE	40	a30	1	a30	1
2	TRUE	41	a30	1	a30	1
2	FALSE	42	a30	2	a30	2
2	FALSE	43	a30	5	a30	5
2	FALSE	44	a30	3	a30	3
2	FALSE	45	a30	3	a30	3
2	FALSE	46	a30	35	a30	35
2	FALSE	47	a30	3	a30	3
2	FALSE	48	a30	4	a30	4
2	FALSE	49	a30	0	a30	0.1
2	FALSE	50	a30	3	a30	3
2	FALSE	51	a30	1	a30	1
2	FALSE	52	a30	43	a30	43
2	FALSE	53	a30	1	a30	1
2	FALSE	54	a30	19	a30	19
2	FALSE	55	a30	2	a30	2
2	FALSE	56	a30	0	a30	0.1
2	TRUE	57	a30	5	a30	5
2	FALSE	58	a30	0	a30	0.1
2	FALSE	59	a30	12	a30	12
2	FALSE	60	a30	5	a30	5
2	FALSE	61	a30	4	a30	4
2	TRUE	62	a30	3	a30	3
2	FALSE	63	a30	3	a30	3
2	FALSE	64	a30	4	a30	4
2	FALSE	65	a30	0	a30	0.1
2	FALSE	66	a30	3	a30	3
2	FALSE	67	a30	6	a30	6
2	FALSE	68	a30	1	a30	1
2	FALSE	69	a30	7	a30	7
2	FALSE	70	a30	0	a30	0.1
2	FALSE	71	a30	12	a30	12
2	FALSE	72	a30	0	a30	0.1
2	FALSE	73	a30	3	a30	3
2	FALSE	74	a30	5	a30	5
2	FALSE	75	a30	1	a30	1
2	FALSE	76	a30	3	a30	3
2	FALSE	77	a30	23	a30	23
2	FALSE	78	a30	4	a30	4
2	TRUE	79	a30	1	a30	1
2	FALSE	80	a30	8	a30	8
2	TRUE	81	a30	1	a30	1
2	FALSE	82	a30	15	a30	15
2	FALSE	83	a30	82	a30	82
2	FALSE	84	a30	1	a30	1
2	FALSE	85	a30	1	a30	1
2	FALSE	86	a30	14	a30	14
2	FALSE	87	a30	1	a30	1
2	FALSE	88	a30	3	a30	3
2	FALSE	89	a30	14	a30	14
2	FALSE	90	a30	117	a30	117
2	FALSE	91	a30	45	a30	45
2	FALSE	92	a30	78	a30	78
2	FALSE	93	a30	10	a30	10
2	FALSE	94	a30	8	a30	8
2	FALSE	95	a30	7	a30	7
2	FALSE	96	a30	59	a30	59
2	FALSE	97	a30	1	a30	1
2	FALSE	98	a30	6	a30	6
2	FALSE	99	a30	2	a30	2
2	FALSE	100	a30	15	a30	15
2	FALSE	101	a30	3	a30	3
2	FALSE	102	a30	2	a30	2
2	FALSE	103	a30	4	a30	4
2	FALSE	104	a30	1	a30	1
2	FALSE	105	a30	4	a30	4
2	FALSE	106	a30	3	a30	3
2	FALSE	107	a30	46	a30	46
2	FALSE	108	a30	3	a30	3
2	FALSE	109	a30	1	a30	1
2	FALSE	110	a30	1	a30	1
2	FALSE	111	a30	39	a30	39
2	FALSE	112	a30	7	a30	7
2	FALSE	113	a30	1	a30	1
2	FALSE	114	a30	3	a30	3
2	FALSE	115	a30	24	a30	24
2	FALSE	116	a30	72	a30	72
2	FALSE	117	a30	1	a30	1
2	FALSE	118	a30	0	a30	0.1
2	FALSE	119	a30	14	a30	14
2	FALSE	120	a30	1	a30	1
2	FALSE	121	a30	13	a30	13
2	FALSE	122	a30	17	a30	17
2	FALSE	123	a30	5	a30	5
2	FALSE	124	a30	8	a30	8
2	FALSE	125	a30	2	a30	2
2	FALSE	126	a30	15	a30	15
2	FALSE	127	a30	7	a30	7
2	FALSE	128	a30	2	a30	2
2	FALSE	129	a30	23	a30	23
2	FALSE	130	a30	7	a30	7
2	FALSE	131	a30	5	a30	5
2	FALSE	132	a30	1	a30	1
2	FALSE	133	a30	1	a30	1
2	FALSE	134	a30	1	a30	1
2	FALSE	135	a30	2	a30	2
2	FALSE	136	a30	6	a30	6
2	FALSE	137	a30	7	a30	7
2	FALSE	138	a30	9	a30	9
2	FALSE	139	a30	4	a30	4
2	FALSE	140	a30	3	a30	3
2	FALSE	141	a30	5	a30	5
2	FALSE	142	a30	1	a30	1
2	FALSE	143	a30	2	a30	2
2	FALSE	144	a30	0	a30	0.1
2	FALSE	145	a30	1	a30	1
2	FALSE	146	a30	4	a30	4
2	FALSE	147	a30	3	a30	3
2	FALSE	148	a30	2	a30	2
2	FALSE	149	a30	2	a30	2
2	FALSE	150	a30	9	a30	9
2	FALSE	151	a30	1	a30	1
2	FALSE	152	a30	1	a30	1
2	FALSE	153	a30	7	a30	7
2	FALSE	154	a30	3	a30	3
2	FALSE	155	a30	0	a30	0.1
2	FALSE	156	a30	2	a30	2
2	FALSE	157	a30	161	a30	161
2	FALSE	158	a30	1	a30	1
2	FALSE	159	a30	9	a30	9
2	FALSE	160	a30	2	a30	2
2	FALSE	161	a30	0	a30	0.1
2	FALSE	162	a30	2	a30	2
2	FALSE	163	a30	4	a30	4
2	FALSE	164	a30	4	a30	4
2	FALSE	165	a30	1	a30	1
2	FALSE	166	a30	5	a30	5
2	FALSE	167	a30	9	a30	9
2	TRUE	168	a30	0	a30	0.1
2	FALSE	169	a30	0	a30	0.1
2	FALSE	170	a30	3	a30	3
2	FALSE	171	a30	5	a30	5
2	FALSE	172	a30	1	a30	1
2	FALSE	173	a30	1	a30	1
2	FALSE	174	a30	11	a30	11
2	FALSE	175	a30	52	a30	52
2	FALSE	176	a30	3	a30	3
2	FALSE	177	a30	30	a30	30
2	FALSE	178	a30	0	a30	0.1
2	FALSE	179	a30	8	a30	8
2	FALSE	180	a30	2	a30	2
2	FALSE	181	a30	42	a30	42
2	FALSE	182	a30	1	a30	1
2	FALSE	183	a30	17	a30	17
2	FALSE	184	a30	3	a30	3
2	FALSE	185	a30	4	a30	4
2	FALSE	186	a30	1	a30	1
2	FALSE	187	a30	2	a30	2
2	FALSE	188	a30	5	a30	5
2	FALSE	189	a30	8	a30	8
2	FALSE	190	a30	2	a30	2
2	FALSE	191	a30	2	a30	2
2	FALSE	192	a30	5	a30	5
2	FALSE	193	a30	21	a30	21
2	FALSE	194	a30	5	a30	5
2	FALSE	195	a30	2	a30	2
2	FALSE	196	a30	3	a30	3
2	FALSE	197	a30	3	a30	3
2	FALSE	198	a30	2	a30	2
2	FALSE	199	a30	4	a30	4
3	FALSE	200	a30	6	a30	6
3	FALSE	201	a30	2	a30	2
3	FALSE	202	a30	2	a30	2
3	FALSE	203	a30	10	a30	10
3	FALSE	204	a30	4	a30	4
3	FALSE	205	a30	4	a30	4
3	FALSE	206	a30	2	a30	2
4	FALSE	207	a30	2	a30	2
4	FALSE	208	a30	3	a30	3
4	FALSE	209	a30	46	a30	46
4	FALSE	210	a30	201	a30	201
4	TRUE	211	a30	83	a30	83
4	FALSE	212	a30	5	a30	5
4	FALSE	213	a30	8	a30	8
4	FALSE	214	a30	12	a30	12
4	FALSE	215	a30	1	a30	1
4	FALSE	216	a30	6	a30	6
4	FALSE	217	a30	14	a30	14
4	FALSE	218	a30	2	a30	2
4	FALSE	219	a30	0	a30	0.1
4	FALSE	220	a30	9	a30	9
4	FALSE	221	a30	45	a30	45
4	FALSE	222	a30	10	a30	10
4	FALSE	223	a30	4	a30	4
4	FALSE	224	a30	3	a30	3
4	FALSE	225	a30	7	a30	7
4	FALSE	226	a30	2	a30	2
4	FALSE	227	a30	33	a30	33
4	FALSE	228	a30	5	a30	5
4	FALSE	229	a30	4	a30	4
4	FALSE	230	a30	4	a30	4
4	TRUE	231	a30	3	a30	3
4	FALSE	232	a30	6	a30	6
4	FALSE	233	a30	6	a30	6
4	FALSE	234	a30	11	a30	11
4	FALSE	235	a30	3	a30	3
4	FALSE	236	a30	6	a30	6
4	FALSE	237	a30	4	a30	4
4	FALSE	238	a30	8	a30	8
4	FALSE	239	a30	3	a30	3
4	FALSE	240	a30	5	a30	5
4	FALSE	241	a30	5	a30	5
4	FALSE	242	a30	7	a30	7
5	FALSE	243	a30	2	a30	2
8	FALSE	244	a30	15	a30	15
8	FALSE	245	a30	2	a30	2
8	FALSE	246	a30	9	a30	9
8	FALSE	247	a30	43	a30	43
8	FALSE	248	a30	10	a30	10
8	FALSE	249	a30	17	a30	17
8	FALSE	250	a30	21	a30	21
8	FALSE	251	a30	6	a30	6
8	FALSE	252	a30	28	a30	28
8	FALSE	253	a30	2	a30	2
8	FALSE	254	a30	6	a30	6
8	FALSE	255	a30	8	a30	8
8	FALSE	256	a30	1	a30	1
8	FALSE	257	a30	16	a30	16
8	FALSE	258	a30	5	a30	5
8	FALSE	259	a30	53	a30	53
8	FALSE	260	a30	12	a30	12
6	FALSE	261	a30	0	a30	0.1
6	FALSE	262	a30	2	a30	2
9	FALSE	263	a30	8	a30	8
9	FALSE	264	a30	2	a30	2
9	FALSE	265	a30	5	a30	5
7	FALSE	266	a30	7	a30	7
1	FALSE	1	a40	0	a40	0.1
2	FALSE	2	a40	0	a40	0.1
2	FALSE	3	a40	7	a40	7
2	FALSE	4	a40	0	a40	0.1
2	FALSE	5	a40	4	a40	4
2	FALSE	6	a40	2	a40	2
2	FALSE	7	a40	8	a40	8
2	FALSE	8	a40	1	a40	1
2	FALSE	9	a40	0	a40	0.1
2	FALSE	10	a40	9	a40	9
2	FALSE	11	a40	0	a40	0.1
2	FALSE	12	a40	5	a40	5
2	FALSE	13	a40	1	a40	1
2	FALSE	14	a40	2	a40	2
2	FALSE	15	a40	24	a40	24
2	FALSE	16	a40	0	a40	0.1
2	FALSE	17	a40	0	a40	0.1
2	FALSE	18	a40	11	a40	11
2	FALSE	19	a40	196	a40	196
2	FALSE	20	a40	10	a40	10
2	TRUE	21	a40	2	a40	2
2	FALSE	22	a40	1	a40	1
2	FALSE	23	a40	6	a40	6
2	FALSE	24	a40	2	a40	2
2	FALSE	25	a40	1	a40	1
2	FALSE	26	a40	33	a40	33
2	FALSE	27	a40	1	a40	1
2	FALSE	28	a40	2	a40	2
2	FALSE	29	a40	0	a40	0.1
2	FALSE	30	a40	2	a40	2
2	FALSE	31	a40	8	a40	8
2	FALSE	32	a40	10	a40	10
2	FALSE	33	a40	5	a40	5
2	FALSE	34	a40	1	a40	1
2	FALSE	35	a40	1	a40	1
2	FALSE	36	a40	1	a40	1
2	FALSE	37	a40	12	a40	12
2	FALSE	38	a40	1	a40	1
2	FALSE	39	a40	1	a40	1
2	TRUE	40	a40	1	a40	1
2	TRUE	41	a40	3	a40	3
2	FALSE	42	a40	1	a40	1
2	FALSE	43	a40	3	a40	3
2	FALSE	44	a40	4	a40	4
2	FALSE	45	a40	6	a40	6
2	FALSE	46	a40	41	a40	41
2	FALSE	47	a40	1	a40	1
2	FALSE	48	a40	3	a40	3
2	FALSE	49	a40	2	a40	2
2	FALSE	50	a40	1	a40	1
2	FALSE	51	a40	1	a40	1
2	FALSE	52	a40	64	a40	64
2	FALSE	53	a40	0	a40	0.1
2	FALSE	54	a40	12	a40	12
2	FALSE	55	a40	1	a40	1
2	FALSE	56	a40	3	a40	3
2	TRUE	57	a40	2	a40	2
2	FALSE	58	a40	1	a40	1
2	FALSE	59	a40	22	a40	22
2	FALSE	60	a40	0	a40	0.1
2	FALSE	61	a40	1	a40	1
2	TRUE	62	a40	1	a40	1
2	FALSE	63	a40	1	a40	1
2	FALSE	64	a40	0	a40	0.1
2	FALSE	65	a40	1	a40	1
2	FALSE	66	a40	8	a40	8
2	FALSE	67	a40	1	a40	1
2	FALSE	68	a40	1	a40	1
2	FALSE	69	a40	3	a40	3
2	FALSE	70	a40	4	a40	4
2	FALSE	71	a40	17	a40	17
2	FALSE	72	a40	2	a40	2
2	FALSE	73	a40	3	a40	3
2	FALSE	74	a40	5	a40	5
2	FALSE	75	a40	5	a40	5
2	FALSE	76	a40	6	a40	6
2	FALSE	77	a40	18	a40	18
2	FALSE	78	a40	4	a40	4
2	TRUE	79	a40	1	a40	1
2	FALSE	80	a40	1	a40	1
2	TRUE	81	a40	0	a40	0.1
2	FALSE	82	a40	18	a40	18
2	FALSE	83	a40	16	a40	16
2	FALSE	84	a40	3	a40	3
2	FALSE	85	a40	1	a40	1
2	FALSE	86	a40	4	a40	4
2	FALSE	87	a40	1	a40	1
2	FALSE	88	a40	2	a40	2
2	FALSE	89	a40	7	a40	7
2	FALSE	90	a40	81	a40	81
2	FALSE	91	a40	18	a40	18
2	FALSE	92	a40	27	a40	27
2	FALSE	93	a40	11	a40	11
2	FALSE	94	a40	6	a40	6
2	FALSE	95	a40	0	a40	0.1
2	FALSE	96	a40	23	a40	23
2	FALSE	97	a40	0	a40	0.1
2	FALSE	98	a40	14	a40	14
2	FALSE	99	a40	0	a40	0.1
2	FALSE	100	a40	3	a40	3
2	FALSE	101	a40	4	a40	4
2	FALSE	102	a40	0	a40	0.1
2	FALSE	103	a40	3	a40	3
2	FALSE	104	a40	2	a40	2
2	FALSE	105	a40	1	a40	1
2	FALSE	106	a40	2	a40	2
2	FALSE	107	a40	17	a40	17
2	FALSE	108	a40	4	a40	4
2	FALSE	109	a40	2	a40	2
2	FALSE	110	a40	5	a40	5
2	FALSE	111	a40	12	a40	12
2	FALSE	112	a40	1	a40	1
2	FALSE	113	a40	2	a40	2
2	FALSE	114	a40	0	a40	0.1
2	FALSE	115	a40	7	a40	7
2	FALSE	116	a40	38	a40	38
2	FALSE	117	a40	1	a40	1
2	FALSE	118	a40	2	a40	2
2	FALSE	119	a40	12	a40	12
2	FALSE	120	a40	5	a40	5
2	FALSE	121	a40	9	a40	9
2	FALSE	122	a40	16	a40	16
2	FALSE	123	a40	6	a40	6
2	FALSE	124	a40	6	a40	6
2	FALSE	125	a40	0	a40	0.1
2	FALSE	126	a40	4	a40	4
2	FALSE	127	a40	12	a40	12
2	FALSE	128	a40	0	a40	0.1
2	FALSE	129	a40	9	a40	9
2	FALSE	130	a40	2	a40	2
2	FALSE	131	a40	5	a40	5
2	FALSE	132	a40	2	a40	2
2	FALSE	133	a40	1	a40	1
2	FALSE	134	a40	2	a40	2
2	FALSE	135	a40	6	a40	6
2	FALSE	136	a40	7	a40	7
2	FALSE	137	a40	4	a40	4
2	FALSE	138	a40	14	a40	14
2	FALSE	139	a40	1	a40	1
2	FALSE	140	a40	4	a40	4
2	FALSE	141	a40	8	a40	8
2	FALSE	142	a40	0	a40	0.1
2	FALSE	143	a40	0	a40	0.1
2	FALSE	144	a40	0	a40	0.1
2	FALSE	145	a40	2	a40	2
2	FALSE	146	a40	1	a40	1
2	FALSE	147	a40	1	a40	1
2	FALSE	148	a40	2	a40	2
2	FALSE	149	a40	2	a40	2
2	FALSE	150	a40	11	a40	11
2	FALSE	151	a40	5	a40	5
2	FALSE	152	a40	2	a40	2
2	FALSE	153	a40	5	a40	5
2	FALSE	154	a40	2	a40	2
2	FALSE	155	a40	0	a40	0.1
2	FALSE	156	a40	5	a40	5
2	FALSE	157	a40	91	a40	91
2	FALSE	158	a40	3	a40	3
2	FALSE	159	a40	13	a40	13
2	FALSE	160	a40	4	a40	4
2	FALSE	161	a40	1	a40	1
2	FALSE	162	a40	3	a40	3
2	FALSE	163	a40	4	a40	4
2	FALSE	164	a40	6	a40	6
2	FALSE	165	a40	2	a40	2
2	FALSE	166	a40	1	a40	1
2	FALSE	167	a40	22	a40	22
2	TRUE	168	a40	0	a40	0.1
2	FALSE	169	a40	2	a40	2
2	FALSE	170	a40	6	a40	6
2	FALSE	171	a40	1	a40	1
2	FALSE	172	a40	2	a40	2
2	FALSE	173	a40	5	a40	5
2	FALSE	174	a40	9	a40	9
2	FALSE	175	a40	60	a40	60
2	FALSE	176	a40	2	a40	2
2	FALSE	177	a40	9	a40	9
2	FALSE	178	a40	1	a40	1
2	FALSE	179	a40	4	a40	4
2	FALSE	180	a40	1	a40	1
2	FALSE	181	a40	21	a40	21
2	FALSE	182	a40	1	a40	1
2	FALSE	183	a40	4	a40	4
2	FALSE	184	a40	2	a40	2
2	FALSE	185	a40	1	a40	1
2	FALSE	186	a40	1	a40	1
2	FALSE	187	a40	2	a40	2
2	FALSE	188	a40	10	a40	10
2	FALSE	189	a40	7	a40	7
2	FALSE	190	a40	2	a40	2
2	FALSE	191	a40	4	a40	4
2	FALSE	192	a40	1	a40	1
2	FALSE	193	a40	23	a40	23
2	FALSE	194	a40	5	a40	5
2	FALSE	195	a40	2	a40	2
2	FALSE	196	a40	3	a40	3
2	FALSE	197	a40	1	a40	1
2	FALSE	198	a40	2	a40	2
2	FALSE	199	a40	7	a40	7
3	FALSE	200	a40	10	a40	10
3	FALSE	201	a40	3	a40	3
3	FALSE	202	a40	1	a40	1
3	FALSE	203	a40	8	a40	8
3	FALSE	204	a40	3	a40	3
3	FALSE	205	a40	5	a40	5
3	FALSE	206	a40	4	a40	4
4	FALSE	207	a40	3	a40	3
4	FALSE	208	a40	3	a40	3
4	FALSE	209	a40	21	a40	21
4	FALSE	210	a40	114	a40	114
4	TRUE	211	a40	37	a40	37
4	FALSE	212	a40	1	a40	1
4	FALSE	213	a40	5	a40	5
4	FALSE	214	a40	4	a40	4
4	FALSE	215	a40	2	a40	2
4	FALSE	216	a40	0	a40	0.1
4	FALSE	217	a40	1	a40	1
4	FALSE	218	a40	2	a40	2
4	FALSE	219	a40	3	a40	3
4	FALSE	220	a40	2	a40	2
4	FALSE	221	a40	38	a40	38
4	FALSE	222	a40	8	a40	8
4	FALSE	223	a40	1	a40	1
4	FALSE	224	a40	2	a40	2
4	FALSE	225	a40	4	a40	4
4	FALSE	226	a40	2	a40	2
4	FALSE	227	a40	31	a40	31
4	FALSE	228	a40	4	a40	4
4	FALSE	229	a40	1	a40	1
4	FALSE	230	a40	9	a40	9
4	TRUE	231	a40	6	a40	6
4	FALSE	232	a40	7	a40	7
4	FALSE	233	a40	7	a40	7
4	FALSE	234	a40	8	a40	8
4	FALSE	235	a40	2	a40	2
4	FALSE	236	a40	1	a40	1
4	FALSE	237	a40	3	a40	3
4	FALSE	238	a40	8	a40	8
4	FALSE	239	a40	7	a40	7
4	FALSE	240	a40	2	a40	2
4	FALSE	241	a40	5	a40	5
4	FALSE	242	a40	8	a40	8
5	FALSE	243	a40	1	a40	1
8	FALSE	244	a40	11	a40	11
8	FALSE	245	a40	8	a40	8
8	FALSE	246	a40	6	a40	6
8	FALSE	247	a40	6	a40	6
8	FALSE	248	a40	1	a40	1
8	FALSE	249	a40	8	a40	8
8	FALSE	250	a40	16	a40	16
8	FALSE	251	a40	0	a40	0.1
8	FALSE	252	a40	9	a40	9
8	FALSE	253	a40	2	a40	2
8	FALSE	254	a40	7	a40	7
8	FALSE	255	a40	4	a40	4
8	FALSE	256	a40	0	a40	0.1
8	FALSE	257	a40	4	a40	4
8	FALSE	258	a40	4	a40	4
8	FALSE	259	a40	22	a40	22
8	FALSE	260	a40	3	a40	3
6	FALSE	261	a40	1	a40	1
6	FALSE	262	a40	17	a40	17
9	FALSE	263	a40	0	a40	0.1
9	FALSE	264	a40	0	a40	0.1
9	FALSE	265	a40	2	a40	2
7	FALSE	266	a40	6	a40	6
1	FALSE	1	a80	0	a80	0.1
2	FALSE	2	a80	1	a80	1
2	FALSE	3	a80	7	a80	7
2	FALSE	4	a80	0	a80	0.1
2	FALSE	5	a80	3	a80	3
2	FALSE	6	a80	2	a80	2
2	FALSE	7	a80	34	a80	34
2	FALSE	8	a80	1	a80	1
2	FALSE	9	a80	3	a80	3
2	FALSE	10	a80	3	a80	3
2	FALSE	11	a80	2	a80	2
2	FALSE	12	a80	8	a80	8
2	FALSE	13	a80	3	a80	3
2	FALSE	14	a80	1	a80	1
2	FALSE	15	a80	23	a80	23
2	FALSE	16	a80	2	a80	2
2	FALSE	17	a80	0	a80	0.1
2	FALSE	18	a80	8	a80	8
2	FALSE	19	a80	307	a80	307
2	FALSE	20	a80	7	a80	7
2	TRUE	21	a80	0	a80	0.1
2	FALSE	22	a80	0	a80	0.1
2	FALSE	23	a80	2	a80	2
2	FALSE	24	a80	9	a80	9
2	FALSE	25	a80	4	a80	4
2	FALSE	26	a80	25	a80	25
2	FALSE	27	a80	5	a80	5
2	FALSE	28	a80	1	a80	1
2	FALSE	29	a80	6	a80	6
2	FALSE	30	a80	4	a80	4
2	FALSE	31	a80	22	a80	22
2	FALSE	32	a80	9	a80	9
2	FALSE	33	a80	12	a80	12
2	FALSE	34	a80	11	a80	11
2	FALSE	35	a80	2	a80	2
2	FALSE	36	a80	3	a80	3
2	FALSE	37	a80	26	a80	26
2	FALSE	38	a80	1	a80	1
2	FALSE	39	a80	1	a80	1
2	TRUE	40	a80	2	a80	2
2	TRUE	41	a80	2	a80	2
2	FALSE	42	a80	2	a80	2
2	FALSE	43	a80	7	a80	7
2	FALSE	44	a80	0	a80	0.1
2	FALSE	45	a80	11	a80	11
2	FALSE	46	a80	75	a80	75
2	FALSE	47	a80	6	a80	6
2	FALSE	48	a80	2	a80	2
2	FALSE	49	a80	1	a80	1
2	FALSE	50	a80	1	a80	1
2	FALSE	51	a80	1	a80	1
2	FALSE	52	a80	61	a80	61
2	FALSE	53	a80	2	a80	2
2	FALSE	54	a80	8	a80	8
2	FALSE	55	a80	4	a80	4
2	FALSE	56	a80	7	a80	7
2	TRUE	57	a80	2	a80	2
2	FALSE	58	a80	0	a80	0.1
2	FALSE	59	a80	22	a80	22
2	FALSE	60	a80	0	a80	0.1
2	FALSE	61	a80	2	a80	2
2	TRUE	62	a80	2	a80	2
2	FALSE	63	a80	4	a80	4
2	FALSE	64	a80	2	a80	2
2	FALSE	65	a80	1	a80	1
2	FALSE	66	a80	7	a80	7
2	FALSE	67	a80	5	a80	5
2	FALSE	68	a80	0	a80	0.1
2	FALSE	69	a80	9	a80	9
2	FALSE	70	a80	1	a80	1
2	FALSE	71	a80	11	a80	11
2	FALSE	72	a80	3	a80	3
2	FALSE	73	a80	0	a80	0.1
2	FALSE	74	a80	1	a80	1
2	FALSE	75	a80	1	a80	1
2	FALSE	76	a80	7	a80	7
2	FALSE	77	a80	20	a80	20
2	FALSE	78	a80	1	a80	1
2	TRUE	79	a80	1	a80	1
2	FALSE	80	a80	4	a80	4
2	TRUE	81	a80	1	a80	1
2	FALSE	82	a80	23	a80	23
2	FALSE	83	a80	17	a80	17
2	FALSE	84	a80	11	a80	11
2	FALSE	85	a80	3	a80	3
2	FALSE	86	a80	14	a80	14
2	FALSE	87	a80	2	a80	2
2	FALSE	88	a80	3	a80	3
2	FALSE	89	a80	10	a80	10
2	FALSE	90	a80	87	a80	87
2	FALSE	91	a80	15	a80	15
2	FALSE	92	a80	10	a80	10
2	FALSE	93	a80	4	a80	4
2	FALSE	94	a80	9	a80	9
2	FALSE	95	a80	8	a80	8
2	FALSE	96	a80	22	a80	22
2	FALSE	97	a80	2	a80	2
2	FALSE	98	a80	13	a80	13
2	FALSE	99	a80	2	a80	2
2	FALSE	100	a80	12	a80	12
2	FALSE	101	a80	1	a80	1
2	FALSE	102	a80	0	a80	0.1
2	FALSE	103	a80	1	a80	1
2	FALSE	104	a80	1	a80	1
2	FALSE	105	a80	1	a80	1
2	FALSE	106	a80	8	a80	8
2	FALSE	107	a80	16	a80	16
2	FALSE	108	a80	1	a80	1
2	FALSE	109	a80	4	a80	4
2	FALSE	110	a80	2	a80	2
2	FALSE	111	a80	7	a80	7
2	FALSE	112	a80	3	a80	3
2	FALSE	113	a80	2	a80	2
2	FALSE	114	a80	1	a80	1
2	FALSE	115	a80	15	a80	15
2	FALSE	116	a80	66	a80	66
2	FALSE	117	a80	4	a80	4
2	FALSE	118	a80	4	a80	4
2	FALSE	119	a80	11	a80	11
2	FALSE	120	a80	0	a80	0.1
2	FALSE	121	a80	3	a80	3
2	FALSE	122	a80	23	a80	23
2	FALSE	123	a80	4	a80	4
2	FALSE	124	a80	5	a80	5
2	FALSE	125	a80	3	a80	3
2	FALSE	126	a80	9	a80	9
2	FALSE	127	a80	7	a80	7
2	FALSE	128	a80	10	a80	10
2	FALSE	129	a80	23	a80	23
2	FALSE	130	a80	3	a80	3
2	FALSE	131	a80	4	a80	4
2	FALSE	132	a80	4	a80	4
2	FALSE	133	a80	1	a80	1
2	FALSE	134	a80	4	a80	4
2	FALSE	135	a80	1	a80	1
2	FALSE	136	a80	3	a80	3
2	FALSE	137	a80	3	a80	3
2	FALSE	138	a80	4	a80	4
2	FALSE	139	a80	6	a80	6
2	FALSE	140	a80	6	a80	6
2	FALSE	141	a80	6	a80	6
2	FALSE	142	a80	2	a80	2
2	FALSE	143	a80	1	a80	1
2	FALSE	144	a80	1	a80	1
2	FALSE	145	a80	2	a80	2
2	FALSE	146	a80	8	a80	8
2	FALSE	147	a80	5	a80	5
2	FALSE	148	a80	3	a80	3
2	FALSE	149	a80	1	a80	1
2	FALSE	150	a80	6	a80	6
2	FALSE	151	a80	3	a80	3
2	FALSE	152	a80	3	a80	3
2	FALSE	153	a80	1	a80	1
2	FALSE	154	a80	1	a80	1
2	FALSE	155	a80	1	a80	1
2	FALSE	156	a80	5	a80	5
2	FALSE	157	a80	83	a80	83
2	FALSE	158	a80	2	a80	2
2	FALSE	159	a80	6	a80	6
2	FALSE	160	a80	1	a80	1
2	FALSE	161	a80	2	a80	2
2	FALSE	162	a80	4	a80	4
2	FALSE	163	a80	3	a80	3
2	FALSE	164	a80	5	a80	5
2	FALSE	165	a80	3	a80	3
2	FALSE	166	a80	3	a80	3
2	FALSE	167	a80	12	a80	12
2	TRUE	168	a80	0	a80	0.1
2	FALSE	169	a80	3	a80	3
2	FALSE	170	a80	2	a80	2
2	FALSE	171	a80	2	a80	2
2	FALSE	172	a80	4	a80	4
2	FALSE	173	a80	5	a80	5
2	FALSE	174	a80	10	a80	10
2	FALSE	175	a80	54	a80	54
2	FALSE	176	a80	2	a80	2
2	FALSE	177	a80	48	a80	48
2	FALSE	178	a80	1	a80	1
2	FALSE	179	a80	4	a80	4
2	FALSE	180	a80	0	a80	0.1
2	FALSE	181	a80	18	a80	18
2	FALSE	182	a80	1	a80	1
2	FALSE	183	a80	8	a80	8
2	FALSE	184	a80	2	a80	2
2	FALSE	185	a80	2	a80	2
2	FALSE	186	a80	1	a80	1
2	FALSE	187	a80	3	a80	3
2	FALSE	188	a80	4	a80	4
2	FALSE	189	a80	6	a80	6
2	FALSE	190	a80	2	a80	2
2	FALSE	191	a80	8	a80	8
2	FALSE	192	a80	1	a80	1
2	FALSE	193	a80	22	a80	22
2	FALSE	194	a80	7	a80	7
2	FALSE	195	a80	2	a80	2
2	FALSE	196	a80	2	a80	2
2	FALSE	197	a80	2	a80	2
2	FALSE	198	a80	1	a80	1
2	FALSE	199	a80	1	a80	1
3	FALSE	200	a80	0	a80	0.1
3	FALSE	201	a80	0	a80	0.1
3	FALSE	202	a80	1	a80	1
3	FALSE	203	a80	2	a80	2
3	FALSE	204	a80	1	a80	1
3	FALSE	205	a80	9	a80	9
3	FALSE	206	a80	1	a80	1
4	FALSE	207	a80	1	a80	1
4	FALSE	208	a80	1	a80	1
4	FALSE	209	a80	13	a80	13
4	FALSE	210	a80	26	a80	26
4	TRUE	211	a80	12	a80	12
4	FALSE	212	a80	1	a80	1
4	FALSE	213	a80	5	a80	5
4	FALSE	214	a80	1	a80	1
4	FALSE	215	a80	0	a80	0.1
4	FALSE	216	a80	3	a80	3
4	FALSE	217	a80	1	a80	1
4	FALSE	218	a80	2	a80	2
4	FALSE	219	a80	0	a80	0.1
4	FALSE	220	a80	2	a80	2
4	FALSE	221	a80	8	a80	8
4	FALSE	222	a80	0	a80	0.1
4	FALSE	223	a80	1	a80	1
4	FALSE	224	a80	1	a80	1
4	FALSE	225	a80	3	a80	3
4	FALSE	226	a80	1	a80	1
4	FALSE	227	a80	16	a80	16
4	FALSE	228	a80	1	a80	1
4	FALSE	229	a80	3	a80	3
4	FALSE	230	a80	1	a80	1
4	TRUE	231	a80	0	a80	0.1
4	FALSE	232	a80	3	a80	3
4	FALSE	233	a80	1	a80	1
4	FALSE	234	a80	0	a80	0.1
4	FALSE	235	a80	0	a80	0.1
4	FALSE	236	a80	0	a80	0.1
4	FALSE	237	a80	2	a80	2
4	FALSE	238	a80	0	a80	0.1
4	FALSE	239	a80	0	a80	0.1
4	FALSE	240	a80	1	a80	1
4	FALSE	241	a80	0	a80	0.1
4	FALSE	242	a80	7	a80	7
5	FALSE	243	a80	0	a80	0.1
8	FALSE	244	a80	54	a80	54
8	FALSE	245	a80	21	a80	21
8	FALSE	246	a80	36	a80	36
8	FALSE	247	a80	56	a80	56
8	FALSE	248	a80	14	a80	14
8	FALSE	249	a80	32	a80	32
8	FALSE	250	a80	46	a80	46
8	FALSE	251	a80	14	a80	14
8	FALSE	252	a80	54	a80	54
8	FALSE	253	a80	4	a80	4
8	FALSE	254	a80	16	a80	16
8	FALSE	255	a80	14	a80	14
8	FALSE	256	a80	8	a80	8
8	FALSE	257	a80	24	a80	24
8	FALSE	258	a80	10	a80	10
8	FALSE	259	a80	79	a80	79
8	FALSE	260	a80	20	a80	20
6	FALSE	261	a80	1	a80	1
6	FALSE	262	a80	2	a80	2
9	FALSE	263	a80	NA	a80	NA
9	FALSE	264	a80	NA	a80	NA
9	FALSE	265	a80	NA	a80	NA
7	FALSE	266	a80	NA	a80	NA
1	FALSE	1	a90	4	a90	4
2	FALSE	2	a90	0	a90	0.1
2	FALSE	3	a90	2	a90	2
2	FALSE	4	a90	0	a90	0.1
2	FALSE	5	a90	1	a90	1
2	FALSE	6	a90	1	a90	1
2	FALSE	7	a90	5	a90	5
2	FALSE	8	a90	0	a90	0.1
2	FALSE	9	a90	1	a90	1
2	FALSE	10	a90	0	a90	0.1
2	FALSE	11	a90	0	a90	0.1
2	FALSE	12	a90	1	a90	1
2	FALSE	13	a90	3	a90	3
2	FALSE	14	a90	0	a90	0.1
2	FALSE	15	a90	11	a90	11
2	FALSE	16	a90	0	a90	0.1
2	FALSE	17	a90	1	a90	1
2	FALSE	18	a90	0	a90	0.1
2	FALSE	19	a90	42	a90	42
2	FALSE	20	a90	6	a90	6
2	TRUE	21	a90	1	a90	1
2	FALSE	22	a90	1	a90	1
2	FALSE	23	a90	3	a90	3
2	FALSE	24	a90	1	a90	1
2	FALSE	25	a90	1	a90	1
2	FALSE	26	a90	7	a90	7
2	FALSE	27	a90	0	a90	0.1
2	FALSE	28	a90	0	a90	0.1
2	FALSE	29	a90	2	a90	2
2	FALSE	30	a90	1	a90	1
2	FALSE	31	a90	10	a90	10
2	FALSE	32	a90	2	a90	2
2	FALSE	33	a90	2	a90	2
2	FALSE	34	a90	0	a90	0.1
2	FALSE	35	a90	1	a90	1
2	FALSE	36	a90	0	a90	0.1
2	FALSE	37	a90	2	a90	2
2	FALSE	38	a90	1	a90	1
2	FALSE	39	a90	0	a90	0.1
2	TRUE	40	a90	1	a90	1
2	TRUE	41	a90	0	a90	0.1
2	FALSE	42	a90	0	a90	0.1
2	FALSE	43	a90	1	a90	1
2	FALSE	44	a90	0	a90	0.1
2	FALSE	45	a90	1	a90	1
2	FALSE	46	a90	17	a90	17
2	FALSE	47	a90	1	a90	1
2	FALSE	48	a90	0	a90	0.1
2	FALSE	49	a90	0	a90	0.1
2	FALSE	50	a90	0	a90	0.1
2	FALSE	51	a90	0	a90	0.1
2	FALSE	52	a90	4	a90	4
2	FALSE	53	a90	1	a90	1
2	FALSE	54	a90	4	a90	4
2	FALSE	55	a90	1	a90	1
2	FALSE	56	a90	1	a90	1
2	TRUE	57	a90	0	a90	0.1
2	FALSE	58	a90	0	a90	0.1
2	FALSE	59	a90	5	a90	5
2	FALSE	60	a90	0	a90	0.1
2	FALSE	61	a90	0	a90	0.1
2	TRUE	62	a90	2	a90	2
2	FALSE	63	a90	2	a90	2
2	FALSE	64	a90	1	a90	1
2	FALSE	65	a90	0	a90	0.1
2	FALSE	66	a90	0	a90	0.1
2	FALSE	67	a90	1	a90	1
2	FALSE	68	a90	0	a90	0.1
2	FALSE	69	a90	2	a90	2
2	FALSE	70	a90	0	a90	0.1
2	FALSE	71	a90	3	a90	3
2	FALSE	72	a90	0	a90	0.1
2	FALSE	73	a90	1	a90	1
2	FALSE	74	a90	0	a90	0.1
2	FALSE	75	a90	1	a90	1
2	FALSE	76	a90	2	a90	2
2	FALSE	77	a90	8	a90	8
2	FALSE	78	a90	1	a90	1
2	TRUE	79	a90	1	a90	1
2	FALSE	80	a90	0	a90	0.1
2	TRUE	81	a90	1	a90	1
2	FALSE	82	a90	3	a90	3
2	FALSE	83	a90	3	a90	3
2	FALSE	84	a90	3	a90	3
2	FALSE	85	a90	1	a90	1
2	FALSE	86	a90	6	a90	6
2	FALSE	87	a90	1	a90	1
2	FALSE	88	a90	0	a90	0.1
2	FALSE	89	a90	2	a90	2
2	FALSE	90	a90	6	a90	6
2	FALSE	91	a90	2	a90	2
2	FALSE	92	a90	2	a90	2
2	FALSE	93	a90	5	a90	5
2	FALSE	94	a90	0	a90	0.1
2	FALSE	95	a90	6	a90	6
2	FALSE	96	a90	5	a90	5
2	FALSE	97	a90	0	a90	0.1
2	FALSE	98	a90	2	a90	2
2	FALSE	99	a90	1	a90	1
2	FALSE	100	a90	6	a90	6
2	FALSE	101	a90	3	a90	3
2	FALSE	102	a90	1	a90	1
2	FALSE	103	a90	1	a90	1
2	FALSE	104	a90	1	a90	1
2	FALSE	105	a90	1	a90	1
2	FALSE	106	a90	4	a90	4
2	FALSE	107	a90	2	a90	2
2	FALSE	108	a90	1	a90	1
2	FALSE	109	a90	2	a90	2
2	FALSE	110	a90	0	a90	0.1
2	FALSE	111	a90	1	a90	1
2	FALSE	112	a90	0	a90	0.1
2	FALSE	113	a90	0	a90	0.1
2	FALSE	114	a90	1	a90	1
2	FALSE	115	a90	9	a90	9
2	FALSE	116	a90	9	a90	9
2	FALSE	117	a90	0	a90	0.1
2	FALSE	118	a90	0	a90	0.1
2	FALSE	119	a90	2	a90	2
2	FALSE	120	a90	0	a90	0.1
2	FALSE	121	a90	0	a90	0.1
2	FALSE	122	a90	5	a90	5
2	FALSE	123	a90	0	a90	0.1
2	FALSE	124	a90	0	a90	0.1
2	FALSE	125	a90	2	a90	2
2	FALSE	126	a90	1	a90	1
2	FALSE	127	a90	1	a90	1
2	FALSE	128	a90	0	a90	0.1
2	FALSE	129	a90	3	a90	3
2	FALSE	130	a90	1	a90	1
2	FALSE	131	a90	0	a90	0.1
2	FALSE	132	a90	0	a90	0.1
2	FALSE	133	a90	0	a90	0.1
2	FALSE	134	a90	0	a90	0.1
2	FALSE	135	a90	2	a90	2
2	FALSE	136	a90	3	a90	3
2	FALSE	137	a90	1	a90	1
2	FALSE	138	a90	0	a90	0.1
2	FALSE	139	a90	0	a90	0.1
2	FALSE	140	a90	1	a90	1
2	FALSE	141	a90	9	a90	9
2	FALSE	142	a90	0	a90	0.1
2	FALSE	143	a90	0	a90	0.1
2	FALSE	144	a90	0	a90	0.1
2	FALSE	145	a90	0	a90	0.1
2	FALSE	146	a90	3	a90	3
2	FALSE	147	a90	3	a90	3
2	FALSE	148	a90	1	a90	1
2	FALSE	149	a90	0	a90	0.1
2	FALSE	150	a90	5	a90	5
2	FALSE	151	a90	0	a90	0.1
2	FALSE	152	a90	0	a90	0.1
2	FALSE	153	a90	0	a90	0.1
2	FALSE	154	a90	0	a90	0.1
2	FALSE	155	a90	0	a90	0.1
2	FALSE	156	a90	1	a90	1
2	FALSE	157	a90	3	a90	3
2	FALSE	158	a90	1	a90	1
2	FALSE	159	a90	0	a90	0.1
2	FALSE	160	a90	1	a90	1
2	FALSE	161	a90	0	a90	0.1
2	FALSE	162	a90	0	a90	0.1
2	FALSE	163	a90	3	a90	3
2	FALSE	164	a90	7	a90	7
2	FALSE	165	a90	0	a90	0.1
2	FALSE	166	a90	0	a90	0.1
2	FALSE	167	a90	1	a90	1
2	TRUE	168	a90	1	a90	1
2	FALSE	169	a90	0	a90	0.1
2	FALSE	170	a90	0	a90	0.1
2	FALSE	171	a90	0	a90	0.1
2	FALSE	172	a90	0	a90	0.1
2	FALSE	173	a90	1	a90	1
2	FALSE	174	a90	2	a90	2
2	FALSE	175	a90	6	a90	6
2	FALSE	176	a90	1	a90	1
2	FALSE	177	a90	11	a90	11
2	FALSE	178	a90	0	a90	0.1
2	FALSE	179	a90	0	a90	0.1
2	FALSE	180	a90	0	a90	0.1
2	FALSE	181	a90	4	a90	4
2	FALSE	182	a90	1	a90	1
2	FALSE	183	a90	0	a90	0.1
2	FALSE	184	a90	1	a90	1
2	FALSE	185	a90	0	a90	0.1
2	FALSE	186	a90	2	a90	2
2	FALSE	187	a90	0	a90	0.1
2	FALSE	188	a90	3	a90	3
2	FALSE	189	a90	4	a90	4
2	FALSE	190	a90	0	a90	0.1
2	FALSE	191	a90	2	a90	2
2	FALSE	192	a90	1	a90	1
2	FALSE	193	a90	6	a90	6
2	FALSE	194	a90	7	a90	7
2	FALSE	195	a90	1	a90	1
2	FALSE	196	a90	0	a90	0.1
2	FALSE	197	a90	0	a90	0.1
2	FALSE	198	a90	1	a90	1
2	FALSE	199	a90	0	a90	0.1
3	FALSE	200	a90	1	a90	1
3	FALSE	201	a90	0	a90	0.1
3	FALSE	202	a90	2	a90	2
3	FALSE	203	a90	1	a90	1
3	FALSE	204	a90	0	a90	0.1
3	FALSE	205	a90	2	a90	2
3	FALSE	206	a90	0	a90	0.1
4	FALSE	207	a90	2	a90	2
4	FALSE	208	a90	0	a90	0.1
4	FALSE	209	a90	21	a90	21
4	FALSE	210	a90	61	a90	61
4	TRUE	211	a90	30	a90	30
4	FALSE	212	a90	1	a90	1
4	FALSE	213	a90	3	a90	3
4	FALSE	214	a90	14	a90	14
4	FALSE	215	a90	1	a90	1
4	FALSE	216	a90	3	a90	3
4	FALSE	217	a90	6	a90	6
4	FALSE	218	a90	1	a90	1
4	FALSE	219	a90	0	a90	0.1
4	FALSE	220	a90	0	a90	0.1
4	FALSE	221	a90	24	a90	24
4	FALSE	222	a90	1	a90	1
4	FALSE	223	a90	1	a90	1
4	FALSE	224	a90	2	a90	2
4	FALSE	225	a90	1	a90	1
4	FALSE	226	a90	1	a90	1
4	FALSE	227	a90	23	a90	23
4	FALSE	228	a90	1	a90	1
4	FALSE	229	a90	1	a90	1
4	FALSE	230	a90	0	a90	0.1
4	TRUE	231	a90	1	a90	1
4	FALSE	232	a90	6	a90	6
4	FALSE	233	a90	1	a90	1
4	FALSE	234	a90	3	a90	3
4	FALSE	235	a90	0	a90	0.1
4	FALSE	236	a90	1	a90	1
4	FALSE	237	a90	3	a90	3
4	FALSE	238	a90	2	a90	2
4	FALSE	239	a90	5	a90	5
4	FALSE	240	a90	4	a90	4
4	FALSE	241	a90	2	a90	2
4	FALSE	242	a90	4	a90	4
5	FALSE	243	a90	1	a90	1
8	FALSE	244	a90	16	a90	16
8	FALSE	245	a90	17	a90	17
8	FALSE	246	a90	23	a90	23
8	FALSE	247	a90	55	a90	55
8	FALSE	248	a90	7	a90	7
8	FALSE	249	a90	16	a90	16
8	FALSE	250	a90	21	a90	21
8	FALSE	251	a90	4	a90	4
8	FALSE	252	a90	6	a90	6
8	FALSE	253	a90	4	a90	4
8	FALSE	254	a90	6	a90	6
8	FALSE	255	a90	6	a90	6
8	FALSE	256	a90	2	a90	2
8	FALSE	257	a90	11	a90	11
8	FALSE	258	a90	2	a90	2
8	FALSE	259	a90	37	a90	37
8	FALSE	260	a90	4	a90	4
6	FALSE	261	a90	0	a90	0.1
6	FALSE	262	a90	5	a90	5
9	FALSE	263	a90	NA	a90	NA
9	FALSE	264	a90	NA	a90	NA
9	FALSE	265	a90	NA	a90	NA
7	FALSE	266	a90	NA	a90	NA
1	FALSE	1	c0	NA	c0	NA
2	FALSE	2	c0	NA	c0	NA
2	FALSE	3	c0	NA	c0	NA
2	FALSE	4	c0	NA	c0	NA
2	FALSE	5	c0	NA	c0	NA
2	FALSE	6	c0	NA	c0	NA
2	FALSE	7	c0	NA	c0	NA
2	FALSE	8	c0	NA	c0	NA
2	FALSE	9	c0	NA	c0	NA
2	FALSE	10	c0	NA	c0	NA
2	FALSE	11	c0	NA	c0	NA
2	FALSE	12	c0	NA	c0	NA
2	FALSE	13	c0	NA	c0	NA
2	FALSE	14	c0	NA	c0	NA
2	FALSE	15	c0	NA	c0	NA
2	FALSE	16	c0	NA	c0	NA
2	FALSE	17	c0	NA	c0	NA
2	FALSE	18	c0	NA	c0	NA
2	FALSE	19	c0	NA	c0	NA
2	FALSE	20	c0	NA	c0	NA
2	TRUE	21	c0	NA	c0	NA
2	FALSE	22	c0	NA	c0	NA
2	FALSE	23	c0	NA	c0	NA
2	FALSE	24	c0	NA	c0	NA
2	FALSE	25	c0	NA	c0	NA
2	FALSE	26	c0	NA	c0	NA
2	FALSE	27	c0	NA	c0	NA
2	FALSE	28	c0	NA	c0	NA
2	FALSE	29	c0	NA	c0	NA
2	FALSE	30	c0	NA	c0	NA
2	FALSE	31	c0	NA	c0	NA
2	FALSE	32	c0	NA	c0	NA
2	FALSE	33	c0	NA	c0	NA
2	FALSE	34	c0	NA	c0	NA
2	FALSE	35	c0	NA	c0	NA
2	FALSE	36	c0	NA	c0	NA
2	FALSE	37	c0	NA	c0	NA
2	FALSE	38	c0	NA	c0	NA
2	FALSE	39	c0	NA	c0	NA
2	TRUE	40	c0	NA	c0	NA
2	TRUE	41	c0	NA	c0	NA
2	FALSE	42	c0	NA	c0	NA
2	FALSE	43	c0	NA	c0	NA
2	FALSE	44	c0	NA	c0	NA
2	FALSE	45	c0	NA	c0	NA
2	FALSE	46	c0	NA	c0	NA
2	FALSE	47	c0	NA	c0	NA
2	FALSE	48	c0	NA	c0	NA
2	FALSE	49	c0	NA	c0	NA
2	FALSE	50	c0	NA	c0	NA
2	FALSE	51	c0	NA	c0	NA
2	FALSE	52	c0	NA	c0	NA
2	FALSE	53	c0	NA	c0	NA
2	FALSE	54	c0	NA	c0	NA
2	FALSE	55	c0	NA	c0	NA
2	FALSE	56	c0	NA	c0	NA
2	TRUE	57	c0	NA	c0	NA
2	FALSE	58	c0	NA	c0	NA
2	FALSE	59	c0	NA	c0	NA
2	FALSE	60	c0	NA	c0	NA
2	FALSE	61	c0	NA	c0	NA
2	TRUE	62	c0	NA	c0	NA
2	FALSE	63	c0	NA	c0	NA
2	FALSE	64	c0	NA	c0	NA
2	FALSE	65	c0	NA	c0	NA
2	FALSE	66	c0	NA	c0	NA
2	FALSE	67	c0	NA	c0	NA
2	FALSE	68	c0	NA	c0	NA
2	FALSE	69	c0	NA	c0	NA
2	FALSE	70	c0	NA	c0	NA
2	FALSE	71	c0	NA	c0	NA
2	FALSE	72	c0	NA	c0	NA
2	FALSE	73	c0	NA	c0	NA
2	FALSE	74	c0	NA	c0	NA
2	FALSE	75	c0	NA	c0	NA
2	FALSE	76	c0	NA	c0	NA
2	FALSE	77	c0	NA	c0	NA
2	FALSE	78	c0	NA	c0	NA
2	TRUE	79	c0	NA	c0	NA
2	FALSE	80	c0	NA	c0	NA
2	TRUE	81	c0	NA	c0	NA
2	FALSE	82	c0	NA	c0	NA
2	FALSE	83	c0	NA	c0	NA
2	FALSE	84	c0	NA	c0	NA
2	FALSE	85	c0	NA	c0	NA
2	FALSE	86	c0	NA	c0	NA
2	FALSE	87	c0	NA	c0	NA
2	FALSE	88	c0	NA	c0	NA
2	FALSE	89	c0	NA	c0	NA
2	FALSE	90	c0	NA	c0	NA
2	FALSE	91	c0	NA	c0	NA
2	FALSE	92	c0	NA	c0	NA
2	FALSE	93	c0	NA	c0	NA
2	FALSE	94	c0	NA	c0	NA
2	FALSE	95	c0	NA	c0	NA
2	FALSE	96	c0	NA	c0	NA
2	FALSE	97	c0	NA	c0	NA
2	FALSE	98	c0	NA	c0	NA
2	FALSE	99	c0	NA	c0	NA
2	FALSE	100	c0	NA	c0	NA
2	FALSE	101	c0	NA	c0	NA
2	FALSE	102	c0	NA	c0	NA
2	FALSE	103	c0	NA	c0	NA
2	FALSE	104	c0	NA	c0	NA
2	FALSE	105	c0	NA	c0	NA
2	FALSE	106	c0	NA	c0	NA
2	FALSE	107	c0	NA	c0	NA
2	FALSE	108	c0	NA	c0	NA
2	FALSE	109	c0	NA	c0	NA
2	FALSE	110	c0	NA	c0	NA
2	FALSE	111	c0	NA	c0	NA
2	FALSE	112	c0	NA	c0	NA
2	FALSE	113	c0	NA	c0	NA
2	FALSE	114	c0	NA	c0	NA
2	FALSE	115	c0	NA	c0	NA
2	FALSE	116	c0	NA	c0	NA
2	FALSE	117	c0	NA	c0	NA
2	FALSE	118	c0	NA	c0	NA
2	FALSE	119	c0	NA	c0	NA
2	FALSE	120	c0	NA	c0	NA
2	FALSE	121	c0	NA	c0	NA
2	FALSE	122	c0	NA	c0	NA
2	FALSE	123	c0	NA	c0	NA
2	FALSE	124	c0	NA	c0	NA
2	FALSE	125	c0	NA	c0	NA
2	FALSE	126	c0	NA	c0	NA
2	FALSE	127	c0	NA	c0	NA
2	FALSE	128	c0	NA	c0	NA
2	FALSE	129	c0	NA	c0	NA
2	FALSE	130	c0	NA	c0	NA
2	FALSE	131	c0	NA	c0	NA
2	FALSE	132	c0	NA	c0	NA
2	FALSE	133	c0	NA	c0	NA
2	FALSE	134	c0	NA	c0	NA
2	FALSE	135	c0	NA	c0	NA
2	FALSE	136	c0	NA	c0	NA
2	FALSE	137	c0	NA	c0	NA
2	FALSE	138	c0	NA	c0	NA
2	FALSE	139	c0	NA	c0	NA
2	FALSE	140	c0	NA	c0	NA
2	FALSE	141	c0	NA	c0	NA
2	FALSE	142	c0	NA	c0	NA
2	FALSE	143	c0	NA	c0	NA
2	FALSE	144	c0	NA	c0	NA
2	FALSE	145	c0	NA	c0	NA
2	FALSE	146	c0	NA	c0	NA
2	FALSE	147	c0	NA	c0	NA
2	FALSE	148	c0	NA	c0	NA
2	FALSE	149	c0	NA	c0	NA
2	FALSE	150	c0	NA	c0	NA
2	FALSE	151	c0	NA	c0	NA
2	FALSE	152	c0	NA	c0	NA
2	FALSE	153	c0	NA	c0	NA
2	FALSE	154	c0	NA	c0	NA
2	FALSE	155	c0	NA	c0	NA
2	FALSE	156	c0	NA	c0	NA
2	FALSE	157	c0	NA	c0	NA
2	FALSE	158	c0	NA	c0	NA
2	FALSE	159	c0	NA	c0	NA
2	FALSE	160	c0	NA	c0	NA
2	FALSE	161	c0	NA	c0	NA
2	FALSE	162	c0	NA	c0	NA
2	FALSE	163	c0	NA	c0	NA
2	FALSE	164	c0	NA	c0	NA
2	FALSE	165	c0	NA	c0	NA
2	FALSE	166	c0	NA	c0	NA
2	FALSE	167	c0	NA	c0	NA
2	TRUE	168	c0	NA	c0	NA
2	FALSE	169	c0	NA	c0	NA
2	FALSE	170	c0	NA	c0	NA
2	FALSE	171	c0	NA	c0	NA
2	FALSE	172	c0	NA	c0	NA
2	FALSE	173	c0	NA	c0	NA
2	FALSE	174	c0	NA	c0	NA
2	FALSE	175	c0	NA	c0	NA
2	FALSE	176	c0	NA	c0	NA
2	FALSE	177	c0	NA	c0	NA
2	FALSE	178	c0	NA	c0	NA
2	FALSE	179	c0	NA	c0	NA
2	FALSE	180	c0	NA	c0	NA
2	FALSE	181	c0	NA	c0	NA
2	FALSE	182	c0	NA	c0	NA
2	FALSE	183	c0	NA	c0	NA
2	FALSE	184	c0	NA	c0	NA
2	FALSE	185	c0	NA	c0	NA
2	FALSE	186	c0	NA	c0	NA
2	FALSE	187	c0	NA	c0	NA
2	FALSE	188	c0	NA	c0	NA
2	FALSE	189	c0	NA	c0	NA
2	FALSE	190	c0	NA	c0	NA
2	FALSE	191	c0	NA	c0	NA
2	FALSE	192	c0	NA	c0	NA
2	FALSE	193	c0	NA	c0	NA
2	FALSE	194	c0	NA	c0	NA
2	FALSE	195	c0	NA	c0	NA
2	FALSE	196	c0	NA	c0	NA
2	FALSE	197	c0	NA	c0	NA
2	FALSE	198	c0	NA	c0	NA
2	FALSE	199	c0	NA	c0	NA
3	FALSE	200	c0	NA	c0	NA
3	FALSE	201	c0	NA	c0	NA
3	FALSE	202	c0	NA	c0	NA
3	FALSE	203	c0	NA	c0	NA
3	FALSE	204	c0	NA	c0	NA
3	FALSE	205	c0	NA	c0	NA
3	FALSE	206	c0	NA	c0	NA
4	FALSE	207	c0	NA	c0	NA
4	FALSE	208	c0	NA	c0	NA
4	FALSE	209	c0	NA	c0	NA
4	FALSE	210	c0	NA	c0	NA
4	TRUE	211	c0	NA	c0	NA
4	FALSE	212	c0	NA	c0	NA
4	FALSE	213	c0	NA	c0	NA
4	FALSE	214	c0	NA	c0	NA
4	FALSE	215	c0	NA	c0	NA
4	FALSE	216	c0	NA	c0	NA
4	FALSE	217	c0	NA	c0	NA
4	FALSE	218	c0	NA	c0	NA
4	FALSE	219	c0	NA	c0	NA
4	FALSE	220	c0	NA	c0	NA
4	FALSE	221	c0	NA	c0	NA
4	FALSE	222	c0	NA	c0	NA
4	FALSE	223	c0	NA	c0	NA
4	FALSE	224	c0	NA	c0	NA
4	FALSE	225	c0	NA	c0	NA
4	FALSE	226	c0	NA	c0	NA
4	FALSE	227	c0	NA	c0	NA
4	FALSE	228	c0	NA	c0	NA
4	FALSE	229	c0	NA	c0	NA
4	FALSE	230	c0	NA	c0	NA
4	TRUE	231	c0	NA	c0	NA
4	FALSE	232	c0	NA	c0	NA
4	FALSE	233	c0	NA	c0	NA
4	FALSE	234	c0	NA	c0	NA
4	FALSE	235	c0	NA	c0	NA
4	FALSE	236	c0	NA	c0	NA
4	FALSE	237	c0	NA	c0	NA
4	FALSE	238	c0	NA	c0	NA
4	FALSE	239	c0	NA	c0	NA
4	FALSE	240	c0	NA	c0	NA
4	FALSE	241	c0	NA	c0	NA
4	FALSE	242	c0	NA	c0	NA
5	FALSE	243	c0	NA	c0	NA
8	FALSE	244	c0	NA	c0	NA
8	FALSE	245	c0	NA	c0	NA
8	FALSE	246	c0	NA	c0	NA
8	FALSE	247	c0	NA	c0	NA
8	FALSE	248	c0	NA	c0	NA
8	FALSE	249	c0	NA	c0	NA
8	FALSE	250	c0	NA	c0	NA
8	FALSE	251	c0	NA	c0	NA
8	FALSE	252	c0	NA	c0	NA
8	FALSE	253	c0	NA	c0	NA
8	FALSE	254	c0	NA	c0	NA
8	FALSE	255	c0	NA	c0	NA
8	FALSE	256	c0	NA	c0	NA
8	FALSE	257	c0	NA	c0	NA
8	FALSE	258	c0	NA	c0	NA
8	FALSE	259	c0	NA	c0	NA
8	FALSE	260	c0	NA	c0	NA
6	FALSE	261	c0	NA	c0	NA
6	FALSE	262	c0	NA	c0	NA
9	FALSE	263	c0	NA	c0	NA
9	FALSE	264	c0	NA	c0	NA
9	FALSE	265	c0	NA	c0	NA
7	FALSE	266	c0	NA	c0	NA
1	FALSE	1	c10	0	c10	0.1
2	FALSE	2	c10	0	c10	0.1
2	FALSE	3	c10	0	c10	0.1
2	FALSE	4	c10	0	c10	0.1
2	FALSE	5	c10	0	c10	0.1
2	FALSE	6	c10	0	c10	0.1
2	FALSE	7	c10	0	c10	0.1
2	FALSE	8	c10	0	c10	0.1
2	FALSE	9	c10	0	c10	0.1
2	FALSE	10	c10	0	c10	0.1
2	FALSE	11	c10	0	c10	0.1
2	FALSE	12	c10	0	c10	0.1
2	FALSE	13	c10	0	c10	0.1
2	FALSE	14	c10	0	c10	0.1
2	FALSE	15	c10	0	c10	0.1
2	FALSE	16	c10	0	c10	0.1
2	FALSE	17	c10	0	c10	0.1
2	FALSE	18	c10	0	c10	0.1
2	FALSE	19	c10	2	c10	2
2	FALSE	20	c10	0	c10	0.1
2	TRUE	21	c10	0	c10	0.1
2	FALSE	22	c10	0	c10	0.1
2	FALSE	23	c10	1	c10	1
2	FALSE	24	c10	0	c10	0.1
2	FALSE	25	c10	0	c10	0.1
2	FALSE	26	c10	0	c10	0.1
2	FALSE	27	c10	0	c10	0.1
2	FALSE	28	c10	0	c10	0.1
2	FALSE	29	c10	0	c10	0.1
2	FALSE	30	c10	0	c10	0.1
2	FALSE	31	c10	0	c10	0.1
2	FALSE	32	c10	0	c10	0.1
2	FALSE	33	c10	0	c10	0.1
2	FALSE	34	c10	0	c10	0.1
2	FALSE	35	c10	0	c10	0.1
2	FALSE	36	c10	0	c10	0.1
2	FALSE	37	c10	0	c10	0.1
2	FALSE	38	c10	0	c10	0.1
2	FALSE	39	c10	0	c10	0.1
2	TRUE	40	c10	0	c10	0.1
2	TRUE	41	c10	0	c10	0.1
2	FALSE	42	c10	0	c10	0.1
2	FALSE	43	c10	0	c10	0.1
2	FALSE	44	c10	0	c10	0.1
2	FALSE	45	c10	0	c10	0.1
2	FALSE	46	c10	0	c10	0.1
2	FALSE	47	c10	0	c10	0.1
2	FALSE	48	c10	0	c10	0.1
2	FALSE	49	c10	0	c10	0.1
2	FALSE	50	c10	0	c10	0.1
2	FALSE	51	c10	0	c10	0.1
2	FALSE	52	c10	0	c10	0.1
2	FALSE	53	c10	0	c10	0.1
2	FALSE	54	c10	0	c10	0.1
2	FALSE	55	c10	0	c10	0.1
2	FALSE	56	c10	0	c10	0.1
2	TRUE	57	c10	0	c10	0.1
2	FALSE	58	c10	0	c10	0.1
2	FALSE	59	c10	0	c10	0.1
2	FALSE	60	c10	0	c10	0.1
2	FALSE	61	c10	0	c10	0.1
2	TRUE	62	c10	0	c10	0.1
2	FALSE	63	c10	0	c10	0.1
2	FALSE	64	c10	0	c10	0.1
2	FALSE	65	c10	0	c10	0.1
2	FALSE	66	c10	0	c10	0.1
2	FALSE	67	c10	0	c10	0.1
2	FALSE	68	c10	0	c10	0.1
2	FALSE	69	c10	0	c10	0.1
2	FALSE	70	c10	8	c10	8
2	FALSE	71	c10	0	c10	0.1
2	FALSE	72	c10	0	c10	0.1
2	FALSE	73	c10	0	c10	0.1
2	FALSE	74	c10	0	c10	0.1
2	FALSE	75	c10	0	c10	0.1
2	FALSE	76	c10	0	c10	0.1
2	FALSE	77	c10	0	c10	0.1
2	FALSE	78	c10	0	c10	0.1
2	TRUE	79	c10	0	c10	0.1
2	FALSE	80	c10	0	c10	0.1
2	TRUE	81	c10	0	c10	0.1
2	FALSE	82	c10	0	c10	0.1
2	FALSE	83	c10	0	c10	0.1
2	FALSE	84	c10	0	c10	0.1
2	FALSE	85	c10	0	c10	0.1
2	FALSE	86	c10	0	c10	0.1
2	FALSE	87	c10	0	c10	0.1
2	FALSE	88	c10	0	c10	0.1
2	FALSE	89	c10	0	c10	0.1
2	FALSE	90	c10	1	c10	1
2	FALSE	91	c10	0	c10	0.1
2	FALSE	92	c10	0	c10	0.1
2	FALSE	93	c10	0	c10	0.1
2	FALSE	94	c10	0	c10	0.1
2	FALSE	95	c10	0	c10	0.1
2	FALSE	96	c10	0	c10	0.1
2	FALSE	97	c10	0	c10	0.1
2	FALSE	98	c10	0	c10	0.1
2	FALSE	99	c10	0	c10	0.1
2	FALSE	100	c10	0	c10	0.1
2	FALSE	101	c10	3	c10	3
2	FALSE	102	c10	0	c10	0.1
2	FALSE	103	c10	0	c10	0.1
2	FALSE	104	c10	0	c10	0.1
2	FALSE	105	c10	0	c10	0.1
2	FALSE	106	c10	0	c10	0.1
2	FALSE	107	c10	0	c10	0.1
2	FALSE	108	c10	0	c10	0.1
2	FALSE	109	c10	0	c10	0.1
2	FALSE	110	c10	0	c10	0.1
2	FALSE	111	c10	0	c10	0.1
2	FALSE	112	c10	0	c10	0.1
2	FALSE	113	c10	0	c10	0.1
2	FALSE	114	c10	0	c10	0.1
2	FALSE	115	c10	0	c10	0.1
2	FALSE	116	c10	2	c10	2
2	FALSE	117	c10	0	c10	0.1
2	FALSE	118	c10	0	c10	0.1
2	FALSE	119	c10	0	c10	0.1
2	FALSE	120	c10	0	c10	0.1
2	FALSE	121	c10	0	c10	0.1
2	FALSE	122	c10	4	c10	4
2	FALSE	123	c10	0	c10	0.1
2	FALSE	124	c10	0	c10	0.1
2	FALSE	125	c10	0	c10	0.1
2	FALSE	126	c10	0	c10	0.1
2	FALSE	127	c10	0	c10	0.1
2	FALSE	128	c10	0	c10	0.1
2	FALSE	129	c10	1	c10	1
2	FALSE	130	c10	0	c10	0.1
2	FALSE	131	c10	1	c10	1
2	FALSE	132	c10	0	c10	0.1
2	FALSE	133	c10	0	c10	0.1
2	FALSE	134	c10	0	c10	0.1
2	FALSE	135	c10	0	c10	0.1
2	FALSE	136	c10	0	c10	0.1
[truncated: 662 more rows]

## Sheet: Fig 3c
Figure 3c
person	blood	uid	time	count	xpos	value
2	FALSE	1	a0	0	a0	0.1
2	FALSE	2	a0	0	a0	0.1
2	FALSE	3	a0	0	a0	0.1
2	FALSE	4	a0	0	a0	0.1
2	FALSE	5	a0	0	a0	0.1
2	FALSE	6	a0	0	a0	0.1
2	FALSE	7	a0	0	a0	0.1
2	FALSE	8	a0	0	a0	0.1
2	FALSE	9	a0	0	a0	0.1
2	FALSE	10	a0	0	a0	0.1
2	FALSE	11	a0	0	a0	0.1
2	FALSE	12	a0	0	a0	0.1
2	FALSE	13	a0	0	a0	0.1
2	FALSE	14	a0	0	a0	0.1
2	FALSE	15	a0	0	a0	0.1
2	TRUE	16	a0	0	a0	0.1
2	TRUE	17	a0	0	a0	0.1
2	FALSE	18	a0	0	a0	0.1
2	FALSE	19	a0	0	a0	0.1
2	FALSE	20	a0	0	a0	0.1
2	FALSE	21	a0	0	a0	0.1
2	FALSE	22	a0	0	a0	0.1
2	FALSE	23	a0	0	a0	0.1
2	FALSE	24	a0	0	a0	0.1
2	FALSE	25	a0	0	a0	0.1
2	FALSE	26	a0	0	a0	0.1
2	FALSE	27	a0	0	a0	0.1
2	FALSE	28	a0	0	a0	0.1
2	FALSE	29	a0	0	a0	0.1
2	FALSE	30	a0	0	a0	0.1
2	FALSE	31	a0	0	a0	0.1
2	FALSE	32	a0	0	a0	0.1
2	FALSE	33	a0	0	a0	0.1
2	FALSE	34	a0	0	a0	0.1
2	FALSE	35	a0	0	a0	0.1
2	FALSE	36	a0	0	a0	0.1
2	FALSE	37	a0	0	a0	0.1
2	FALSE	38	a0	0	a0	0.1
2	FALSE	39	a0	0	a0	0.1
2	FALSE	40	a0	0	a0	0.1
2	TRUE	41	a0	0	a0	0.1
2	FALSE	42	a0	0	a0	0.1
2	FALSE	43	a0	0	a0	0.1
2	FALSE	44	a0	0	a0	0.1
2	FALSE	45	a0	0	a0	0.1
2	TRUE	46	a0	0	a0	0.1
2	FALSE	47	a0	0	a0	0.1
2	FALSE	48	a0	0	a0	0.1
2	FALSE	49	a0	0	a0	0.1
2	FALSE	50	a0	0	a0	0.1
2	FALSE	51	a0	0	a0	0.1
2	FALSE	52	a0	0	a0	0.1
2	FALSE	53	a0	0	a0	0.1
2	FALSE	54	a0	0	a0	0.1
2	FALSE	55	a0	0	a0	0.1
2	FALSE	56	a0	0	a0	0.1
2	FALSE	57	a0	0	a0	0.1
2	FALSE	58	a0	0	a0	0.1
2	FALSE	59	a0	0	a0	0.1
2	FALSE	60	a0	0	a0	0.1
2	FALSE	61	a0	0	a0	0.1
2	FALSE	62	a0	0	a0	0.1
2	FALSE	63	a0	0	a0	0.1
2	FALSE	64	a0	0	a0	0.1
2	FALSE	65	a0	0	a0	0.1
2	FALSE	66	a0	0	a0	0.1
2	FALSE	67	a0	0	a0	0.1
2	FALSE	68	a0	0	a0	0.1
2	FALSE	69	a0	0	a0	0.1
2	FALSE	70	a0	0	a0	0.1
2	FALSE	71	a0	0	a0	0.1
2	FALSE	72	a0	0	a0	0.1
2	FALSE	73	a0	0	a0	0.1
2	FALSE	74	a0	0	a0	0.1
2	FALSE	75	a0	0	a0	0.1
2	FALSE	76	a0	0	a0	0.1
2	FALSE	77	a0	0	a0	0.1
2	FALSE	78	a0	0	a0	0.1
2	TRUE	79	a0	0	a0	0.1
2	FALSE	80	a0	0	a0	0.1
2	FALSE	81	a0	0	a0	0.1
2	FALSE	82	a0	0	a0	0.1
2	FALSE	83	a0	0	a0	0.1
2	TRUE	84	a0	0	a0	0.1
2	FALSE	85	a0	0	a0	0.1
2	FALSE	86	a0	0	a0	0.1
2	FALSE	87	a0	0	a0	0.1
2	FALSE	88	a0	0	a0	0.1
2	FALSE	89	a0	0	a0	0.1
2	FALSE	90	a0	0	a0	0.1
2	FALSE	91	a0	0	a0	0.1
2	FALSE	92	a0	0	a0	0.1
2	FALSE	93	a0	0	a0	0.1
2	FALSE	94	a0	0	a0	0.1
2	FALSE	95	a0	0	a0	0.1
2	FALSE	96	a0	0	a0	0.1
2	FALSE	97	a0	0	a0	0.1
2	FALSE	98	a0	0	a0	0.1
2	FALSE	99	a0	0	a0	0.1
2	FALSE	100	a0	0	a0	0.1
2	FALSE	101	a0	0	a0	0.1
2	FALSE	102	a0	0	a0	0.1
2	FALSE	103	a0	0	a0	0.1
2	FALSE	104	a0	0	a0	0.1
2	FALSE	105	a0	0	a0	0.1
2	FALSE	106	a0	0	a0	0.1
2	FALSE	107	a0	0	a0	0.1
2	FALSE	108	a0	0	a0	0.1
2	FALSE	109	a0	0	a0	0.1
2	FALSE	110	a0	0	a0	0.1
2	FALSE	111	a0	0	a0	0.1
2	FALSE	112	a0	0	a0	0.1
2	FALSE	113	a0	0	a0	0.1
2	FALSE	114	a0	0	a0	0.1
2	FALSE	115	a0	0	a0	0.1
2	FALSE	116	a0	0	a0	0.1
2	FALSE	117	a0	0	a0	0.1
2	FALSE	118	a0	0	a0	0.1
2	FALSE	119	a0	0	a0	0.1
2	FALSE	120	a0	0	a0	0.1
2	FALSE	121	a0	0	a0	0.1
2	FALSE	122	a0	0	a0	0.1
2	FALSE	123	a0	0	a0	0.1
2	FALSE	124	a0	0	a0	0.1
2	FALSE	125	a0	0	a0	0.1
2	FALSE	126	a0	0	a0	0.1
2	FALSE	127	a0	0	a0	0.1
2	FALSE	128	a0	0	a0	0.1
2	FALSE	129	a0	0	a0	0.1
2	FALSE	130	a0	0	a0	0.1
2	FALSE	131	a0	0	a0	0.1
2	FALSE	132	a0	0	a0	0.1
2	FALSE	133	a0	0	a0	0.1
2	FALSE	134	a0	0	a0	0.1
2	FALSE	135	a0	0	a0	0.1
2	FALSE	136	a0	0	a0	0.1
2	FALSE	137	a0	0	a0	0.1
2	FALSE	138	a0	0	a0	0.1
2	FALSE	139	a0	0	a0	0.1
2	FALSE	140	a0	0	a0	0.1
2	FALSE	141	a0	0	a0	0.1
2	FALSE	142	a0	0	a0	0.1
2	FALSE	143	a0	0	a0	0.1
2	FALSE	144	a0	0	a0	0.1
2	FALSE	145	a0	0	a0	0.1
2	FALSE	146	a0	0	a0	0.1
3	FALSE	147	a0	0	a0	0.1
3	FALSE	148	a0	0	a0	0.1
3	FALSE	149	a0	0	a0	0.1
3	FALSE	150	a0	0	a0	0.1
4	FALSE	151	a0	0	a0	0.1
4	FALSE	152	a0	0	a0	0.1
4	FALSE	153	a0	0	a0	0.1
4	TRUE	154	a0	0	a0	0.1
4	FALSE	155	a0	0	a0	0.1
4	FALSE	156	a0	0	a0	0.1
4	FALSE	157	a0	0	a0	0.1
4	FALSE	158	a0	0	a0	0.1
4	FALSE	159	a0	0	a0	0.1
4	FALSE	160	a0	0	a0	0.1
4	FALSE	161	a0	0	a0	0.1
4	FALSE	162	a0	0	a0	0.1
4	FALSE	163	a0	0	a0	0.1
4	FALSE	164	a0	0	a0	0.1
4	FALSE	165	a0	0	a0	0.1
4	FALSE	166	a0	0	a0	0.1
4	FALSE	167	a0	0	a0	0.1
4	FALSE	168	a0	0	a0	0.1
4	FALSE	169	a0	0	a0	0.1
4	FALSE	170	a0	0	a0	0.1
4	FALSE	171	a0	0	a0	0.1
4	FALSE	172	a0	0	a0	0.1
4	FALSE	173	a0	0	a0	0.1
4	FALSE	174	a0	0	a0	0.1
4	FALSE	175	a0	0	a0	0.1
4	FALSE	176	a0	0	a0	0.1
4	FALSE	177	a0	0	a0	0.1
4	FALSE	178	a0	0	a0	0.1
4	FALSE	179	a0	0	a0	0.1
4	FALSE	180	a0	0	a0	0.1
4	FALSE	181	a0	0	a0	0.1
4	FALSE	182	a0	0	a0	0.1
4	FALSE	183	a0	0	a0	0.1
4	FALSE	184	a0	0	a0	0.1
4	FALSE	185	a0	0	a0	0.1
4	FALSE	186	a0	0	a0	0.1
4	FALSE	187	a0	0	a0	0.1
4	FALSE	188	a0	0	a0	0.1
4	FALSE	189	a0	0	a0	0.1
4	FALSE	190	a0	0	a0	0.1
4	FALSE	191	a0	0	a0	0.1
4	TRUE	192	a0	0	a0	0.1
4	FALSE	193	a0	0	a0	0.1
4	FALSE	194	a0	0	a0	0.1
4	FALSE	195	a0	0	a0	0.1
4	FALSE	196	a0	0	a0	0.1
4	FALSE	197	a0	0	a0	0.1
4	FALSE	198	a0	0	a0	0.1
4	FALSE	199	a0	0	a0	0.1
4	FALSE	200	a0	0	a0	0.1
4	FALSE	201	a0	0	a0	0.1
4	FALSE	202	a0	0	a0	0.1
4	FALSE	203	a0	0	a0	0.1
4	FALSE	204	a0	0	a0	0.1
4	FALSE	205	a0	0	a0	0.1
4	FALSE	206	a0	0	a0	0.1
4	FALSE	207	a0	0	a0	0.1
4	FALSE	208	a0	0	a0	0.1
4	FALSE	209	a0	0	a0	0.1
4	FALSE	210	a0	0	a0	0.1
4	TRUE	211	a0	0	a0	0.1
4	FALSE	212	a0	0	a0	0.1
4	FALSE	213	a0	0	a0	0.1
4	FALSE	214	a0	0	a0	0.1
4	FALSE	215	a0	0	a0	0.1
4	FALSE	216	a0	0	a0	0.1
4	FALSE	217	a0	0	a0	0.1
4	FALSE	218	a0	0	a0	0.1
4	FALSE	219	a0	0	a0	0.1
4	FALSE	220	a0	0	a0	0.1
4	FALSE	221	a0	0	a0	0.1
4	FALSE	222	a0	0	a0	0.1
4	FALSE	223	a0	0	a0	0.1
4	FALSE	224	a0	0	a0	0.1
4	FALSE	225	a0	0	a0	0.1
4	FALSE	226	a0	0	a0	0.1
4	TRUE	227	a0	0	a0	0.1
4	FALSE	228	a0	0	a0	0.1
4	FALSE	229	a0	0	a0	0.1
4	FALSE	230	a0	0	a0	0.1
4	FALSE	231	a0	0	a0	0.1
4	FALSE	232	a0	0	a0	0.1
4	FALSE	233	a0	0	a0	0.1
4	FALSE	234	a0	0	a0	0.1
4	FALSE	235	a0	0	a0	0.1
4	FALSE	236	a0	0	a0	0.1
4	FALSE	237	a0	0	a0	0.1
4	FALSE	238	a0	0	a0	0.1
4	TRUE	239	a0	0	a0	0.1
4	FALSE	240	a0	0	a0	0.1
4	TRUE	241	a0	0	a0	0.1
4	FALSE	242	a0	0	a0	0.1
4	FALSE	243	a0	0	a0	0.1
4	FALSE	244	a0	0	a0	0.1
4	FALSE	245	a0	0	a0	0.1
4	FALSE	246	a0	0	a0	0.1
4	FALSE	247	a0	0	a0	0.1
8	FALSE	248	a0	0	a0	0.1
6	FALSE	249	a0	0	a0	0.1
6	FALSE	250	a0	0	a0	0.1
6	FALSE	251	a0	0	a0	0.1
6	FALSE	252	a0	0	a0	0.1
6	FALSE	253	a0	0	a0	0.1
6	FALSE	254	a0	0	a0	0.1
6	FALSE	255	a0	0	a0	0.1
6	FALSE	256	a0	0	a0	0.1
6	FALSE	257	a0	0	a0	0.1
6	FALSE	258	a0	0	a0	0.1
9	FALSE	259	a0	0	a0	0.1
9	FALSE	260	a0	0	a0	0.1
7	FALSE	261	a0	0	a0	0.1
7	FALSE	262	a0	0	a0	0.1
1	FALSE	NA	a0	0	a0	0.1
2	FALSE	NA	a0	0	a0	0.1
3	FALSE	NA	a0	0	a0	0.1
4	FALSE	NA	a0	0	a0	0.1
5	FALSE	NA	a0	0	a0	0.1
6	FALSE	NA	a0	0	a0	0.1
7	FALSE	NA	a0	0	a0	0.1
8	FALSE	NA	a0	0	a0	0.1
9	FALSE	NA	a0	0	a0	0.1
2	FALSE	1	a10	8	a10	8
2	FALSE	2	a10	7	a10	7
2	FALSE	3	a10	9	a10	9
2	FALSE	4	a10	6	a10	6
2	FALSE	5	a10	7	a10	7
2	FALSE	6	a10	26	a10	26
2	FALSE	7	a10	10	a10	10
2	FALSE	8	a10	12	a10	12
2	FALSE	9	a10	35	a10	35
2	FALSE	10	a10	7	a10	7
2	FALSE	11	a10	10	a10	10
2	FALSE	12	a10	8	a10	8
2	FALSE	13	a10	7	a10	7
2	FALSE	14	a10	7	a10	7
2	FALSE	15	a10	9	a10	9
2	TRUE	16	a10	7	a10	7
2	TRUE	17	a10	6	a10	6
2	FALSE	18	a10	22	a10	22
2	FALSE	19	a10	14	a10	14
2	FALSE	20	a10	8	a10	8
2	FALSE	21	a10	8	a10	8
2	FALSE	22	a10	7	a10	7
2	FALSE	23	a10	7	a10	7
2	FALSE	24	a10	8	a10	8
2	FALSE	25	a10	9	a10	9
2	FALSE	26	a10	18	a10	18
2	FALSE	27	a10	11	a10	11
2	FALSE	28	a10	8	a10	8
2	FALSE	29	a10	6	a10	6
2	FALSE	30	a10	7	a10	7
2	FALSE	31	a10	6	a10	6
2	FALSE	32	a10	16	a10	16
2	FALSE	33	a10	16	a10	16
2	FALSE	34	a10	6	a10	6
2	FALSE	35	a10	13	a10	13
2	FALSE	36	a10	7	a10	7
2	FALSE	37	a10	7	a10	7
2	FALSE	38	a10	9	a10	9
2	FALSE	39	a10	8	a10	8
2	FALSE	40	a10	7	a10	7
2	TRUE	41	a10	7	a10	7
2	FALSE	42	a10	6	a10	6
2	FALSE	43	a10	6	a10	6
2	FALSE	44	a10	6	a10	6
2	FALSE	45	a10	7	a10	7
2	TRUE	46	a10	6	a10	6
2	FALSE	47	a10	8	a10	8
2	FALSE	48	a10	9	a10	9
2	FALSE	49	a10	7	a10	7
2	FALSE	50	a10	13	a10	13
2	FALSE	51	a10	18	a10	18
2	FALSE	52	a10	6	a10	6
2	FALSE	53	a10	6	a10	6
2	FALSE	54	a10	6	a10	6
2	FALSE	55	a10	6	a10	6
2	FALSE	56	a10	24	a10	24
2	FALSE	57	a10	7	a10	7
2	FALSE	58	a10	13	a10	13
2	FALSE	59	a10	9	a10	9
2	FALSE	60	a10	9	a10	9
2	FALSE	61	a10	6	a10	6
2	FALSE	62	a10	9	a10	9
2	FALSE	63	a10	9	a10	9
2	FALSE	64	a10	7	a10	7
2	FALSE	65	a10	10	a10	10
2	FALSE	66	a10	8	a10	8
2	FALSE	67	a10	8	a10	8
2	FALSE	68	a10	24	a10	24
2	FALSE	69	a10	6	a10	6
2	FALSE	70	a10	12	a10	12
2	FALSE	71	a10	9	a10	9
2	FALSE	72	a10	15	a10	15
2	FALSE	73	a10	6	a10	6
2	FALSE	74	a10	11	a10	11
2	FALSE	75	a10	6	a10	6
2	FALSE	76	a10	7	a10	7
2	FALSE	77	a10	23	a10	23
2	FALSE	78	a10	6	a10	6
2	TRUE	79	a10	6	a10	6
2	FALSE	80	a10	9	a10	9
2	FALSE	81	a10	6	a10	6
2	FALSE	82	a10	6	a10	6
2	FALSE	83	a10	8	a10	8
2	TRUE	84	a10	15	a10	15
2	FALSE	85	a10	12	a10	12
2	FALSE	86	a10	18	a10	18
2	FALSE	87	a10	21	a10	21
2	FALSE	88	a10	9	a10	9
2	FALSE	89	a10	7	a10	7
2	FALSE	90	a10	7	a10	7
2	FALSE	91	a10	7	a10	7
2	FALSE	92	a10	7	a10	7
2	FALSE	93	a10	8	a10	8
2	FALSE	94	a10	6	a10	6
2	FALSE	95	a10	8	a10	8
2	FALSE	96	a10	8	a10	8
2	FALSE	97	a10	20	a10	20
2	FALSE	98	a10	8	a10	8
2	FALSE	99	a10	6	a10	6
2	FALSE	100	a10	13	a10	13
2	FALSE	101	a10	7	a10	7
2	FALSE	102	a10	9	a10	9
2	FALSE	103	a10	12	a10	12
2	FALSE	104	a10	8	a10	8
2	FALSE	105	a10	6	a10	6
2	FALSE	106	a10	6	a10	6
2	FALSE	107	a10	6	a10	6
2	FALSE	108	a10	9	a10	9
2	FALSE	109	a10	9	a10	9
2	FALSE	110	a10	9	a10	9
2	FALSE	111	a10	6	a10	6
2	FALSE	112	a10	12	a10	12
2	FALSE	113	a10	7	a10	7
2	FALSE	114	a10	6	a10	6
2	FALSE	115	a10	11	a10	11
2	FALSE	116	a10	8	a10	8
2	FALSE	117	a10	12	a10	12
2	FALSE	118	a10	6	a10	6
2	FALSE	119	a10	10	a10	10
2	FALSE	120	a10	6	a10	6
2	FALSE	121	a10	6	a10	6
2	FALSE	122	a10	10	a10	10
2	FALSE	123	a10	17	a10	17
2	FALSE	124	a10	9	a10	9
2	FALSE	125	a10	7	a10	7
2	FALSE	126	a10	6	a10	6
2	FALSE	127	a10	9	a10	9
2	FALSE	128	a10	8	a10	8
2	FALSE	129	a10	6	a10	6
2	FALSE	130	a10	7	a10	7
2	FALSE	131	a10	6	a10	6
2	FALSE	132	a10	6	a10	6
2	FALSE	133	a10	14	a10	14
2	FALSE	134	a10	7	a10	7
2	FALSE	135	a10	6	a10	6
2	FALSE	136	a10	6	a10	6
2	FALSE	137	a10	8	a10	8
2	FALSE	138	a10	6	a10	6
2	FALSE	139	a10	7	a10	7
2	FALSE	140	a10	13	a10	13
2	FALSE	141	a10	18	a10	18
2	FALSE	142	a10	6	a10	6
2	FALSE	143	a10	11	a10	11
2	FALSE	144	a10	7	a10	7
2	FALSE	145	a10	7	a10	7
2	FALSE	146	a10	22	a10	22
3	FALSE	147	a10	6	a10	6
3	FALSE	148	a10	7	a10	7
3	FALSE	149	a10	6	a10	6
3	FALSE	150	a10	19	a10	19
4	FALSE	151	a10	7	a10	7
4	FALSE	152	a10	10	a10	10
4	FALSE	153	a10	7	a10	7
4	TRUE	154	a10	9	a10	9
4	FALSE	155	a10	10	a10	10
4	FALSE	156	a10	13	a10	13
4	FALSE	157	a10	11	a10	11
4	FALSE	158	a10	6	a10	6
4	FALSE	159	a10	15	a10	15
4	FALSE	160	a10	6	a10	6
4	FALSE	161	a10	6	a10	6
4	FALSE	162	a10	12	a10	12
4	FALSE	163	a10	7	a10	7
4	FALSE	164	a10	8	a10	8
4	FALSE	165	a10	17	a10	17
4	FALSE	166	a10	8	a10	8
4	FALSE	167	a10	11	a10	11
4	FALSE	168	a10	6	a10	6
4	FALSE	169	a10	44	a10	44
4	FALSE	170	a10	6	a10	6
4	FALSE	171	a10	7	a10	7
4	FALSE	172	a10	17	a10	17
4	FALSE	173	a10	6	a10	6
4	FALSE	174	a10	15	a10	15
4	FALSE	175	a10	13	a10	13
4	FALSE	176	a10	18	a10	18
4	FALSE	177	a10	20	a10	20
4	FALSE	178	a10	7	a10	7
4	FALSE	179	a10	9	a10	9
4	FALSE	180	a10	7	a10	7
4	FALSE	181	a10	6	a10	6
4	FALSE	182	a10	6	a10	6
4	FALSE	183	a10	7	a10	7
4	FALSE	184	a10	8	a10	8
4	FALSE	185	a10	7	a10	7
4	FALSE	186	a10	7	a10	7
4	FALSE	187	a10	13	a10	13
4	FALSE	188	a10	40	a10	40
4	FALSE	189	a10	12	a10	12
4	FALSE	190	a10	6	a10	6
4	FALSE	191	a10	17	a10	17
4	TRUE	192	a10	13	a10	13
4	FALSE	193	a10	8	a10	8
4	FALSE	194	a10	29	a10	29
4	FALSE	195	a10	9	a10	9
4	FALSE	196	a10	22	a10	22
4	FALSE	197	a10	38	a10	38
4	FALSE	198	a10	6	a10	6
4	FALSE	199	a10	11	a10	11
4	FALSE	200	a10	6	a10	6
4	FALSE	201	a10	9	a10	9
4	FALSE	202	a10	51	a10	51
4	FALSE	203	a10	7	a10	7
4	FALSE	204	a10	7	a10	7
4	FALSE	205	a10	9	a10	9
4	FALSE	206	a10	10	a10	10
4	FALSE	207	a10	9	a10	9
4	FALSE	208	a10	7	a10	7
4	FALSE	209	a10	6	a10	6
4	FALSE	210	a10	18	a10	18
4	TRUE	211	a10	17	a10	17
4	FALSE	212	a10	7	a10	7
4	FALSE	213	a10	6	a10	6
4	FALSE	214	a10	7	a10	7
4	FALSE	215	a10	6	a10	6
4	FALSE	216	a10	11	a10	11
4	FALSE	217	a10	7	a10	7
4	FALSE	218	a10	9	a10	9
4	FALSE	219	a10	7	a10	7
4	FALSE	220	a10	12	a10	12
4	FALSE	221	a10	6	a10	6
4	FALSE	222	a10	10	a10	10
4	FALSE	223	a10	8	a10	8
4	FALSE	224	a10	6	a10	6
4	FALSE	225	a10	7	a10	7
4	FALSE	226	a10	15	a10	15
4	TRUE	227	a10	8	a10	8
4	FALSE	228	a10	9	a10	9
4	FALSE	229	a10	10	a10	10
4	FALSE	230	a10	7	a10	7
4	FALSE	231	a10	7	a10	7
4	FALSE	232	a10	7	a10	7
4	FALSE	233	a10	8	a10	8
4	FALSE	234	a10	6	a10	6
4	FALSE	235	a10	16	a10	16
4	FALSE	236	a10	8	a10	8
4	FALSE	237	a10	17	a10	17
4	FALSE	238	a10	6	a10	6
4	TRUE	239	a10	10	a10	10
4	FALSE	240	a10	8	a10	8
4	TRUE	241	a10	12	a10	12
4	FALSE	242	a10	9	a10	9
4	FALSE	243	a10	9	a10	9
4	FALSE	244	a10	7	a10	7
4	FALSE	245	a10	11	a10	11
4	FALSE	246	a10	18	a10	18
4	FALSE	247	a10	6	a10	6
8	FALSE	248	a10	24	a10	24
6	FALSE	249	a10	6	a10	6
6	FALSE	250	a10	7	a10	7
6	FALSE	251	a10	6	a10	6
6	FALSE	252	a10	6	a10	6
6	FALSE	253	a10	6	a10	6
6	FALSE	254	a10	6	a10	6
6	FALSE	255	a10	7	a10	7
6	FALSE	256	a10	6	a10	6
6	FALSE	257	a10	8	a10	8
6	FALSE	258	a10	8	a10	8
9	FALSE	259	a10	8	a10	8
9	FALSE	260	a10	9	a10	9
7	FALSE	261	a10	7	a10	7
7	FALSE	262	a10	6	a10	6
1	FALSE	NA	a10	0	a10	0.1
2	FALSE	NA	a10	0	a10	0.1
3	FALSE	NA	a10	0	a10	0.1
4	FALSE	NA	a10	0	a10	0.1
5	FALSE	NA	a10	0	a10	0.1
6	FALSE	NA	a10	0	a10	0.1
7	FALSE	NA	a10	0	a10	0.1
8	FALSE	NA	a10	0	a10	0.1
9	FALSE	NA	a10	0	a10	0.1
2	FALSE	1	a30	1	a30	1
2	FALSE	2	a30	0	a30	0.1
2	FALSE	3	a30	2	a30	2
2	FALSE	4	a30	1	a30	1
2	FALSE	5	a30	1	a30	1
2	FALSE	6	a30	6	a30	6
2	FALSE	7	a30	2	a30	2
2	FALSE	8	a30	1	a30	1
2	FALSE	9	a30	10	a30	10
2	FALSE	10	a30	0	a30	0.1
2	FALSE	11	a30	3	a30	3
2	FALSE	12	a30	0	a30	0.1
2	FALSE	13	a30	2	a30	2
2	FALSE	14	a30	2	a30	2
2	FALSE	15	a30	3	a30	3
2	TRUE	16	a30	4	a30	4
2	TRUE	17	a30	3	a30	3
2	FALSE	18	a30	7	a30	7
2	FALSE	19	a30	0	a30	0.1
2	FALSE	20	a30	3	a30	3
2	FALSE	21	a30	3	a30	3
2	FALSE	22	a30	0	a30	0.1
2	FALSE	23	a30	0	a30	0.1
2	FALSE	24	a30	2	a30	2
2	FALSE	25	a30	2	a30	2
2	FALSE	26	a30	0	a30	0.1
2	FALSE	27	a30	0	a30	0.1
2	FALSE	28	a30	0	a30	0.1
2	FALSE	29	a30	0	a30	0.1
2	FALSE	30	a30	0	a30	0.1
2	FALSE	31	a30	1	a30	1
2	FALSE	32	a30	4	a30	4
2	FALSE	33	a30	5	a30	5
2	FALSE	34	a30	2	a30	2
2	FALSE	35	a30	5	a30	5
2	FALSE	36	a30	0	a30	0.1
2	FALSE	37	a30	3	a30	3
2	FALSE	38	a30	1	a30	1
2	FALSE	39	a30	1	a30	1
2	FALSE	40	a30	0	a30	0.1
2	TRUE	41	a30	1	a30	1
2	FALSE	42	a30	1	a30	1
2	FALSE	43	a30	0	a30	0.1
2	FALSE	44	a30	1	a30	1
2	FALSE	45	a30	2	a30	2
2	TRUE	46	a30	1	a30	1
2	FALSE	47	a30	1	a30	1
2	FALSE	48	a30	2	a30	2
2	FALSE	49	a30	0	a30	0.1
2	FALSE	50	a30	0	a30	0.1
2	FALSE	51	a30	4	a30	4
2	FALSE	52	a30	2	a30	2
2	FALSE	53	a30	0	a30	0.1
2	FALSE	54	a30	3	a30	3
2	FALSE	55	a30	0	a30	0.1
2	FALSE	56	a30	11	a30	11
2	FALSE	57	a30	1	a30	1
2	FALSE	58	a30	2	a30	2
2	FALSE	59	a30	2	a30	2
2	FALSE	60	a30	3	a30	3
2	FALSE	61	a30	1	a30	1
2	FALSE	62	a30	1	a30	1
2	FALSE	63	a30	2	a30	2
2	FALSE	64	a30	0	a30	0.1
2	FALSE	65	a30	1	a30	1
2	FALSE	66	a30	0	a30	0.1
2	FALSE	67	a30	1	a30	1
2	FALSE	68	a30	7	a30	7
2	FALSE	69	a30	0	a30	0.1
2	FALSE	70	a30	3	a30	3
2	FALSE	71	a30	2	a30	2
2	FALSE	72	a30	3	a30	3
2	FALSE	73	a30	0	a30	0.1
2	FALSE	74	a30	2	a30	2
2	FALSE	75	a30	0	a30	0.1
2	FALSE	76	a30	2	a30	2
2	FALSE	77	a30	2	a30	2
2	FALSE	78	a30	0	a30	0.1
2	TRUE	79	a30	1	a30	1
2	FALSE	80	a30	1	a30	1
2	FALSE	81	a30	0	a30	0.1
2	FALSE	82	a30	0	a30	0.1
2	FALSE	83	a30	2	a30	2
2	TRUE	84	a30	0	a30	0.1
2	FALSE	85	a30	2	a30	2
2	FALSE	86	a30	6	a30	6
2	FALSE	87	a30	4	a30	4
2	FALSE	88	a30	1	a30	1
2	FALSE	89	a30	1	a30	1
2	FALSE	90	a30	0	a30	0.1
2	FALSE	91	a30	2	a30	2
2	FALSE	92	a30	0	a30	0.1
2	FALSE	93	a30	1	a30	1
2	FALSE	94	a30	1	a30	1
2	FALSE	95	a30	0	a30	0.1
2	FALSE	96	a30	1	a30	1
2	FALSE	97	a30	6	a30	6
2	FALSE	98	a30	0	a30	0.1
2	FALSE	99	a30	0	a30	0.1
2	FALSE	100	a30	1	a30	1
2	FALSE	101	a30	1	a30	1
2	FALSE	102	a30	1	a30	1
2	FALSE	103	a30	3	a30	3
2	FALSE	104	a30	0	a30	0.1
2	FALSE	105	a30	1	a30	1
2	FALSE	106	a30	1	a30	1
2	FALSE	107	a30	0	a30	0.1
2	FALSE	108	a30	2	a30	2
2	FALSE	109	a30	1	a30	1
2	FALSE	110	a30	2	a30	2
2	FALSE	111	a30	1	a30	1
2	FALSE	112	a30	1	a30	1
2	FALSE	113	a30	1	a30	1
2	FALSE	114	a30	1	a30	1
2	FALSE	115	a30	3	a30	3
2	FALSE	116	a30	3	a30	3
2	FALSE	117	a30	2	a30	2
2	FALSE	118	a30	0	a30	0.1
2	FALSE	119	a30	0	a30	0.1
2	FALSE	120	a30	2	a30	2
2	FALSE	121	a30	0	a30	0.1
2	FALSE	122	a30	2	a30	2
2	FALSE	123	a30	4	a30	4
2	FALSE	124	a30	1	a30	1
2	FALSE	125	a30	2	a30	2
2	FALSE	126	a30	2	a30	2
2	FALSE	127	a30	1	a30	1
2	FALSE	128	a30	4	a30	4
2	FALSE	129	a30	3	a30	3
2	FALSE	130	a30	0	a30	0.1
2	FALSE	131	a30	0	a30	0.1
2	FALSE	132	a30	2	a30	2
2	FALSE	133	a30	4	a30	4
2	FALSE	134	a30	4	a30	4
2	FALSE	135	a30	1	a30	1
2	FALSE	136	a30	0	a30	0.1
2	FALSE	137	a30	0	a30	0.1
2	FALSE	138	a30	0	a30	0.1
2	FALSE	139	a30	3	a30	3
2	FALSE	140	a30	4	a30	4
2	FALSE	141	a30	4	a30	4
2	FALSE	142	a30	0	a30	0.1
2	FALSE	143	a30	0	a30	0.1
2	FALSE	144	a30	2	a30	2
2	FALSE	145	a30	2	a30	2
2	FALSE	146	a30	5	a30	5
3	FALSE	147	a30	0	a30	0.1
3	FALSE	148	a30	0	a30	0.1
3	FALSE	149	a30	2	a30	2
3	FALSE	150	a30	10	a30	10
4	FALSE	151	a30	3	a30	3
4	FALSE	152	a30	5	a30	5
4	FALSE	153	a30	5	a30	5
4	TRUE	154	a30	6	a30	6
4	FALSE	155	a30	20	a30	20
4	FALSE	156	a30	12	a30	12
4	FALSE	157	a30	2	a30	2
4	FALSE	158	a30	0	a30	0.1
4	FALSE	159	a30	5	a30	5
4	FALSE	160	a30	1	a30	1
4	FALSE	161	a30	7	a30	7
4	FALSE	162	a30	10	a30	10
4	FALSE	163	a30	8	a30	8
4	FALSE	164	a30	5	a30	5
4	FALSE	165	a30	27	a30	27
4	FALSE	166	a30	2	a30	2
4	FALSE	167	a30	9	a30	9
4	FALSE	168	a30	7	a30	7
4	FALSE	169	a30	16	a30	16
4	FALSE	170	a30	1	a30	1
4	FALSE	171	a30	7	a30	7
4	FALSE	172	a30	10	a30	10
4	FALSE	173	a30	2	a30	2
4	FALSE	174	a30	0	a30	0.1
4	FALSE	175	a30	6	a30	6
4	FALSE	176	a30	2	a30	2
4	FALSE	177	a30	11	a30	11
4	FALSE	178	a30	1	a30	1
4	FALSE	179	a30	3	a30	3
4	FALSE	180	a30	1	a30	1
4	FALSE	181	a30	2	a30	2
4	FALSE	182	a30	2	a30	2
4	FALSE	183	a30	1	a30	1
4	FALSE	184	a30	2	a30	2
4	FALSE	185	a30	7	a30	7
4	FALSE	186	a30	1	a30	1
4	FALSE	187	a30	8	a30	8
4	FALSE	188	a30	0	a30	0.1
4	FALSE	189	a30	1	a30	1
4	FALSE	190	a30	6	a30	6
4	FALSE	191	a30	6	a30	6
4	TRUE	192	a30	9	a30	9
4	FALSE	193	a30	6	a30	6
4	FALSE	194	a30	18	a30	18
4	FALSE	195	a30	2	a30	2
4	FALSE	196	a30	8	a30	8
4	FALSE	197	a30	19	a30	19
4	FALSE	198	a30	0	a30	0.1
4	FALSE	199	a30	3	a30	3
4	FALSE	200	a30	3	a30	3
4	FALSE	201	a30	7	a30	7
4	FALSE	202	a30	32	a30	32
4	FALSE	203	a30	6	a30	6
4	FALSE	204	a30	8	a30	8
4	FALSE	205	a30	3	a30	3
4	FALSE	206	a30	0	a30	0.1
4	FALSE	207	a30	4	a30	4
4	FALSE	208	a30	6	a30	6
4	FALSE	209	a30	5	a30	5
4	FALSE	210	a30	7	a30	7
4	TRUE	211	a30	22	a30	22
4	FALSE	212	a30	0	a30	0.1
4	FALSE	213	a30	0	a30	0.1
4	FALSE	214	a30	2	a30	2
4	FALSE	215	a30	6	a30	6
4	FALSE	216	a30	7	a30	7
4	FALSE	217	a30	0	a30	0.1
4	FALSE	218	a30	5	a30	5
4	FALSE	219	a30	7	a30	7
4	FALSE	220	a30	16	a30	16
4	FALSE	221	a30	4	a30	4
4	FALSE	222	a30	6	a30	6
4	FALSE	223	a30	8	a30	8
4	FALSE	224	a30	2	a30	2
4	FALSE	225	a30	0	a30	0.1
4	FALSE	226	a30	22	a30	22
4	TRUE	227	a30	5	a30	5
4	FALSE	228	a30	1	a30	1
4	FALSE	229	a30	6	a30	6
4	FALSE	230	a30	1	a30	1
4	FALSE	231	a30	1	a30	1
4	FALSE	232	a30	3	a30	3
4	FALSE	233	a30	6	a30	6
4	FALSE	234	a30	0	a30	0.1
4	FALSE	235	a30	3	a30	3
4	FALSE	236	a30	6	a30	6
4	FALSE	237	a30	4	a30	4
4	FALSE	238	a30	8	a30	8
4	TRUE	239	a30	2	a30	2
4	FALSE	240	a30	3	a30	3
4	TRUE	241	a30	5	a30	5
4	FALSE	242	a30	10	a30	10
4	FALSE	243	a30	2	a30	2
4	FALSE	244	a30	3	a30	3
4	FALSE	245	a30	4	a30	4
4	FALSE	246	a30	8	a30	8
4	FALSE	247	a30	10	a30	10
8	FALSE	248	a30	18	a30	18
6	FALSE	249	a30	3	a30	3
6	FALSE	250	a30	0	a30	0.1
6	FALSE	251	a30	11	a30	11
6	FALSE	252	a30	6	a30	6
6	FALSE	253	a30	2	a30	2
6	FALSE	254	a30	6	a30	6
6	FALSE	255	a30	9	a30	9
6	FALSE	256	a30	3	a30	3
6	FALSE	257	a30	2	a30	2
6	FALSE	258	a30	0	a30	0.1
9	FALSE	259	a30	4	a30	4
9	FALSE	260	a30	2	a30	2
7	FALSE	261	a30	0	a30	0.1
7	FALSE	262	a30	0	a30	0.1
1	FALSE	NA	a30	0	a30	0.1
2	FALSE	NA	a30	0	a30	0.1
3	FALSE	NA	a30	0	a30	0.1
4	FALSE	NA	a30	0	a30	0.1
5	FALSE	NA	a30	0	a30	0.1
6	FALSE	NA	a30	0	a30	0.1
7	FALSE	NA	a30	0	a30	0.1
8	FALSE	NA	a30	0	a30	0.1
9	FALSE	NA	a30	0	a30	0.1
2	FALSE	1	a40	0	a40	0.1
2	FALSE	2	a40	0	a40	0.1
2	FALSE	3	a40	4	a40	4
2	FALSE	4	a40	0	a40	0.1
2	FALSE	5	a40	0	a40	0.1
2	FALSE	6	a40	0	a40	0.1
2	FALSE	7	a40	2	a40	2
2	FALSE	8	a40	0	a40	0.1
2	FALSE	9	a40	6	a40	6
2	FALSE	10	a40	1	a40	1
2	FALSE	11	a40	5	a40	5
2	FALSE	12	a40	2	a40	2
2	FALSE	13	a40	1	a40	1
2	FALSE	14	a40	0	a40	0.1
2	FALSE	15	a40	1	a40	1
2	TRUE	16	a40	2	a40	2
2	TRUE	17	a40	1	a40	1
2	FALSE	18	a40	5	a40	5
2	FALSE	19	a40	1	a40	1
2	FALSE	20	a40	1	a40	1
2	FALSE	21	a40	1	a40	1
2	FALSE	22	a40	0	a40	0.1
2	FALSE	23	a40	1	a40	1
2	FALSE	24	a40	1	a40	1
2	FALSE	25	a40	0	a40	0.1
2	FALSE	26	a40	0	a40	0.1
2	FALSE	27	a40	3	a40	3
2	FALSE	28	a40	3	a40	3
2	FALSE	29	a40	0	a40	0.1
2	FALSE	30	a40	0	a40	0.1
2	FALSE	31	a40	0	a40	0.1
2	FALSE	32	a40	5	a40	5
2	FALSE	33	a40	0	a40	0.1
2	FALSE	34	a40	4	a40	4
2	FALSE	35	a40	7	a40	7
2	FALSE	36	a40	0	a40	0.1
2	FALSE	37	a40	2	a40	2
2	FALSE	38	a40	0	a40	0.1
2	FALSE	39	a40	0	a40	0.1
2	FALSE	40	a40	0	a40	0.1
2	TRUE	41	a40	0	a40	0.1
2	FALSE	42	a40	2	a40	2
2	FALSE	43	a40	1	a40	1
2	FALSE	44	a40	2	a40	2
2	FALSE	45	a40	1	a40	1
2	TRUE	46	a40	1	a40	1
2	FALSE	47	a40	0	a40	0.1
2	FALSE	48	a40	1	a40	1
2	FALSE	49	a40	0	a40	0.1
2	FALSE	50	a40	5	a40	5
2	FALSE	51	a40	0	a40	0.1
2	FALSE	52	a40	0	a40	0.1
2	FALSE	53	a40	0	a40	0.1
2	FALSE	54	a40	0	a40	0.1
2	FALSE	55	a40	0	a40	0.1
2	FALSE	56	a40	5	a40	5
2	FALSE	57	a40	0	a40	0.1
2	FALSE	58	a40	4	a40	4
2	FALSE	59	a40	0	a40	0.1
2	FALSE	60	a40	0	a40	0.1
2	FALSE	61	a40	0	a40	0.1
2	FALSE	62	a40	1	a40	1
2	FALSE	63	a40	0	a40	0.1
2	FALSE	64	a40	1	a40	1
2	FALSE	65	a40	3	a40	3
2	FALSE	66	a40	4	a40	4
2	FALSE	67	a40	1	a40	1
2	FALSE	68	a40	3	a40	3
2	FALSE	69	a40	0	a40	0.1
2	FALSE	70	a40	3	a40	3
2	FALSE	71	a40	4	a40	4
2	FALSE	72	a40	4	a40	4
2	FALSE	73	a40	2	a40	2
2	FALSE	74	a40	1	a40	1
2	FALSE	75	a40	1	a40	1
2	FALSE	76	a40	0	a40	0.1
2	FALSE	77	a40	2	a40	2
2	FALSE	78	a40	1	a40	1
2	TRUE	79	a40	1	a40	1
2	FALSE	80	a40	1	a40	1
2	FALSE	81	a40	0	a40	0.1
2	FALSE	82	a40	0	a40	0.1
2	FALSE	83	a40	1	a40	1
2	TRUE	84	a40	3	a40	3
2	FALSE	85	a40	3	a40	3
2	FALSE	86	a40	2	a40	2
2	FALSE	87	a40	1	a40	1
2	FALSE	88	a40	0	a40	0.1
2	FALSE	89	a40	1	a40	1
2	FALSE	90	a40	2	a40	2
2	FALSE	91	a40	3	a40	3
2	FALSE	92	a40	1	a40	1
2	FALSE	93	a40	0	a40	0.1
2	FALSE	94	a40	0	a40	0.1
2	FALSE	95	a40	4	a40	4
2	FALSE	96	a40	4	a40	4
2	FALSE	97	a40	1	a40	1
2	FALSE	98	a40	2	a40	2
2	FALSE	99	a40	2	a40	2
2	FALSE	100	a40	0	a40	0.1
2	FALSE	101	a40	1	a40	1
2	FALSE	102	a40	3	a40	3
2	FALSE	103	a40	1	a40	1
2	FALSE	104	a40	1	a40	1
2	FALSE	105	a40	1	a40	1
2	FALSE	106	a40	0	a40	0.1
2	FALSE	107	a40	1	a40	1
2	FALSE	108	a40	1	a40	1
2	FALSE	109	a40	1	a40	1
2	FALSE	110	a40	0	a40	0.1
2	FALSE	111	a40	0	a40	0.1
2	FALSE	112	a40	4	a40	4
2	FALSE	113	a40	3	a40	3
2	FALSE	114	a40	3	a40	3
2	FALSE	115	a40	0	a40	0.1
2	FALSE	116	a40	0	a40	0.1
2	FALSE	117	a40	0	a40	0.1
2	FALSE	118	a40	0	a40	0.1
2	FALSE	119	a40	0	a40	0.1
2	FALSE	120	a40	0	a40	0.1
2	FALSE	121	a40	0	a40	0.1
2	FALSE	122	a40	1	a40	1
2	FALSE	123	a40	3	a40	3
2	FALSE	124	a40	1	a40	1
2	FALSE	125	a40	1	a40	1
2	FALSE	126	a40	1	a40	1
2	FALSE	127	a40	1	a40	1
2	FALSE	128	a40	4	a40	4
2	FALSE	129	a40	3	a40	3
2	FALSE	130	a40	0	a40	0.1
2	FALSE	131	a40	0	a40	0.1
2	FALSE	132	a40	1	a40	1
2	FALSE	133	a40	2	a40	2
2	FALSE	134	a40	0	a40	0.1
2	FALSE	135	a40	1	a40	1
2	FALSE	136	a40	3	a40	3
2	FALSE	137	a40	0	a40	0.1
2	FALSE	138	a40	0	a40	0.1
2	FALSE	139	a40	0	a40	0.1
2	FALSE	140	a40	4	a40	4
2	FALSE	141	a40	7	a40	7
2	FALSE	142	a40	0	a40	0.1
2	FALSE	143	a40	1	a40	1
2	FALSE	144	a40	1	a40	1
2	FALSE	145	a40	1	a40	1
2	FALSE	146	a40	8	a40	8
3	FALSE	147	a40	2	a40	2
3	FALSE	148	a40	2	a40	2
3	FALSE	149	a40	5	a40	5
3	FALSE	150	a40	9	a40	9
4	FALSE	151	a40	2	a40	2
4	FALSE	152	a40	5	a40	5
4	FALSE	153	a40	0	a40	0.1
4	TRUE	154	a40	3	a40	3
4	FALSE	155	a40	6	a40	6
4	FALSE	156	a40	5	a40	5
4	FALSE	157	a40	3	a40	3
4	FALSE	158	a40	0	a40	0.1
4	FALSE	159	a40	6	a40	6
4	FALSE	160	a40	3	a40	3
4	FALSE	161	a40	2	a40	2
4	FALSE	162	a40	5	a40	5
4	FALSE	163	a40	5	a40	5
4	FALSE	164	a40	4	a40	4
4	FALSE	165	a40	18	a40	18
4	FALSE	166	a40	0	a40	0.1
4	FALSE	167	a40	6	a40	6
4	FALSE	168	a40	0	a40	0.1
4	FALSE	169	a40	12	a40	12
4	FALSE	170	a40	0	a40	0.1
4	FALSE	171	a40	0	a40	0.1
4	FALSE	172	a40	5	a40	5
4	FALSE	173	a40	4	a40	4
4	FALSE	174	a40	2	a40	2
4	FALSE	175	a40	13	a40	13
4	FALSE	176	a40	6	a40	6
4	FALSE	177	a40	4	a40	4
4	FALSE	178	a40	0	a40	0.1
4	FALSE	179	a40	1	a40	1
4	FALSE	180	a40	0	a40	0.1
4	FALSE	181	a40	0	a40	0.1
4	FALSE	182	a40	1	a40	1
4	FALSE	183	a40	2	a40	2
4	FALSE	184	a40	0	a40	0.1
4	FALSE	185	a40	3	a40	3
4	FALSE	186	a40	3	a40	3
4	FALSE	187	a40	1	a40	1
4	FALSE	188	a40	0	a40	0.1
4	FALSE	189	a40	3	a40	3
4	FALSE	190	a40	2	a40	2
4	FALSE	191	a40	4	a40	4
4	TRUE	192	a40	2	a40	2
4	FALSE	193	a40	2	a40	2
4	FALSE	194	a40	9	a40	9
4	FALSE	195	a40	0	a40	0.1
4	FALSE	196	a40	20	a40	20
4	FALSE	197	a40	19	a40	19
4	FALSE	198	a40	1	a40	1
4	FALSE	199	a40	1	a40	1
4	FALSE	200	a40	2	a40	2
4	FALSE	201	a40	5	a40	5
4	FALSE	202	a40	9	a40	9
4	FALSE	203	a40	1	a40	1
4	FALSE	204	a40	1	a40	1
4	FALSE	205	a40	5	a40	5
4	FALSE	206	a40	1	a40	1
4	FALSE	207	a40	2	a40	2
4	FALSE	208	a40	1	a40	1
4	FALSE	209	a40	3	a40	3
4	FALSE	210	a40	7	a40	7
4	TRUE	211	a40	18	a40	18
4	FALSE	212	a40	0	a40	0.1
4	FALSE	213	a40	0	a40	0.1
4	FALSE	214	a40	1	a40	1
4	FALSE	215	a40	9	a40	9
4	FALSE	216	a40	11	a40	11
4	FALSE	217	a40	0	a40	0.1
4	FALSE	218	a40	0	a40	0.1
4	FALSE	219	a40	1	a40	1
4	FALSE	220	a40	6	a40	6
4	FALSE	221	a40	2	a40	2
4	FALSE	222	a40	5	a40	5
4	FALSE	223	a40	0	a40	0.1
4	FALSE	224	a40	1	a40	1
4	FALSE	225	a40	1	a40	1
4	FALSE	226	a40	11	a40	11
4	TRUE	227	a40	4	a40	4
4	FALSE	228	a40	6	a40	6
4	FALSE	229	a40	11	a40	11
4	FALSE	230	a40	4	a40	4
4	FALSE	231	a40	0	a40	0.1
4	FALSE	232	a40	2	a40	2
4	FALSE	233	a40	5	a40	5
4	FALSE	234	a40	0	a40	0.1
4	FALSE	235	a40	4	a40	4
4	FALSE	236	a40	3	a40	3
4	FALSE	237	a40	2	a40	2
4	FALSE	238	a40	1	a40	1
4	TRUE	239	a40	7	a40	7
4	FALSE	240	a40	3	a40	3
4	TRUE	241	a40	2	a40	2
4	FALSE	242	a40	4	a40	4
4	FALSE	243	a40	3	a40	3
4	FALSE	244	a40	2	a40	2
4	FALSE	245	a40	5	a40	5
4	FALSE	246	a40	14	a40	14
4	FALSE	247	a40	8	a40	8
8	FALSE	248	a40	5	a40	5
6	FALSE	249	a40	1	a40	1
6	FALSE	250	a40	1	a40	1
6	FALSE	251	a40	6	a40	6
6	FALSE	252	a40	12	a40	12
6	FALSE	253	a40	4	a40	4
6	FALSE	254	a40	23	a40	23
6	FALSE	255	a40	13	a40	13
6	FALSE	256	a40	2	a40	2
6	FALSE	257	a40	12	a40	12
6	FALSE	258	a40	1	a40	1
9	FALSE	259	a40	0	a40	0.1
9	FALSE	260	a40	2	a40	2
7	FALSE	261	a40	0	a40	0.1
7	FALSE	262	a40	1	a40	1
1	FALSE	NA	a40	0	a40	0.1
2	FALSE	NA	a40	0	a40	0.1
3	FALSE	NA	a40	0	a40	0.1
4	FALSE	NA	a40	0	a40	0.1
5	FALSE	NA	a40	0	a40	0.1
6	FALSE	NA	a40	0	a40	0.1
7	FALSE	NA	a40	0	a40	0.1
8	FALSE	NA	a40	0	a40	0.1
9	FALSE	NA	a40	0	a40	0.1
2	FALSE	1	a80	1	a80	1
2	FALSE	2	a80	4	a80	4
2	FALSE	3	a80	2	a80	2
2	FALSE	4	a80	3	a80	3
2	FALSE	5	a80	1	a80	1
2	FALSE	6	a80	0	a80	0.1
2	FALSE	7	a80	1	a80	1
2	FALSE	8	a80	0	a80	0.1
2	FALSE	9	a80	6	a80	6
2	FALSE	10	a80	1	a80	1
2	FALSE	11	a80	3	a80	3
2	FALSE	12	a80	0	a80	0.1
2	FALSE	13	a80	4	a80	4
2	FALSE	14	a80	2	a80	2
2	FALSE	15	a80	2	a80	2
2	TRUE	16	a80	1	a80	1
2	TRUE	17	a80	0	a80	0.1
2	FALSE	18	a80	4	a80	4
2	FALSE	19	a80	0	a80	0.1
2	FALSE	20	a80	4	a80	4
2	FALSE	21	a80	13	a80	13
2	FALSE	22	a80	1	a80	1
2	FALSE	23	a80	0	a80	0.1
2	FALSE	24	a80	3	a80	3
2	FALSE	25	a80	1	a80	1
2	FALSE	26	a80	4	a80	4
2	FALSE	27	a80	1	a80	1
2	FALSE	28	a80	3	a80	3
2	FALSE	29	a80	0	a80	0.1
2	FALSE	30	a80	1	a80	1
2	FALSE	31	a80	1	a80	1
2	FALSE	32	a80	3	a80	3
2	FALSE	33	a80	4	a80	4
2	FALSE	34	a80	2	a80	2
2	FALSE	35	a80	2	a80	2
2	FALSE	36	a80	0	a80	0.1
2	FALSE	37	a80	2	a80	2
2	FALSE	38	a80	2	a80	2
2	FALSE	39	a80	0	a80	0.1
2	FALSE	40	a80	1	a80	1
2	TRUE	41	a80	0	a80	0.1
2	FALSE	42	a80	0	a80	0.1
2	FALSE	43	a80	0	a80	0.1
2	FALSE	44	a80	0	a80	0.1
2	FALSE	45	a80	1	a80	1
2	TRUE	46	a80	1	a80	1
2	FALSE	47	a80	1	a80	1
2	FALSE	48	a80	0	a80	0.1
2	FALSE	49	a80	0	a80	0.1
2	FALSE	50	a80	1	a80	1
2	FALSE	51	a80	0	a80	0.1
2	FALSE	52	a80	2	a80	2
2	FALSE	53	a80	0	a80	0.1
2	FALSE	54	a80	1	a80	1
2	FALSE	55	a80	0	a80	0.1
2	FALSE	56	a80	1	a80	1
2	FALSE	57	a80	2	a80	2
2	FALSE	58	a80	2	a80	2
2	FALSE	59	a80	3	a80	3
2	FALSE	60	a80	2	a80	2
2	FALSE	61	a80	1	a80	1
2	FALSE	62	a80	0	a80	0.1
2	FALSE	63	a80	0	a80	0.1
2	FALSE	64	a80	8	a80	8
2	FALSE	65	a80	4	a80	4
2	FALSE	66	a80	9	a80	9
2	FALSE	67	a80	0	a80	0.1
2	FALSE	68	a80	3	a80	3
2	FALSE	69	a80	0	a80	0.1
2	FALSE	70	a80	12	a80	12
2	FALSE	71	a80	7	a80	7
2	FALSE	72	a80	4	a80	4
2	FALSE	73	a80	3	a80	3
2	FALSE	74	a80	4	a80	4
2	FALSE	75	a80	2	a80	2
2	FALSE	76	a80	0	a80	0.1
2	FALSE	77	a80	9	a80	9
2	FALSE	78	a80	0	a80	0.1
2	TRUE	79	a80	1	a80	1
2	FALSE	80	a80	1	a80	1
2	FALSE	81	a80	0	a80	0.1
2	FALSE	82	a80	1	a80	1
2	FALSE	83	a80	3	a80	3
2	TRUE	84	a80	2	a80	2
2	FALSE	85	a80	0	a80	0.1
2	FALSE	86	a80	6	a80	6
2	FALSE	87	a80	4	a80	4
2	FALSE	88	a80	2	a80	2
2	FALSE	89	a80	3	a80	3
2	FALSE	90	a80	2	a80	2
2	FALSE	91	a80	2	a80	2
2	FALSE	92	a80	2	a80	2
2	FALSE	93	a80	0	a80	0.1
2	FALSE	94	a80	2	a80	2
2	FALSE	95	a80	3	a80	3
2	FALSE	96	a80	3	a80	3
2	FALSE	97	a80	4	a80	4
2	FALSE	98	a80	3	a80	3
2	FALSE	99	a80	2	a80	2
2	FALSE	100	a80	3	a80	3
2	FALSE	101	a80	4	a80	4
2	FALSE	102	a80	0	a80	0.1
2	FALSE	103	a80	0	a80	0.1
2	FALSE	104	a80	2	a80	2
2	FALSE	105	a80	1	a80	1
2	FALSE	106	a80	1	a80	1
2	FALSE	107	a80	3	a80	3
2	FALSE	108	a80	4	a80	4
2	FALSE	109	a80	0	a80	0.1
2	FALSE	110	a80	2	a80	2
2	FALSE	111	a80	0	a80	0.1
2	FALSE	112	a80	5	a80	5
2	FALSE	113	a80	1	a80	1
2	FALSE	114	a80	0	a80	0.1
2	FALSE	115	a80	0	a80	0.1
2	FALSE	116	a80	1	a80	1
2	FALSE	117	a80	4	a80	4
2	FALSE	118	a80	2	a80	2
2	FALSE	119	a80	2	a80	2
2	FALSE	120	a80	2	a80	2
2	FALSE	121	a80	4	a80	4
2	FALSE	122	a80	3	a80	3
2	FALSE	123	a80	1	a80	1
2	FALSE	124	a80	3	a80	3
2	FALSE	125	a80	1	a80	1
2	FALSE	126	a80	1	a80	1
2	FALSE	127	a80	0	a80	0.1
2	FALSE	128	a80	2	a80	2
2	FALSE	129	a80	0	a80	0.1
2	FALSE	130	a80	0	a80	0.1
2	FALSE	131	a80	0	a80	0.1
2	FALSE	132	a80	0	a80	0.1
2	FALSE	133	a80	7	a80	7
2	FALSE	134	a80	0	a80	0.1
2	FALSE	135	a80	1	a80	1
2	FALSE	136	a80	0	a80	0.1
2	FALSE	137	a80	1	a80	1
2	FALSE	138	a80	6	a80	6
2	FALSE	139	a80	0	a80	0.1
2	FALSE	140	a80	4	a80	4
2	FALSE	141	a80	6	a80	6
2	FALSE	142	a80	0	a80	0.1
2	FALSE	143	a80	1	a80	1
2	FALSE	144	a80	2	a80	2
2	FALSE	145	a80	3	a80	3
2	FALSE	146	a80	10	a80	10
3	FALSE	147	a80	0	a80	0.1
3	FALSE	148	a80	7	a80	7
3	FALSE	149	a80	2	a80	2
3	FALSE	150	a80	17	a80	17
4	FALSE	151	a80	1	a80	1
4	FALSE	152	a80	1	a80	1
4	FALSE	153	a80	0	a80	0.1
4	TRUE	154	a80	0	a80	0.1
4	FALSE	155	a80	0	a80	0.1
4	FALSE	156	a80	4	a80	4
4	FALSE	157	a80	2	a80	2
4	FALSE	158	a80	0	a80	0.1
4	FALSE	159	a80	1	a80	1
4	FALSE	160	a80	0	a80	0.1
4	FALSE	161	a80	0	a80	0.1
4	FALSE	162	a80	1	a80	1
4	FALSE	163	a80	0	a80	0.1
4	FALSE	164	a80	0	a80	0.1
4	FALSE	165	a80	3	a80	3
4	FALSE	166	a80	0	a80	0.1
4	FALSE	167	a80	0	a80	0.1
4	FALSE	168	a80	2	a80	2
4	FALSE	169	a80	3	a80	3
4	FALSE	170	a80	0	a80	0.1
4	FALSE	171	a80	0	a80	0.1
4	FALSE	172	a80	6	a80	6
4	FALSE	173	a80	0	a80	0.1
4	FALSE	174	a80	0	a80	0.1
4	FALSE	175	a80	1	a80	1
4	FALSE	176	a80	2	a80	2
4	FALSE	177	a80	8	a80	8
4	FALSE	178	a80	2	a80	2
4	FALSE	179	a80	0	a80	0.1
4	FALSE	180	a80	0	a80	0.1
4	FALSE	181	a80	0	a80	0.1
4	FALSE	182	a80	0	a80	0.1
4	FALSE	183	a80	0	a80	0.1
4	FALSE	184	a80	0	a80	0.1
4	FALSE	185	a80	1	a80	1
4	FALSE	186	a80	0	a80	0.1
4	FALSE	187	a80	1	a80	1
4	FALSE	188	a80	0	a80	0.1
4	FALSE	189	a80	0	a80	0.1
4	FALSE	190	a80	0	a80	0.1
4	FALSE	191	a80	2	a80	2
4	TRUE	192	a80	0	a80	0.1
4	FALSE	193	a80	0	a80	0.1
4	FALSE	194	a80	4	a80	4
4	FALSE	195	a80	0	a80	0.1
4	FALSE	196	a80	1	a80	1
4	FALSE	197	a80	8	a80	8
4	FALSE	198	a80	0	a80	0.1
4	FALSE	199	a80	0	a80	0.1
4	FALSE	200	a80	0	a80	0.1
4	FALSE	201	a80	2	a80	2
4	FALSE	202	a80	2	a80	2
4	FALSE	203	a80	1	a80	1
4	FALSE	204	a80	2	a80	2
4	FALSE	205	a80	0	a80	0.1
4	FALSE	206	a80	1	a80	1
4	FALSE	207	a80	1	a80	1
4	FALSE	208	a80	1	a80	1
4	FALSE	209	a80	0	a80	0.1
4	FALSE	210	a80	3	a80	3
4	TRUE	211	a80	0	a80	0.1
4	FALSE	212	a80	0	a80	0.1
4	FALSE	213	a80	0	a80	0.1
4	FALSE	214	a80	0	a80	0.1
4	FALSE	215	a80	3	a80	3
4	FALSE	216	a80	1	a80	1
4	FALSE	217	a80	0	a80	0.1
4	FALSE	218	a80	0	a80	0.1
4	FALSE	219	a80	0	a80	0.1
4	FALSE	220	a80	0	a80	0.1
4	FALSE	221	a80	1	a80	1
4	FALSE	222	a80	0	a80	0.1
4	FALSE	223	a80	0	a80	0.1
4	FALSE	224	a80	2	a80	2
4	FALSE	225	a80	0	a80	0.1
4	FALSE	226	a80	0	a80	0.1
4	TRUE	227	a80	1	a80	1
4	FALSE	228	a80	1	a80	1
4	FALSE	229	a80	1	a80	1
4	FALSE	230	a80	0	a80	0.1
4	FALSE	231	a80	0	a80	0.1
4	FALSE	232	a80	0	a80	0.1
4	FALSE	233	a80	0	a80	0.1
4	FALSE	234	a80	0	a80	0.1
4	FALSE	235	a80	3	a80	3
4	FALSE	236	a80	0	a80	0.1
4	FALSE	237	a80	0	a80	0.1
4	FALSE	238	a80	1	a80	1
4	TRUE	239	a80	0	a80	0.1
4	FALSE	240	a80	2	a80	2
4	TRUE	241	a80	1	a80	1
4	FALSE	242	a80	3	a80	3
4	FALSE	243	a80	0	a80	0.1
4	FALSE	244	a80	0	a80	0.1
4	FALSE	245	a80	0	a80	0.1
4	FALSE	246	a80	0	a80	0.1
4	FALSE	247	a80	0	a80	0.1
8	FALSE	248	a80	21	a80	21
6	FALSE	249	a80	0	a80	0.1
6	FALSE	250	a80	0	a80	0.1
6	FALSE	251	a80	2	a80	2
6	FALSE	252	a80	4	a80	4
6	FALSE	253	a80	1	a80	1
6	FALSE	254	a80	6	a80	6
6	FALSE	255	a80	2	a80	2
6	FALSE	256	a80	0	a80	0.1
6	FALSE	257	a80	3	a80	3
6	FALSE	258	a80	0	a80	0.1
9	FALSE	259	a80	NA	a80	NA
9	FALSE	260	a80	NA	a80	NA
7	FALSE	261	a80	NA	a80	NA
7	FALSE	262	a80	NA	a80	NA
1	FALSE	NA	a80	0	a80	0.1
2	FALSE	NA	a80	0	a80	0.1
3	FALSE	NA	a80	0	a80	0.1
4	FALSE	NA	a80	0	a80	0.1
5	FALSE	NA	a80	0	a80	0.1
6	FALSE	NA	a80	0	a80	0.1
7	FALSE	NA	a80	0	a80	0.1
8	FALSE	NA	a80	0	a80	0.1
9	FALSE	NA	a80	0	a80	0.1
2	FALSE	1	a90	0	a90	0.1
2	FALSE	2	a90	0	a90	0.1
2	FALSE	3	a90	0	a90	0.1
2	FALSE	4	a90	2	a90	2
2	FALSE	5	a90	0	a90	0.1
2	FALSE	6	a90	0	a90	0.1
2	FALSE	7	a90	1	a90	1
2	FALSE	8	a90	0	a90	0.1
2	FALSE	9	a90	1	a90	1
2	FALSE	10	a90	0	a90	0.1
2	FALSE	11	a90	3	a90	3
2	FALSE	12	a90	0	a90	0.1
2	FALSE	13	a90	1	a90	1
2	FALSE	14	a90	0	a90	0.1
2	FALSE	15	a90	0	a90	0.1
2	TRUE	16	a90	0	a90	0.1
2	TRUE	17	a90	0	a90	0.1
2	FALSE	18	a90	1	a90	1
2	FALSE	19	a90	0	a90	0.1
2	FALSE	20	a90	0	a90	0.1
2	FALSE	21	a90	6	a90	6
2	FALSE	22	a90	0	a90	0.1
2	FALSE	23	a90	0	a90	0.1
2	FALSE	24	a90	1	a90	1
2	FALSE	25	a90	0	a90	0.1
2	FALSE	26	a90	0	a90	0.1
2	FALSE	27	a90	0	a90	0.1
2	FALSE	28	a90	0	a90	0.1
2	FALSE	29	a90	0	a90	0.1
2	FALSE	30	a90	0	a90	0.1
2	FALSE	31	a90	0	a90	0.1
2	FALSE	32	a90	0	a90	0.1
2	FALSE	33	a90	2	a90	2
2	FALSE	34	a90	0	a90	0.1
2	FALSE	35	a90	3	a90	3
2	FALSE	36	a90	0	a90	0.1
2	FALSE	37	a90	0	a90	0.1
2	FALSE	38	a90	0	a90	0.1
2	FALSE	39	a90	0	a90	0.1
2	FALSE	40	a90	1	a90	1
2	TRUE	41	a90	0	a90	0.1
2	FALSE	42	a90	0	a90	0.1
2	FALSE	43	a90	0	a90	0.1
2	FALSE	44	a90	0	a90	0.1
2	FALSE	45	a90	0	a90	0.1
2	TRUE	46	a90	0	a90	0.1
2	FALSE	47	a90	1	a90	1
2	FALSE	48	a90	0	a90	0.1
2	FALSE	49	a90	0	a90	0.1
2	FALSE	50	a90	0	a90	0.1
2	FALSE	51	a90	0	a90	0.1
2	FALSE	52	a90	0	a90	0.1
2	FALSE	53	a90	0	a90	0.1
2	FALSE	54	a90	1	a90	1
2	FALSE	55	a90	0	a90	0.1
2	FALSE	56	a90	1	a90	1
2	FALSE	57	a90	0	a90	0.1
2	FALSE	58	a90	0	a90	0.1
2	FALSE	59	a90	0	a90	0.1
2	FALSE	60	a90	0	a90	0.1
2	FALSE	61	a90	0	a90	0.1
2	FALSE	62	a90	0	a90	0.1
2	FALSE	63	a90	0	a90	0.1
2	FALSE	64	a90	0	a90	0.1
2	FALSE	65	a90	1	a90	1
2	FALSE	66	a90	0	a90	0.1
2	FALSE	67	a90	2	a90	2
2	FALSE	68	a90	3	a90	3
2	FALSE	69	a90	0	a90	0.1
2	FALSE	70	a90	2	a90	2
2	FALSE	71	a90	2	a90	2
2	FALSE	72	a90	0	a90	0.1
2	FALSE	73	a90	1	a90	1
2	FALSE	74	a90	0	a90	0.1
2	FALSE	75	a90	0	a90	0.1
2	FALSE	76	a90	0	a90	0.1
2	FALSE	77	a90	3	a90	3
2	FALSE	78	a90	0	a90	0.1
2	TRUE	79	a90	0	a90	0.1
2	FALSE	80	a90	1	a90	1
2	FALSE	81	a90	0	a90	0.1
2	FALSE	82	a90	0	a90	0.1
2	FALSE	83	a90	0	a90	0.1
2	TRUE	84	a90	0	a90	0.1
2	FALSE	85	a90	1	a90	1
2	FALSE	86	a90	0	a90	0.1
2	FALSE	87	a90	2	a90	2
2	FALSE	88	a90	0	a90	0.1
2	FALSE	89	a90	0	a90	0.1
2	FALSE	90	a90	0	a90	0.1
2	FALSE	91	a90	0	a90	0.1
2	FALSE	92	a90	1	a90	1
2	FALSE	93	a90	0	a90	0.1
2	FALSE	94	a90	0	a90	0.1
2	FALSE	95	a90	0	a90	0.1
2	FALSE	96	a90	2	a90	2
2	FALSE	97	a90	0	a90	0.1
2	FALSE	98	a90	0	a90	0.1
2	FALSE	99	a90	1	a90	1
2	FALSE	100	a90	0	a90	0.1
2	FALSE	101	a90	0	a90	0.1
2	FALSE	102	a90	0	a90	0.1
2	FALSE	103	a90	2	a90	2
2	FALSE	104	a90	0	a90	0.1
2	FALSE	105	a90	0	a90	0.1
2	FALSE	106	a90	0	a90	0.1
2	FALSE	107	a90	0	a90	0.1
2	FALSE	108	a90	1	a90	1
2	FALSE	109	a90	0	a90	0.1
2	FALSE	110	a90	0	a90	0.1
2	FALSE	111	a90	0	a90	0.1
2	FALSE	112	a90	0	a90	0.1
2	FALSE	113	a90	0	a90	0.1
2	FALSE	114	a90	0	a90	0.1
2	FALSE	115	a90	0	a90	0.1
2	FALSE	116	a90	0	a90	0.1
2	FALSE	117	a90	2	a90	2
2	FALSE	118	a90	0	a90	0.1
2	FALSE	119	a90	0	a90	0.1
2	FALSE	120	a90	0	a90	0.1
2	FALSE	121	a90	0	a90	0.1
2	FALSE	122	a90	0	a90	0.1
2	FALSE	123	a90	0	a90	0.1
2	FALSE	124	a90	0	a90	0.1
2	FALSE	125	a90	2	a90	2
2	FALSE	126	a90	0	a90	0.1
2	FALSE	127	a90	0	a90	0.1
2	FALSE	128	a90	1	a90	1
2	FALSE	129	a90	0	a90	0.1
2	FALSE	130	a90	0	a90	0.1
2	FALSE	131	a90	0	a90	0.1
2	FALSE	132	a90	1	a90	1
2	FALSE	133	a90	3	a90	3
2	FALSE	134	a90	0	a90	0.1
2	FALSE	135	a90	0	a90	0.1
2	FALSE	136	a90	0	a90	0.1
2	FALSE	137	a90	1	a90	1
2	FALSE	138	a90	0	a90	0.1
2	FALSE	139	a90	0	a90	0.1
2	FALSE	140	a90	0	a90	0.1
2	FALSE	141	a90	0	a90	0.1
2	FALSE	142	a90	0	a90	0.1
2	FALSE	143	a90	0	a90	0.1
2	FALSE	144	a90	0	a90	0.1
2	FALSE	145	a90	0	a90	0.1
2	FALSE	146	a90	2	a90	2
3	FALSE	147	a90	1	a90	1
3	FALSE	148	a90	2	a90	2
3	FALSE	149	a90	1	a90	1
3	FALSE	150	a90	5	a90	5
4	FALSE	151	a90	0	a90	0.1
4	FALSE	152	a90	5	a90	5
4	FALSE	153	a90	0	a90	0.1
4	TRUE	154	a90	0	a90	0.1
4	FALSE	155	a90	2	a90	2
4	FALSE	156	a90	2	a90	2
4	FALSE	157	a90	1	a90	1
4	FALSE	158	a90	0	a90	0.1
4	FALSE	159	a90	6	a90	6
4	FALSE	160	a90	1	a90	1
4	FALSE	161	a90	1	a90	1
4	FALSE	162	a90	6	a90	6
4	FALSE	163	a90	1	a90	1
4	FALSE	164	a90	0	a90	0.1
4	FALSE	165	a90	11	a90	11
4	FALSE	166	a90	0	a90	0.1
4	FALSE	167	a90	2	a90	2
4	FALSE	168	a90	3	a90	3
4	FALSE	169	a90	6	a90	6
4	FALSE	170	a90	0	a90	0.1
4	FALSE	171	a90	5	a90	5
4	FALSE	172	a90	1	a90	1
4	FALSE	173	a90	3	a90	3
4	FALSE	174	a90	0	a90	0.1
4	FALSE	175	a90	3	a90	3
4	FALSE	176	a90	4	a90	4
4	FALSE	177	a90	7	a90	7
4	FALSE	178	a90	0	a90	0.1
4	FALSE	179	a90	1	a90	1
4	FALSE	180	a90	1	a90	1
4	FALSE	181	a90	0	a90	0.1
4	FALSE	182	a90	1	a90	1
4	FALSE	183	a90	1	a90	1
4	FALSE	184	a90	1	a90	1
4	FALSE	185	a90	3	a90	3
4	FALSE	186	a90	1	a90	1
4	FALSE	187	a90	3	a90	3
4	FALSE	188	a90	0	a90	0.1
4	FALSE	189	a90	5	a90	5
4	FALSE	190	a90	2	a90	2
4	FALSE	191	a90	7	a90	7
4	TRUE	192	a90	3	a90	3
4	FALSE	193	a90	6	a90	6
4	FALSE	194	a90	5	a90	5
4	FALSE	195	a90	0	a90	0.1
4	FALSE	196	a90	11	a90	11
4	FALSE	197	a90	14	a90	14
4	FALSE	198	a90	4	a90	4
4	FALSE	199	a90	1	a90	1
4	FALSE	200	a90	1	a90	1
4	FALSE	201	a90	1	a90	1
4	FALSE	202	a90	8	a90	8
4	FALSE	203	a90	0	a90	0.1
4	FALSE	204	a90	4	a90	4
4	FALSE	205	a90	1	a90	1
4	FALSE	206	a90	0	a90	0.1
4	FALSE	207	a90	2	a90	2
4	FALSE	208	a90	2	a90	2
4	FALSE	209	a90	0	a90	0.1
4	FALSE	210	a90	7	a90	7
4	TRUE	211	a90	1	a90	1
4	FALSE	212	a90	1	a90	1
4	FALSE	213	a90	1	a90	1
4	FALSE	214	a90	1	a90	1
4	FALSE	215	a90	3	a90	3
4	FALSE	216	a90	6	a90	6
4	FALSE	217	a90	0	a90	0.1
4	FALSE	218	a90	0	a90	0.1
4	FALSE	219	a90	1	a90	1
4	FALSE	220	a90	5	a90	5
4	FALSE	221	a90	2	a90	2
4	FALSE	222	a90	0	a90	0.1
4	FALSE	223	a90	2	a90	2
4	FALSE	224	a90	0	a90	0.1
4	FALSE	225	a90	0	a90	0.1
4	FALSE	226	a90	5	a90	5
4	TRUE	227	a90	2	a90	2
4	FALSE	228	a90	3	a90	3
4	FALSE	229	a90	2	a90	2
4	FALSE	230	a90	4	a90	4
4	FALSE	231	a90	1	a90	1
4	FALSE	232	a90	2	a90	2
4	FALSE	233	a90	3	a90	3
4	FALSE	234	a90	2	a90	2
4	FALSE	235	a90	3	a90	3
4	FALSE	236	a90	1	a90	1
4	FALSE	237	a90	3	a90	3
4	FALSE	238	a90	1	a90	1
4	TRUE	239	a90	5	a90	5
4	FALSE	240	a90	2	a90	2
4	TRUE	241	a90	3	a90	3
4	FALSE	242	a90	1	a90	1
4	FALSE	243	a90	1	a90	1
4	FALSE	244	a90	2	a90	2
4	FALSE	245	a90	3	a90	3
4	FALSE	246	a90	3	a90	3
4	FALSE	247	a90	5	a90	5
8	FALSE	248	a90	15	a90	15
6	FALSE	249	a90	0	a90	0.1
6	FALSE	250	a90	0	a90	0.1
6	FALSE	251	a90	3	a90	3
6	FALSE	252	a90	3	a90	3
6	FALSE	253	a90	1	a90	1
6	FALSE	254	a90	6	a90	6
6	FALSE	255	a90	0	a90	0.1
6	FALSE	256	a90	0	a90	0.1
6	FALSE	257	a90	3	a90	3
6	FALSE	258	a90	0	a90	0.1
9	FALSE	259	a90	NA	a90	NA
9	FALSE	260	a90	NA	a90	NA
7	FALSE	261	a90	NA	a90	NA
7	FALSE	262	a90	NA	a90	NA
1	FALSE	NA	a90	0	a90	0.1
2	FALSE	NA	a90	0	a90	0.1
3	FALSE	NA	a90	0	a90	0.1
4	FALSE	NA	a90	0	a90	0.1
5	FALSE	NA	a90	0	a90	0.1
6	FALSE	NA	a90	0	a90	0.1
7	FALSE	NA	a90	0	a90	0.1
8	FALSE	NA	a90	0	a90	0.1
9	FALSE	NA	a90	0	a90	0.1
2	FALSE	1	c0	NA	c0	NA
2	FALSE	2	c0	NA	c0	NA
2	FALSE	3	c0	NA	c0	NA
2	FALSE	4	c0	NA	c0	NA
2	FALSE	5	c0	NA	c0	NA
2	FALSE	6	c0	NA	c0	NA
2	FALSE	7	c0	NA	c0	NA
2	FALSE	8	c0	NA	c0	NA
2	FALSE	9	c0	NA	c0	NA
2	FALSE	10	c0	NA	c0	NA
2	FALSE	11	c0	NA	c0	NA
2	FALSE	12	c0	NA	c0	NA
2	FALSE	13	c0	NA	c0	NA
2	FALSE	14	c0	NA	c0	NA
2	FALSE	15	c0	NA	c0	NA
2	TRUE	16	c0	NA	c0	NA
2	TRUE	17	c0	NA	c0	NA
2	FALSE	18	c0	NA	c0	NA
2	FALSE	19	c0	NA	c0	NA
2	FALSE	20	c0	NA	c0	NA
2	FALSE	21	c0	NA	c0	NA
2	FALSE	22	c0	NA	c0	NA
2	FALSE	23	c0	NA	c0	NA
2	FALSE	24	c0	NA	c0	NA
2	FALSE	25	c0	NA	c0	NA
2	FALSE	26	c0	NA	c0	NA
2	FALSE	27	c0	NA	c0	NA
2	FALSE	28	c0	NA	c0	NA
2	FALSE	29	c0	NA	c0	NA
2	FALSE	30	c0	NA	c0	NA
2	FALSE	31	c0	NA	c0	NA
2	FALSE	32	c0	NA	c0	NA
2	FALSE	33	c0	NA	c0	NA
2	FALSE	34	c0	NA	c0	NA
2	FALSE	35	c0	NA	c0	NA
2	FALSE	36	c0	NA	c0	NA
2	FALSE	37	c0	NA	c0	NA
2	FALSE	38	c0	NA	c0	NA
2	FALSE	39	c0	NA	c0	NA
2	FALSE	40	c0	NA	c0	NA
2	TRUE	41	c0	NA	c0	NA
2	FALSE	42	c0	NA	c0	NA
2	FALSE	43	c0	NA	c0	NA
2	FALSE	44	c0	NA	c0	NA
2	FALSE	45	c0	NA	c0	NA
2	TRUE	46	c0	NA	c0	NA
2	FALSE	47	c0	NA	c0	NA
2	FALSE	48	c0	NA	c0	NA
2	FALSE	49	c0	NA	c0	NA
2	FALSE	50	c0	NA	c0	NA
2	FALSE	51	c0	NA	c0	NA
2	FALSE	52	c0	NA	c0	NA
2	FALSE	53	c0	NA	c0	NA
2	FALSE	54	c0	NA	c0	NA
2	FALSE	55	c0	NA	c0	NA
2	FALSE	56	c0	NA	c0	NA
2	FALSE	57	c0	NA	c0	NA
2	FALSE	58	c0	NA	c0	NA
2	FALSE	59	c0	NA	c0	NA
2	FALSE	60	c0	NA	c0	NA
2	FALSE	61	c0	NA	c0	NA
2	FALSE	62	c0	NA	c0	NA
2	FALSE	63	c0	NA	c0	NA
2	FALSE	64	c0	NA	c0	NA
2	FALSE	65	c0	NA	c0	NA
2	FALSE	66	c0	NA	c0	NA
2	FALSE	67	c0	NA	c0	NA
2	FALSE	68	c0	NA	c0	NA
2	FALSE	69	c0	NA	c0	NA
2	FALSE	70	c0	NA	c0	NA
2	FALSE	71	c0	NA	c0	NA
2	FALSE	72	c0	NA	c0	NA
2	FALSE	73	c0	NA	c0	NA
2	FALSE	74	c0	NA	c0	NA
2	FALSE	75	c0	NA	c0	NA
2	FALSE	76	c0	NA	c0	NA
2	FALSE	77	c0	NA	c0	NA
2	FALSE	78	c0	NA	c0	NA
2	TRUE	79	c0	NA	c0	NA
2	FALSE	80	c0	NA	c0	NA
2	FALSE	81	c0	NA	c0	NA
2	FALSE	82	c0	NA	c0	NA
2	FALSE	83	c0	NA	c0	NA
2	TRUE	84	c0	NA	c0	NA
2	FALSE	85	c0	NA	c0	NA
2	FALSE	86	c0	NA	c0	NA
2	FALSE	87	c0	NA	c0	NA
2	FALSE	88	c0	NA	c0	NA
2	FALSE	89	c0	NA	c0	NA
2	FALSE	90	c0	NA	c0	NA
2	FALSE	91	c0	NA	c0	NA
2	FALSE	92	c0	NA	c0	NA
2	FALSE	93	c0	NA	c0	NA
2	FALSE	94	c0	NA	c0	NA
2	FALSE	95	c0	NA	c0	NA
2	FALSE	96	c0	NA	c0	NA
2	FALSE	97	c0	NA	c0	NA
2	FALSE	98	c0	NA	c0	NA
2	FALSE	99	c0	NA	c0	NA
2	FALSE	100	c0	NA	c0	NA
2	FALSE	101	c0	NA	c0	NA
2	FALSE	102	c0	NA	c0	NA
2	FALSE	103	c0	NA	c0	NA
2	FALSE	104	c0	NA	c0	NA
2	FALSE	105	c0	NA	c0	NA
2	FALSE	106	c0	NA	c0	NA
2	FALSE	107	c0	NA	c0	NA
2	FALSE	108	c0	NA	c0	NA
2	FALSE	109	c0	NA	c0	NA
2	FALSE	110	c0	NA	c0	NA
2	FALSE	111	c0	NA	c0	NA
2	FALSE	112	c0	NA	c0	NA
2	FALSE	113	c0	NA	c0	NA
2	FALSE	114	c0	NA	c0	NA
2	FALSE	115	c0	NA	c0	NA
2	FALSE	116	c0	NA	c0	NA
2	FALSE	117	c0	NA	c0	NA
2	FALSE	118	c0	NA	c0	NA
2	FALSE	119	c0	NA	c0	NA
2	FALSE	120	c0	NA	c0	NA
2	FALSE	121	c0	NA	c0	NA
2	FALSE	122	c0	NA	c0	NA
2	FALSE	123	c0	NA	c0	NA
2	FALSE	124	c0	NA	c0	NA
2	FALSE	125	c0	NA	c0	NA
2	FALSE	126	c0	NA	c0	NA
2	FALSE	127	c0	NA	c0	NA
2	FALSE	128	c0	NA	c0	NA
2	FALSE	129	c0	NA	c0	NA
2	FALSE	130	c0	NA	c0	NA
2	FALSE	131	c0	NA	c0	NA
2	FALSE	132	c0	NA	c0	NA
2	FALSE	133	c0	NA	c0	NA
2	FALSE	134	c0	NA	c0	NA
2	FALSE	135	c0	NA	c0	NA
2	FALSE	136	c0	NA	c0	NA
2	FALSE	137	c0	NA	c0	NA
2	FALSE	138	c0	NA	c0	NA
2	FALSE	139	c0	NA	c0	NA
2	FALSE	140	c0	NA	c0	NA
2	FALSE	141	c0	NA	c0	NA
2	FALSE	142	c0	NA	c0	NA
2	FALSE	143	c0	NA	c0	NA
2	FALSE	144	c0	NA	c0	NA
2	FALSE	145	c0	NA	c0	NA
2	FALSE	146	c0	NA	c0	NA
3	FALSE	147	c0	NA	c0	NA
3	FALSE	148	c0	NA	c0	NA
3	FALSE	149	c0	NA	c0	NA
3	FALSE	150	c0	NA	c0	NA
4	FALSE	151	c0	NA	c0	NA
4	FALSE	152	c0	NA	c0	NA
4	FALSE	153	c0	NA	c0	NA
4	TRUE	154	c0	NA	c0	NA
4	FALSE	155	c0	NA	c0	NA
4	FALSE	156	c0	NA	c0	NA
4	FALSE	157	c0	NA	c0	NA
4	FALSE	158	c0	NA	c0	NA
4	FALSE	159	c0	NA	c0	NA
4	FALSE	160	c0	NA	c0	NA
4	FALSE	161	c0	NA	c0	NA
4	FALSE	162	c0	NA	c0	NA
4	FALSE	163	c0	NA	c0	NA
4	FALSE	164	c0	NA	c0	NA
4	FALSE	165	c0	NA	c0	NA
4	FALSE	166	c0	NA	c0	NA
4	FALSE	167	c0	NA	c0	NA
4	FALSE	168	c0	NA	c0	NA
4	FALSE	169	c0	NA	c0	NA
4	FALSE	170	c0	NA	c0	NA
4	FALSE	171	c0	NA	c0	NA
4	FALSE	172	c0	NA	c0	NA
4	FALSE	173	c0	NA	c0	NA
4	FALSE	174	c0	NA	c0	NA
4	FALSE	175	c0	NA	c0	NA
4	FALSE	176	c0	NA	c0	NA
4	FALSE	177	c0	NA	c0	NA
4	FALSE	178	c0	NA	c0	NA
4	FALSE	179	c0	NA	c0	NA
4	FALSE	180	c0	NA	c0	NA
4	FALSE	181	c0	NA	c0	NA
4	FALSE	182	c0	NA	c0	NA
4	FALSE	183	c0	NA	c0	NA
4	FALSE	184	c0	NA	c0	NA
4	FALSE	185	c0	NA	c0	NA
4	FALSE	186	c0	NA	c0	NA
4	FALSE	187	c0	NA	c0	NA
4	FALSE	188	c0	NA	c0	NA
4	FALSE	189	c0	NA	c0	NA
4	FALSE	190	c0	NA	c0	NA
4	FALSE	191	c0	NA	c0	NA
4	TRUE	192	c0	NA	c0	NA
4	FALSE	193	c0	NA	c0	NA
4	FALSE	194	c0	NA	c0	NA
4	FALSE	195	c0	NA	c0	NA
4	FALSE	196	c0	NA	c0	NA
4	FALSE	197	c0	NA	c0	NA
4	FALSE	198	c0	NA	c0	NA
4	FALSE	199	c0	NA	c0	NA
4	FALSE	200	c0	NA	c0	NA
4	FALSE	201	c0	NA	c0	NA
4	FALSE	202	c0	NA	c0	NA
4	FALSE	203	c0	NA	c0	NA
4	FALSE	204	c0	NA	c0	NA
4	FALSE	205	c0	NA	c0	NA
4	FALSE	206	c0	NA	c0	NA
4	FALSE	207	c0	NA	c0	NA
4	FALSE	208	c0	NA	c0	NA
4	FALSE	209	c0	NA	c0	NA
4	FALSE	210	c0	NA	c0	NA
4	TRUE	211	c0	NA	c0	NA
4	FALSE	212	c0	NA	c0	NA
4	FALSE	213	c0	NA	c0	NA
4	FALSE	214	c0	NA	c0	NA
4	FALSE	215	c0	NA	c0	NA
4	FALSE	216	c0	NA	c0	NA
4	FALSE	217	c0	NA	c0	NA
4	FALSE	218	c0	NA	c0	NA
4	FALSE	219	c0	NA	c0	NA
4	FALSE	220	c0	NA	c0	NA
4	FALSE	221	c0	NA	c0	NA
4	FALSE	222	c0	NA	c0	NA
4	FALSE	223	c0	NA	c0	NA
4	FALSE	224	c0	NA	c0	NA
4	FALSE	225	c0	NA	c0	NA
4	FALSE	226	c0	NA	c0	NA
4	TRUE	227	c0	NA	c0	NA
4	FALSE	228	c0	NA	c0	NA
4	FALSE	229	c0	NA	c0	NA
4	FALSE	230	c0	NA	c0	NA
4	FALSE	231	c0	NA	c0	NA
4	FALSE	232	c0	NA	c0	NA
4	FALSE	233	c0	NA	c0	NA
4	FALSE	234	c0	NA	c0	NA
4	FALSE	235	c0	NA	c0	NA
4	FALSE	236	c0	NA	c0	NA
4	FALSE	237	c0	NA	c0	NA
4	FALSE	238	c0	NA	c0	NA
4	TRUE	239	c0	NA	c0	NA
4	FALSE	240	c0	NA	c0	NA
4	TRUE	241	c0	NA	c0	NA
4	FALSE	242	c0	NA	c0	NA
4	FALSE	243	c0	NA	c0	NA
4	FALSE	244	c0	NA	c0	NA
4	FALSE	245	c0	NA	c0	NA
4	FALSE	246	c0	NA	c0	NA
4	FALSE	247	c0	NA	c0	NA
8	FALSE	248	c0	NA	c0	NA
6	FALSE	249	c0	NA	c0	NA
6	FALSE	250	c0	NA	c0	NA
6	FALSE	251	c0	NA	c0	NA
6	FALSE	252	c0	NA	c0	NA
6	FALSE	253	c0	NA	c0	NA
6	FALSE	254	c0	NA	c0	NA
6	FALSE	255	c0	NA	c0	NA
6	FALSE	256	c0	NA	c0	NA
6	FALSE	257	c0	NA	c0	NA
6	FALSE	258	c0	NA	c0	NA
9	FALSE	259	c0	NA	c0	NA
9	FALSE	260	c0	NA	c0	NA
7	FALSE	261	c0	NA	c0	NA
7	FALSE	262	c0	NA	c0	NA
1	FALSE	NA	c0	0	c0	0.1
2	FALSE	NA	c0	0	c0	0.1
3	FALSE	NA	c0	0	c0	0.1
4	FALSE	NA	c0	0	c0	0.1
5	FALSE	NA	c0	0	c0	0.1
6	FALSE	NA	c0	0	c0	0.1
7	FALSE	NA	c0	0	c0	0.1
8	FALSE	NA	c0	0	c0	0.1
9	FALSE	NA	c0	0	c0	0.1
2	FALSE	1	c10	0	c10	0.1
2	FALSE	2	c10	0	c10	0.1
2	FALSE	3	c10	0	c10	0.1
2	FALSE	4	c10	0	c10	0.1
2	FALSE	5	c10	0	c10	0.1
2	FALSE	6	c10	0	c10	0.1
2	FALSE	7	c10	0	c10	0.1
2	FALSE	8	c10	0	c10	0.1
2	FALSE	9	c10	0	c10	0.1
2	FALSE	10	c10	0	c10	0.1
2	FALSE	11	c10	0	c10	0.1
2	FALSE	12	c10	0	c10	0.1
2	FALSE	13	c10	0	c10	0.1
2	FALSE	14	c10	0	c10	0.1
2	FALSE	15	c10	0	c10	0.1
2	TRUE	16	c10	0	c10	0.1
2	TRUE	17	c10	0	c10	0.1
2	FALSE	18	c10	0	c10	0.1
2	FALSE	19	c10	0	c10	0.1
2	FALSE	20	c10	0	c10	0.1
2	FALSE	21	c10	0	c10	0.1
2	FALSE	22	c10	0	c10	0.1
2	FALSE	23	c10	0	c10	0.1
2	FALSE	24	c10	0	c10	0.1
2	FALSE	25	c10	0	c10	0.1
2	FALSE	26	c10	0	c10	0.1
2	FALSE	27	c10	0	c10	0.1
2	FALSE	28	c10	0	c10	0.1
2	FALSE	29	c10	0	c10	0.1
2	FALSE	30	c10	0	c10	0.1
2	FALSE	31	c10	0	c10	0.1
2	FALSE	32	c10	0	c10	0.1
2	FALSE	33	c10	0	c10	0.1
2	FALSE	34	c10	6	c10	6
2	FALSE	35	c10	0	c10	0.1
2	FALSE	36	c10	0	c10	0.1
2	FALSE	37	c10	0	c10	0.1
2	FALSE	38	c10	0	c10	0.1
2	FALSE	39	c10	0	c10	0.1
2	FALSE	40	c10	0	c10	0.1
2	TRUE	41	c10	0	c10	0.1
2	FALSE	42	c10	0	c10	0.1
2	FALSE	43	c10	0	c10	0.1
2	FALSE	44	c10	0	c10	0.1
2	FALSE	45	c10	0	c10	0.1
2	TRUE	46	c10	0	c10	0.1
2	FALSE	47	c10	0	c10	0.1
2	FALSE	48	c10	0	c10	0.1
2	FALSE	49	c10	0	c10	0.1
2	FALSE	50	c10	0	c10	0.1
2	FALSE	51	c10	0	c10	0.1
2	FALSE	52	c10	0	c10	0.1
2	FALSE	53	c10	0	c10	0.1
2	FALSE	54	c10	0	c10	0.1
2	FALSE	55	c10	0	c10	0.1
2	FALSE	56	c10	0	c10	0.1
2	FALSE	57	c10	0	c10	0.1
2	FALSE	58	c10	0	c10	0.1
2	FALSE	59	c10	0	c10	0.1
2	FALSE	60	c10	0	c10	0.1
2	FALSE	61	c10	0	c10	0.1
2	FALSE	62	c10	0	c10	0.1
2	FALSE	63	c10	0	c10	0.1
2	FALSE	64	c10	0	c10	0.1
2	FALSE	65	c10	0	c10	0.1
2	FALSE	66	c10	0	c10	0.1
2	FALSE	67	c10	0	c10	0.1
2	FALSE	68	c10	0	c10	0.1
2	FALSE	69	c10	0	c10	0.1
2	FALSE	70	c10	0	c10	0.1
2	FALSE	71	c10	0	c10	0.1
2	FALSE	72	c10	0	c10	0.1
2	FALSE	73	c10	0	c10	0.1
2	FALSE	74	c10	0	c10	0.1
2	FALSE	75	c10	0	c10	0.1
2	FALSE	76	c10	0	c10	0.1
2	FALSE	77	c10	0	c10	0.1
2	FALSE	78	c10	0	c10	0.1
2	TRUE	79	c10	0	c10	0.1
2	FALSE	80	c10	0	c10	0.1
2	FALSE	81	c10	0	c10	0.1
2	FALSE	82	c10	0	c10	0.1
2	FALSE	83	c10	0	c10	0.1
2	TRUE	84	c10	0	c10	0.1
2	FALSE	85	c10	0	c10	0.1
2	FALSE	86	c10	0	c10	0.1
2	FALSE	87	c10	0	c10	0.1
2	FALSE	88	c10	0	c10	0.1
2	FALSE	89	c10	0	c10	0.1
2	FALSE	90	c10	0	c10	0.1
2	FALSE	91	c10	0	c10	0.1
2	FALSE	92	c10	0	c10	0.1
2	FALSE	93	c10	0	c10	0.1
2	FALSE	94	c10	0	c10	0.1
2	FALSE	95	c10	0	c10	0.1
2	FALSE	96	c10	0	c10	0.1
2	FALSE	97	c10	0	c10	0.1
2	FALSE	98	c10	0	c10	0.1
2	FALSE	99	c10	0	c10	0.1
2	FALSE	100	c10	0	c10	0.1
2	FALSE	101	c10	0	c10	0.1
[truncated: 712 more rows]

## Sheet: Fig 3d
Figure 3d
person	prev	name	value
1	elic	dose1	0
1	elic	dose2	0
1	elic	dose3	1
1	prev	dose1	1
1	prev	dose2	1
1	prev	dose3	3
2	elic	dose1	146
2	elic	dose2	0
2	elic	dose3	0
2	prev	dose1	198
2	prev	dose2	1
2	prev	dose3	1
3	elic	dose1	4
3	elic	dose2	0
3	elic	dose3	3
3	prev	dose1	7
3	prev	dose2	3
3	prev	dose3	0
4	elic	dose1	97
4	elic	dose2	2
4	elic	dose3	6
4	prev	dose1	36
4	prev	dose2	3
4	prev	dose3	4
5	elic	dose1	0
5	elic	dose2	0
5	elic	dose3	1
5	prev	dose1	1
5	prev	dose2	0
5	prev	dose3	3
6	elic	dose1	10
6	elic	dose2	18
6	elic	dose3	1
6	prev	dose1	2
6	prev	dose2	39
6	prev	dose3	9
7	elic	dose1	2
7	elic	dose2	0
7	elic	dose3	0
7	prev	dose1	1
7	prev	dose2	0
7	prev	dose3	0
8	elic	dose1	1
8	elic	dose2	0
8	elic	dose3	1
8	prev	dose1	17
8	prev	dose2	2
8	prev	dose3	0
9	elic	dose1	2
9	elic	dose2	1
9	elic	dose3	0
9	prev	dose1	3
9	prev	dose2	5
9	prev	dose3	0

[truncated: 5 more sheets: Fig 4a, Fig 5b, Fig S3b, Fig S5b, Fig S5c]
